# Supplementary material for: A Transcriptome Approach Toward Understanding Fruit Softening in Persimmon
Source: Front Plant Sci. 2017 Sep 12;8:1556. doi: 10.3389/fpls.2017.01556 (PMC5601038; doi:10.3389/fpls.2017.01556)
Supplement: Supplementary file 2 [file DataSheet1.XLSX]

## Sheet: Representative
Table S2. Functional annotation of the representative sequences of persimmon.
	Raw data						Normalization						Log2FoldChange	Annotation_phytozome										Annotation_nr
Gene id	FH1	FH2	FH3	ST1	ST2	ST3	FH1	FH2	FH3	ST1	ST2	ST3	ST_vs_FH	E-value	Identity	Database gene ID	Species	TAIR	TAIRsymbol	TAIRdesc	Pfam	Panther	KOG	E-value	Identity	Accession	NR_description	Species
persimmon1SL001406t0001	30715	26149	23879	29061	169149	149330	27651	23845	21362	31501	175477	171747	2.37799	0	84.44	Ciclev10019597m	Citrus_clementina	AT3G61490.1		Pectin lyase-like superfamily protein	PF00295			0	79.43	ref|567904982	hypothetical protein CICLE_v10019597mg	Citrus clementina
persimmon1SL000005t0020	58749	22946	19973	40854	130641	113092	52889	20924	17868	44286	135534	130072	1.75707	0	92.8	evm.model.supercontig_157.46	Carica_papaya	AT4G13940.1	ATSAHH1,EMB1395,HOG1,MEE58,SAHH1	S-adenosyl-L-homocysteine hydrolase	PF00670,PF05221	PTHR23420	KOG1370	0	92.78	ref|XP_008794647.1	PREDICTED: adenosylhomocysteinase-like	Phoenix dactylifera
persimmon1SL009717t0010	4671	4405	4611	7692	108162	97866	4205	4017	4125	8337	112212	112560	4.23886	0	80.75	29912.m005323	Ricinus_communis	AT3G13750.1	BGAL1	beta galactosidase 1	PF02140,PF01301	PTHR23421,PTHR23421:SF33	KOG0496	0	85.06	gb|ADV41669.1	beta-D-galactosidase	Actinidia deliciosa var. deliciosa
persimmon1SL020356t0002	16	10	17	747	103858	93905	14	9	15	809	107745	108003	12.4656	5e-170	81.49	cassava4.1_013096m	Manihot_esculenta	AT2G36870.1	XTH32	xyloglucan endotransglucosylase/hydrolase 32	PF00722,PF06955			5e-172	78.38	ref|XP_008226469.1	PREDICTED: probable xyloglucan endotransglucosylase/hydrolase protein 31	Prunus mume
persimmon1SL000730t0022	84585	63417	58996	60693	77348	74276	76147	57829	52778	65789	80236	85422	0.309547
persimmon1SL000904t0019	15859	15079	13451	16543	76857	64949	14277	13750	12033	17932	79734	74699	2.10524	0	80.4	cassava4.1_002077m	Manihot_esculenta	AT5G49360.1	ATBXL1,BXL1	beta-xylosidase 1	PF00933,PF01915			0	80.77	ref|802703010	PREDICTED: putative beta-D-xylosidase	Jatropha curcas
persimmon1SL000831t0003	20800	19086	17250	25198	73790	59658	18725	17405	15432	27314	76552	68614	1.74207	0	85.88	GSVIVT01028940001	Vitis_vinifera	AT3G48990.1		AMP-dependent synthetase and ligase family protein	PF00501	PTHR24095,PTHR24095:SF49	KOG1176	0	83.75	ref|XP_009601805.1	PREDICTED: 4-coumarate--CoA ligase-like 10	Nicotiana tomentosiformis
persimmon1SL000978t0008	38996	23561	19603	29346	72036	62897	35106	21485	17537	31811	74734	72340	1.27095	2e-111	71.9	Migut.F01086.1.p	Mimulus_guttatus_v2.0	AT4G25700.1	B1,BCH1,BETA-OHASE 1,chy1	beta-hydroxylase 1	PF04116			0	98.13	gb|225346685	beta-carotene hydroxylase	Diospyros kaki
persimmon1SL000839t0008	110057	74500	69358	91624	68096	62967	99071	67926	62038	99305	70590	72388	0.0811321	2e-171	76.65	PGSC0003DMP400043832	Solanum_tuberosum	AT5G40850.1	UPM1	urophorphyrin methylase 1	PF00590	PTHR21091,PTHR21091:SF16	KOG1527	0	77.47	ref|XP_009626179.1	PREDICTED: uroporphyrinogen-III C-methyltransferase	Nicotiana tomentosiformis
persimmon1SL004916t0003	23124	20903	18777	25733	63094	60552	20816	19061	16798	27894	65451	69643	1.52395	1e-46	74.34	orange1.1g032506m	Citrus_sinensis	AT4G25050.1	ACP4	acyl carrier protein 4	PF00550		KOG1748	9e-59	78.63	gb|ACE06753.1	plastid acyl carrier protein	Camellia oleifera
persimmon1SL000865t0011	21819	21747	21656	20060	55445	49898	19642	19831	19374	21745	57521	57389	1.2155	0	90.02	GSVIVT01021843001	Vitis_vinifera	AT3G04870.2	PDE181,SPC1,ZDS	zeta-carotene desaturase	PF01593	PTHR10742:SF6,PTHR10742	KOG0029	0	90.43	gb|AJB84621.1	zeta-carotene desaturase	Camellia sinensis
persimmon1SL007838t0002	49766	37198	38697	40879	51745	48885	44792	33907	34606	44293	53612	56182	0.443544	1e-22	41.62	GSVIVT01035406001	Vitis_vinifera	AT5G56860.1	GATA21,GNC	GATA type zinc finger transcription factor family protein	PF00320	PTHR10071	KOG1601	8e-31	45.64	ref|225429550	PREDICTED: putative GATA transcription factor 22	Vitis vinifera
persimmon1SL001778t0001	3351	1121	1060	6734	50868	44400	3016	1022	948	7299	52771	51065	4.47838	0	80.79	GSVIVT01001278001	Vitis_vinifera	AT1G62640.1	KAS III	3-ketoacyl-acyl carrier protein synthase III	PF08545,PF08541	PTHR11877,PTHR11877:SF13		0	80.74	ref|359474343	PREDICTED: 3-oxoacyl-	none
persimmon1SL003940t0014	52019	37264	39362	41798	49111	45621	46819	33967	35202	45289	50886	52432	0.35752	0	64.71	PGSC0003DMP400050073	Solanum_tuberosum	AT4G29950.1		Ypt/Rab-GAP domain of gyp1p superfamily protein	PF00566	PTHR22957,PTHR22957:SF24	KOG1091	0	66.55	ref|XP_009793596.1	PREDICTED: uncharacterized protein LOC104240451	Nicotiana sylvestris
persimmon1SL019486t0002	428	576	523	1080	48308	41269	385	525	468	1170	50116	47464	6.16276	5e-132	92.5	Gorai.013G086900.1	Gossypium_raimondii	AT2G03090.1	ATEXP15,ATEXPA15,ATHEXP ALPHA 1.3,EXP15,EXPA15	expansin A15	PF01357,PF03330			1e-48	59.79		Os01g0823150, partial	Oryza sativa Japonica Group
persimmon1SL001405t0016	62140	45094	46675	51182	48243	45314	55933	41111	41746	55466	49999	52087	0.182914
persimmon1SL000911t0010	49099	45396	43321	30640	47863	42870	44201	41397	38755	33213	49655	49306	0.0879884	0	81.72	ppa003055m	Prunus_persica	AT3G16910.1	AAE7,ACN1	acyl-activating enzyme 7	PF00501	PTHR24095:SF26,PTHR24095	KOG1176	0	82.36	ref|XP_002276533.1	PREDICTED: acetate/butyrate--CoA ligase AAE7, peroxisomal	Vitis vinifera
persimmon1SL002354t0004	45663	38178	38885	37119	47375	44736	41100	34804	34778	40223	49097	51423	0.346641	6e-179	84.03	orange1.1g021243m	Citrus_sinensis	AT4G03420.1		Protein of unknown function (DUF789)	PF05623			0	84.03	ref|567910039	hypothetical protein CICLE_v10015991mg	Citrus clementina
persimmon1SL000713t0013	85545	61400	56135	86693	45283	42824	77012	55991	50218	93974	46978	49253	0.0539616	0	70.66	GSVIVT01011862001	Vitis_vinifera	AT1G25375.1		Metallo-hydrolase/oxidoreductase superfamily protein	PF00753	PTHR23131	KOG0813	0	69.48	ref|743797228	PREDICTED: uncharacterized protein LOC105113165 isoform X2	Populus euphratica
persimmon1SL002164t0020	30453	20690	20167	20322	43927	42200	27415	18867	18041	22029	45568	48535	0.85234	0	75.91	ppa004314m	Prunus_persica	AT5G24690.1		Protein of unknown function (DUF3411)	PF11891			0	80.64	ref|XP_009800611.1	PREDICTED: uncharacterized protein LOC104246496	Nicotiana sylvestris
persimmon1SL011738t0009	12202	9906	9850	15957	43515	38706	10984	9033	8812	17297	45144	44517	1.89147	0	81.88	Gorai.009G005600.2	Gossypium_raimondii	AT4G30210.2	AR2,ATR2	P450 reductase 2	PF00667,PF00175,PF00258	PTHR19384,PTHR19384:SF17	KOG1158	0	83.4	gb|AJW67229.1	NADPH-cytochrome P450 reductase	Camptotheca acuminata
persimmon1SL000011t0024	90420	43637	28127	63481	43099	36987	81400	39792	25163	68813	44712	42539	0.0926654	0	97.47	orange1.1g013237m	Citrus_sinensis	AT1G07930.1		GTP binding Elongation factor Tu family protein	PF00009,PF03144,PF03143	PTHR23115:SF57,PTHR23115	KOG0052	0	97.1	gb|AAN77897.1	elongation factor 1 alpha	Stevia rebaudiana
persimmon1SL012575t0014	2265	2238	2224	4520	40489	36588	2039	2041	1989	4899	42003	42080	3.87399	0	90.21	GSVIVT01013264001	Vitis_vinifera	AT5G47040.1	LON2	lon protease 2	PF00004,PF02190,PF05362	PTHR10046,PTHR10046:SF24	KOG2004	0	89.3	ref|XP_009341221.1	PREDICTED: lon protease homolog 2, peroxisomal-like isoform X2	Pyrus x bretschneideri
persimmon1SL001936t0005	105497	46133	47415	82032	38412	31703	94968	42062	42409	88918	39824	36447	-0.119374	0	84.02	Thecc1EG045610t2	Theobroma_cacao	AT2G21630.1		Sec23/Sec24 protein transport family protein	PF08033,PF04815,PF04811,PF04810,PF00626	PTHR11141	KOG1986	0	84	ref|590570805	Sec23/Sec24 protein transport family protein isoform 2	Theobroma cacao
persimmon1SL002157t0018	10155	12052	13212	9124	38051	32173	9140	10990	11819	9888	39472	37002	1.43462	0	69.29	30114.m000509	Ricinus_communis	AT4G28080.1		Tetratricopeptide repeat (TPR)-like superfamily protein		PTHR12601	KOG1839	0	71.21	ref|XP_003633167.1	PREDICTED: clustered mitochondria protein homolog	Vitis vinifera
persimmon1SL000551t0054	122409	55064	48666	91010	37639	33516	110199	50212	43536	98651	39043	38544	-0.210665	0	81.74	GSVIVT01019527001	Vitis_vinifera	AT4G23850.1	LACS4	AMP-dependent synthetase and ligase family protein	PF00501	PTHR24096	KOG1256	0	84.35	emb|CDP12153.1	unnamed protein product	Coffea canephora
persimmon1SL000843t0006	8147	5954	5299	8896	36733	32752	7334	5429	4740	9643	38108	37669	2.28694	0	63.64	orange1.1g009121m	Citrus_sinensis	AT5G18670.1	BAM9,BMY3	beta-amylase 3	PF01373			0	72.32	gb|AFO84078.1	beta-amylase	Actinidia arguta
persimmon1SL000829t0025	37743	28379	29640	31036	36430	34225	33971	25870	26508	33630	37749	39338	0.358635	0	91.01	Thecc1EG006995t1	Theobroma_cacao	AT4G33950.1	ATOST1,OST1,P44,SNRK2-6,SNRK2.6,SRK2E	Protein kinase superfamily protein	PF00069	PTHR24343:SF58,PTHR24343	KOG0583	0	92.29	ref|XP_004505181.1	PREDICTED: serine/threonine-protein kinase SRK2E	Cicer arietinum
persimmon1SL012882t0005	26914	18761	17180	15643	35889	33117	24229	17108	15369	16957	37230	38087	0.702427	0	87.02	Glyma.05G044000.1.p	Glycine_max_Wm82.a2.v1	AT5G63180.1		Pectin lyase-like superfamily protein	PF00544			0	87.32	gb|KHN34377.1	Putative pectate lyase 22	Glycine soja
persimmon1SL001046t0022	38540	29411	28684	32318	35580	32475	34691	26814	25656	35023	36884	37334	0.325751	0	82.96	ppa003377m	Prunus_persica	AT5G17380.1		Thiamine pyrophosphate dependent pyruvate decarboxylase family protein	PF02775,PF02776,PF00205	PTHR18968:SF6,PTHR18968	KOG1185	0	99.32	gb|AGA15798.1	pyruvate decarboxylase 3, partial	Diospyros kaki
persimmon1SL000048t0004	10240	6671	6710	10620	35486	31328	9219	6083	6003	11511	36814	36030	1.98534	0	73.79	cassava4.1_003905m	Manihot_esculenta	AT2G39210.1		Major facilitator superfamily protein	PF07690,PF06813	PTHR21576,PTHR21576:SF8		0	74.53	ref|567887992	hypothetical protein CICLE_v10030988mg	Citrus clementina
persimmon1SL022873t0001	19855	11356	10425	32299	35318	30164	17875	10356	9326	35012	36639	34692	1.50161	0	96.6	cassava4.1_003331m	Manihot_esculenta	AT5G02500.1	AT-HSC70-1,HSC70,HSC70-1,HSP70-1	heat shock cognate protein 70-1	PF00012	PTHR19375	KOG0100	0	96.15	ref|XP_009409520.1	PREDICTED: heat shock cognate 70 kDa protein 2	Musa acuminata subsp. malaccensis
persimmon1SL000863t0029	36633	20050	21145	25148	34425	30838	32979	18283	18917	27260	35715	35468	0.48825
persimmon1SL000788t0022	34102	24796	25963	28228	33991	31815	30694	22602	23219	30586	35219	36566	0.420009	0	59.74	GSVIVT01024936001	Vitis_vinifera	AT1G07540.1	TRFL2	TRF-like 2		PTHR14014		0	62.2	ref|XP_002283389.2	PREDICTED: telomere repeat-binding protein 5	Vitis vinifera
persimmon1SL000920t0006	32653	24703	25532	26601	33597	31808	29390	22519	22834	28824	34816	36561	0.422896	9e-153	85	Potri.009G139600.1	Populus_trichocarpa	AT4G38460.1	GGR	geranylgeranyl reductase	PF00348	PTHR12001,PTHR12001:SF8	KOG0776	0	77.68	ref|566167266	hypothetical protein POPTR_0004s18610g	Populus trichocarpa
persimmon1SL000003t0010	21880	15520	14395	22164	33541	30896	19697	14153	12878	24025	34796	35534	1.01384	0	91.53	GSVIVT01032479001	Vitis_vinifera	AT5G14780.1	FDH	formate dehydrogenase	PF02826,PF00389	PTHR10996,PTHR10996:SF16	KOG0069	0	89.63	emb|CDP02122.1	unnamed protein product	Coffea canephora
persimmon1SL000641t0001	4547	1210	1112	5038	32825	28217	4093	1103	994	5460	34051	32453	3.53919	0	80.95	cassava4.1_007737m	Manihot_esculenta	AT4G13710.1		Pectin lyase-like superfamily protein	PF00544			0	80.69	ref|802716882	PREDICTED: probable pectate lyase 8	Jatropha curcas
persimmon1SL003232t0006	31567	22902	23904	26283	32299	30320	28412	20875	21377	28479	33468	34848	0.453941	3e-134	90.6	GSVIVT01019594001	Vitis_vinifera	AT1G64520.1	RPN12a	regulatory particle non-ATPase 12A	PF03399	PTHR12387	KOG3151	7e-153	92.12	ref|XP_011074567.1	PREDICTED: 26S proteasome non-ATPase regulatory subunit 8 homolog A	Sesamum indicum
persimmon1SL000738t0001	31726	17596	15730	48282	30784	26839	28562	16046	14072	52336	31938	30868	0.972496	0	98.85	mrna03851.1-v1.0-hybrid	Fragaria_vesca	AT1G50010.1	TUA2	tubulin alpha-2 chain	PF03953,PF00091	PTHR11588	KOG1376	0	98.85	ref|XP_004304311.1	PREDICTED: tubulin alpha-2 chain-like	Fragaria vesca subsp. vesca
persimmon1SL000753t0022	23673	18675	17762	20203	30746	28172	21310	17028	15889	21897	31891	32398	0.668456	9e-94	80.92	cassava4.1_009099m	Manihot_esculenta	AT2G43710.1	FAB2,SSI2	Plant stearoyl-acyl-carrier-protein desaturase family protein				2e-100	83.33	gb|AGH32921.1	stearoyl-ACP desaturase	Camellia chekiangoleosa
persimmon1SL000716t0019	36046	25114	23460	31106	30342	26728	32450	22901	20987	33718	31477	30739	0.329638	0	80.79	orange1.1g003500m	Citrus_sinensis	AT3G57520.1	AtSIP2,SIP2	seed imbibition 2	PF05691			0	85.96	gb|AJO70148.1	raffinose synthase 2	Camellia sinensis
persimmon1SL024204t0003	31187	22613	23709	25765	30317	28203	28070	20612	21202	27918	31410	32413	0.39258	1e-161	60.25	29842.m003555	Ricinus_communis	AT1G62300.1	ATWRKY6,WRKY6	WRKY family transcription factor	PF03106			0	60.1	ref|XP_010252466.1	PREDICTED: probable WRKY transcription factor 31	Nelumbo nucifera
persimmon1SL000787t0035	62532	48209	47255	49061	30223	27725	56295	43962	42275	53183	31355	31886	-0.291898	2e-141	32.54	Ciclev10000055m	Citrus_clementina	AT4G27190.1		NB-ARC domain-containing disease resistance protein	PF00931	PTHR23155	KOG4658	6e-142	31.3	ref|778667939	PREDICTED: disease resistance protein At4g27190-like	Cucumis sativus
persimmon1SL001323t0011	15935	13387	13246	18119	30169	27031	14346	12207	11850	19641	31298	31090	1.09492	0	66.15	29333.m001039	Ricinus_communis	AT2G35940.1	BLH1,EDA29	BEL1-like homeodomain 1	PF07526,PF00046	PTHR11850:SF14,PTHR11850	KOG0773	0	70.53	ref|XP_011094236.1	PREDICTED: BEL1-like homeodomain protein 1	Sesamum indicum
persimmon1SL000832t0017	19722	16448	14581	30586	30119	27036	17754	14998	13043	33154	31242	31094	1.06012	0	86.21	MDP0000185769	Malus_domestica	AT4G39090.1	RD19,RD19A	Papain family cysteine protease	PF00112,PF08246	PTHR12411:SF42,PTHR12411	KOG1542	0	88.05	gb|ABQ10201.1	cysteine protease Cp3	Actinidia deliciosa
persimmon1SL000983t0012	34601	28219	24381	22033	29645	27181	31149	25732	21812	23883	30755	31261	0.126401	0	74.66	PGSC0003DMP400002962	Solanum_tuberosum	AT4G38810.2		Calcium-binding EF-hand family protein				0	74.1	ref|XP_004230924.1	PREDICTED: uncharacterized protein LOC101257023	Solanum lycopersicum
persimmon1SL000020t0009	88218	41080	16712	59026	28482	15150	79419	37461	14951	63983	29548	17424	-0.248704	3e-168	73.18	Glyma.13G020100.1.p	Glycine_max_Wm82.a2.v1							6e-92	75.52	ref|XP_012832849.1	PREDICTED: uncharacterized protein LOC105953700	Erythranthe guttata
persimmon1SL003124t0002	12219	10447	9780	18507	28188	27835	11000	9527	8749	20061	29243	32014	1.47388	3e-92	85.16	Lus10030070	Linum_usitatissimum	AT1G80160.1		Lactoylglutathione lyase / glyoxalase I family protein	PF00903	PTHR10374,PTHR10374:SF0	KOG2944	7e-100	83.33	ref|XP_009604167.1	PREDICTED: uncharacterized protein LOC104099009	Nicotiana tomentosiformis
persimmon1SL016123t0002	58	51	35	562	27905	26364	52	46	31	609	28949	30322	8.85693	2e-135	62.96	Aquca_049_00020.1	Aquilegia_coerulea	AT1G01800.1		NAD(P)-binding Rossmann-fold superfamily protein	PF00106	PTHR24322,PTHR24322:SF19	KOG1208	4e-133	63.73	ref|XP_006477446.1	PREDICTED: LOW QUALITY PROTEIN: salutaridine reductase-like	Citrus sinensis
persimmon1SL008372t0003	20997	14937	13238	14856	27221	25787	18902	13620	11842	16103	28234	29655	0.73795	1e-136	80.99	Thecc1EG011475t1	Theobroma_cacao	AT1G69120.1	AGL7,AP1	K-box region and MADS-box transcription factor family protein	PF01486,PF00319	PTHR11945:SF19,PTHR11945	KOG0014	4e-139	80.91	ref|590698860	K-box region and MADS-box transcription factor family protein	Theobroma cacao
persimmon1SL002554t0001	22422	19137	18768	26663	27067	26085	20183	17449	16788	28899	28071	29996	0.67631	0	85.06	cassava4.1_006656m	Manihot_esculenta	AT5G57655.2		xylose isomerase family protein	PF01261			0	84.49	ref|XP_012065287.1	PREDICTED: xylose isomerase	Jatropha curcas
persimmon1SL000903t0017	34349	30819	31082	21400	27004	25303	30923	28104	27806	23196	28015	29101	-0.11261	6e-141	55.62	GSVIVT01007610001	Vitis_vinifera	AT3G48270.1	CYP71A26	cytochrome P450, family 71, subfamily A, polypeptide 26	PF00067	PTHR24298:SF44,PTHR24298	KOG0156	5e-142	58.07	emb|CBI14925.3	unnamed protein product	Vitis vinifera
persimmon1SL005969t0001	1562	1523	1327	2739	26819	23660	1406	1388	1187	2968	27822	27212	3.8649	6e-171	85.67	Ciclev10026007m	Citrus_clementina	AT1G15950.1	ATCCR1,CCR1,IRX4	cinnamoyl coa reductase 1	PF01370	PTHR10366,PTHR10366:SF9	KOG1502	0	88.55	gb|ACI14382.1	cinnamoyl-CoA reductase	Vaccinium corymbosum
persimmon1SL015667t0001	26730	19282	19917	23273	26177	24538	24059	17576	17812	25218	27127	28203	0.43824	2e-101	96.13	MDP0000464702	Malus_domestica	AT1G64230.4	UBC28	ubiquitin-conjugating enzyme 28	PF00179	PTHR24068	KOG0417	4e-105	99.32	ref|XP_011080642.1	PREDICTED: ubiquitin-conjugating enzyme E2-17 kDa	Sesamum indicum
persimmon1SL008407t0002	27266	19894	20747	22334	25933	24063	24540	18134	18554	24198	26868	27654	0.362548	2e-152	71.68	Eucgr.B01503.1	Eucalyptus_grandis	AT2G30590.1	WRKY21	WRKY DNA-binding protein 21	PF10533,PF03106			2e-176	74.05	gb|AEQ29021.1	WRKY8, partial	Panax quinquefolius
persimmon1SL000928t0015	8988	8816	9894	7011	25598	22638	8091	8039	8851	7599	26556	26036	1.26873	0	87.44	Potri.006G198300.2	Populus_trichocarpa	AT5G06600.2	UBP12	ubiquitin-specific protease 12	PF00443,PF00917,PF12436	PTHR24006,PTHR24006:SF110	KOG1863	0	88.15	ref|802776760	PREDICTED: ubiquitin carboxyl-terminal hydrolase 12 isoform X1	Jatropha curcas
persimmon1SL000704t0015	24758	15894	15919	19641	25529	24474	22286	14491	14240	21286	26474	28141	0.573176	0	79.15	Gorai.009G099800.2	Gossypium_raimondii	AT2G28840.1	XBAT31	XB3 ortholog 1 in Arabidopsis thaliana	PF00023	PTHR24158,PTHR24158:SF306	KOG4412	0	82.02	ref|XP_002283965.1	PREDICTED: putative E3 ubiquitin-protein ligase XBAT31	Vitis vinifera
persimmon1SL027374t0002	26148	18641	19594	21451	25313	23503	23534	16992	17523	23242	26227	27012	0.397848	0	80.77	Aquca_004_00384.1	Aquilegia_coerulea	AT2G29990.1	NDA2	alternative NAD(P)H dehydrogenase 2	PF07992,PF00070	PTHR22915,PTHR22915:SF4	KOG2495	0	77.19	ref|XP_010922566.1	PREDICTED: internal alternative NAD(P)H-ubiquinone oxidoreductase A2, mitochondrial-like	Elaeis guineensis
persimmon1SL003988t0007	25528	18407	19409	21065	25074	23662	22976	16778	17357	22823	25979	27194	0.412186	5e-136	64.6	GSVIVT01013232001	Vitis_vinifera	AT5G46560.1			PF09402			3e-155	61.71	gb|KHG18591.1	Inner nuclear membrane Man1	Gossypium arboreum
persimmon1SL000950t0016	37460	32495	31204	24639	24917	22109	33723	29632	27915	26708	25849	25428	-0.226938	0	82.42	cassava4.1_003948m	Manihot_esculenta	AT3G12670.1	emb2742	CTP synthase family protein	PF00117,PF06418	PTHR11550	KOG2387	0	83	ref|XP_009624094.1	PREDICTED: CTP synthase-like	Nicotiana tomentosiformis
persimmon1SL002186t0004	6007	6587	6652	7300	24881	22454	5408	6007	5950	7913	25811	25825	1.77789	1e-119	58.38	GSVIVT01016687001	Vitis_vinifera	AT5G40990.1	GLIP1	GDSL lipase 1	PF00657	PTHR22835,PTHR22835:SF39		2e-128	57.31	ref|225442005	PREDICTED: GDSL esterase/lipase 1	Vitis vinifera
persimmon1SL014879t0002	23954	17822	18508	19783	24846	23012	21560	16246	16553	21435	25748	26451	0.437885	0	97.45	mgv1a005351m	Mimulus_guttatus_v1.1	AT1G53750.1	RPT1A	regulatory particle triple-A 1A	PF00004	PTHR23073:SF13,PTHR23073	KOG0729	0	98.83	gb|EPS70671.1	hypothetical protein M569_04086	Genlisea aurea
persimmon1SL000914t0003	29806	29835	29143	26131	24693	23012	26833	27206	26072	28325	25617	26467	0.00535964	0	59.97	Thecc1EG039865t2	Theobroma_cacao	AT3G13460.1	ECT2	evolutionarily conserved C-terminal region 2	PF04146	PTHR12357:SF6,PTHR12357	KOG1901	0	61.49	ref|590582435	Evolutionarily conserved C-terminal region 2 isoform 2	Theobroma cacao
persimmon1SL005614t0001	269	146	137	647	23669	19900	242	133	123	701	24555	22887	6.59671	0	79.84	MDP0000284275	Malus_domestica	AT3G12120.1	FAD2	fatty acid desaturase 2	PF00487,PF11960	PTHR19353		0	80.16	emb|CDP10136.1	unnamed protein product	Coffea canephora
persimmon1SL022907t0001	2063	1908	1783	2187	23362	22253	1857	1739	1595	2371	24237	25594	3.32979	0	72.64	orange1.1g008242m	Citrus_sinensis	AT3G13790.1	ATBFRUCT1,ATCWINV1	Glycosyl hydrolases family 32 protein	PF08244,PF00251		KOG0228	0	73.89	gb|AJO70154.1	invertase 4	Camellia sinensis
persimmon1SL013475t0001	14557	16158	14453	20580	23240	19775	13104	14734	12929	22308	24106	22741	0.762421	4e-41	68.47	Potri.012G114000.1	Populus_trichocarpa	AT2G47110.1	UBQ6	ubiquitin 6	PF00240,PF01599	PTHR10666	KOG0004	6e-41	78.57	ref|XP_008439961.1	PREDICTED: polyubiquitin-like	Cucumis melo
persimmon1SL005731t0001	25365	17609	18753	20418	23152	21424	22829	16051	16771	22122	23986	24621	0.345896	3e-89	75.74	evm.model.supercontig_11.36	Carica_papaya	AT3G61460.1	BRH1	brassinosteroid-responsive RING-H2	PF00097	PTHR22764:SF27,PTHR22764	KOG1493
persimmon1SL000837t0002	9651	7742	6814	9561	23051	22446	8688	7059	6095	10364	23914	25816	1.46003	4e-106	80.38	orange1.1g024155m	Citrus_sinensis	AT4G22920.1	ATNYE1,NYE1	non-yellowing 1				5e-123	73.98	ref|XP_006477349.1	PREDICTED: uncharacterized protein LOC102625350	Citrus sinensis
persimmon1SL014230t0001	24634	17419	18463	20180	22962	21256	22171	15878	16511	21865	23791	24429	0.361268	4e-44	67.52	Eucgr.D00603.1	Eucalyptus_grandis	AT5G53940.1		Yippee family putative zinc-binding protein	PF03226	PTHR13847:SF40,PTHR13847	KOG3399	2e-52	67.52	ref|702318621	PREDICTED: protein yippee-like At5g53940 isoform X1	Eucalyptus grandis
persimmon1SL002094t0017	4432	5565	5611	4776	22791	20071	3989	5075	5019	5177	23644	23084	1.88188	0	70.69	Ciclev10015311m	Citrus_clementina	AT3G19990.1						0	74.7	ref|XP_010248911.1	PREDICTED: uncharacterized protein LOC104591663	Nelumbo nucifera
persimmon1SL000859t0003	53052	40870	37991	44443	22713	22554	47760	37269	33987	48175	23562	25940	-0.285059	5e-145	53.29	Solyc03g111880.2.1	Solanum_lycopersicum	AT3G48310.1	CYP71A22	cytochrome P450, family 71, subfamily A, polypeptide 22	PF00067	PTHR24298:SF44,PTHR24298	KOG0156	1e-110	67.81	gb|AIL49062.1	cytochrome P450 monooxygenase	Nothapodytes nimmoniana
persimmon1SL021039t0002	24503	17722	18656	19784	22678	21021	22054	16154	16684	21436	23497	24158	0.331891	0	94.06	Thecc1EG042607t1	Theobroma_cacao	AT3G55800.1	SBPASE	sedoheptulose-bisphosphatase	PF00316	PTHR11556:SF2,PTHR11556	KOG1458	0	94.22	ref|590562472	Sedoheptulose-bisphosphatase	Theobroma cacao
persimmon1SL000039t0010	47822	16833	16413	41247	22553	20634	43053	15347	14681	44709	23392	23730	0.329463	7e-57	57.97	Potri.008G186500.5	Populus_trichocarpa	AT3G26510.1		Octicosapeptide/Phox/Bem1p family protein	PF00564			5e-72	61.86	ref|XP_011086639.1	PREDICTED: uncharacterized protein LOC105168308	Sesamum indicum
persimmon1SL009854t0018	3168	2474	2426	4172	22422	19571	2852	2256	2170	4522	23261	22509	2.78866	2e-140	52.13	ppa016015m	Prunus_persica	AT5G65550.1		UDP-Glycosyltransferase superfamily protein	PF00201	PTHR11926,PTHR11926:SF15	KOG1192	2e-150	54.94	ref|XP_010658725.1	PREDICTED: crocetin glucoside glucosyltransferase-like isoform X1	Vitis vinifera
persimmon1SL011252t0001	237	284	242	531	22301	18636	213	259	216	576	23136	21434	6.03617	0	82.79	Solyc01g094700.2.1	Solanum_lycopersicum	AT1G01610.1	ATGPAT4,GPAT4	glycerol-3-phosphate acyltransferase 4	PF01553	PTHR15486		0	83.43	gb|ADO33168.1	putative glycerol-3-phosphate O-acyltransferase	Echium pitardii
persimmon1SL001526t0010	16400	16173	15260	14438	22293	19943	14764	14748	13652	15650	23126	22936	0.515761	0	50.06	Ciclev10024152m	Citrus_clementina	AT4G24690.1		ubiquitin-associated (UBA)/TS-N domain-containing protein / octicosapeptide/Phox/Bemp1 (PB1) domain-containing protein	PF00569,PF00564	PTHR20930		0	50.35	ref|567894862	hypothetical protein CICLE_v10024152mg	Citrus clementina
persimmon1SL031133t0001	65256	24258	20899	59676	22228	18335	58751	22122	18697	64700	23062	21088	0.128579	3e-26	72.06	Eucgr.D01887.1	Eucalyptus_grandis	AT4G11650.1	ATOSM34,OSM34	osmotin 34	PF00314
persimmon1SL012456t0012	28424	25502	22145	29011	22178	19231	25590	23254	19811	31449	23003	22115	0.157382	0	99.78	MDP0000646524	Malus_domestica	AT4G05320.2	UBQ10	polyubiquitin 10	PF00240,PF00226	PTHR10666	KOG0005	0	99.78	gb|EMS54972.1	Polyubiquitin-A	Triticum urartu
persimmon1SL005753t0003	23051	15469	16494	18749	22144	20404	20747	14100	14751	20315	22947	23452	0.427709	8e-162	66.4	Migut.J01401.1.p	Mimulus_guttatus_v2.0	AT3G25570.1		Adenosylmethionine decarboxylase family protein	PF01536	PTHR11570	KOG0788	6e-169	66.13	ref|XP_010268432.1	PREDICTED: S-adenosylmethionine decarboxylase proenzyme-like	Nelumbo nucifera
persimmon1SL001113t0007	14100	14971	14056	11816	21872	20409	12693	13652	12575	12808	22691	23472	0.599518	0	92.29	Potri.004G074900.1	Populus_trichocarpa	AT1G65930.1	cICDH	cytosolic NADP+-dependent isocitrate dehydrogenase	PF00180	PTHR11822	KOG1526	0	92.51		NADP-dependent isocitrate dehydrogenase	Passiflora edulis
persimmon1SL001645t0012	16808	16848	18224	9450	21711	20308	15131	15363	16303	10244	22524	23356	0.2622	5e-102	41.7	Medtr4g014570.1	Medicago_truncatula	AT5G36930.2		Disease resistance protein (TIR-NBS-LRR class) family	PF01582,PF00931	PTHR11017,PTHR11017:SF130		8e-110	44.38	ref|XP_012076223.1	PREDICTED: TMV resistance protein N-like	Jatropha curcas
persimmon1SL000044t0015	192995	51275	44505	162746	21445	18949	173727	46749	39806	176373	22232	21787	-0.240004	0	70.68	Aquca_005_00162.1	Aquilegia_coerulea	AT5G58380.1	CIPK10,PKS2,SIP1,SNRK3.8	SOS3-interacting protein 1	PF03822,PF00069	PTHR24343,PTHR24343:SF45	KOG0583	0	73.74	ref|526117794	CBL-interacting protein kinase 13	Vitis vinifera
persimmon1SL004761t0002	23423	16607	17437	19137	21214	19641	21082	15137	15594	20736	21979	22573	0.333498	3e-155	52.28	Thecc1EG037300t1	Theobroma_cacao	AT1G55110.1	AtIDD7,IDD7	indeterminate(ID)-domain 7		PTHR10593	KOG3576	0	60.8	ref|XP_010648346.1	PREDICTED: zinc finger protein NUTCRACKER-like	Vitis vinifera
persimmon1SL001009t0007	44508	50607	50682	31588	21020	19467	40064	46143	45336	34236	21784	22377	-0.746679	0	67.77	Gorai.009G023800.1	Gossypium_raimondii	AT5G19600.1	SULTR3;5	sulfate transporter 3;5	PF01740,PF00916	PTHR11814:SF46,PTHR11814	KOG0236	0	79.55	gb|ALE20417.1	sulfate transporter 3.5	Camellia sinensis
persimmon1SL004042t0007	7070	6487	6202	9188	20980	19118	6364	5916	5548	9959	21766	21988	1.59114	3e-128	59.18	MDP0000308922	Malus_domestica	AT1G53910.1	RAP2.12	related to AP2 12	PF00847			0	97.83	gb|AFH56410.1	ethylene response factor 3, partial	Diospyros kaki
persimmon1SL003094t0013	18933	10094	8279	14098	20955	17552	17045	9205	7406	15281	21738	20187	0.765337	0	84.48	Eucgr.C01791.1	Eucalyptus_grandis	AT5G11420.1		Protein of unknown function, DUF642	PF04862			0	83.09	ref|XP_002284962.1	PREDICTED: uncharacterized protein LOC100252479	Vitis vinifera
persimmon1SL004126t0002	1817	930	906	1627	20871	17641	1636	848	810	1763	21652	20289	3.72988	0	83.15	Eucgr.B02908.1	Eucalyptus_grandis	AT1G23090.1	AST91,SULTR3;3	sulfate transporter 91	PF01740,PF00916	PTHR11814:SF46,PTHR11814	KOG0236	0	83.12	ref|702274882	PREDICTED: probable sulfate transporter 3.3 isoform X1	Eucalyptus grandis
persimmon1SL000023t0002	2443	1840	1785	2527	20764	19415	2199	1678	1596	2739	21541	22329	3.09013	0	64.19	Potri.001G440700.1	Populus_trichocarpa	AT5G44400.1		FAD-binding Berberine family protein	PF01565,PF08031	PTHR11748:SF29,PTHR11748		0	63.46	ref|XP_011097021.1	PREDICTED: cannabidiolic acid synthase-like	Sesamum indicum
persimmon1SL019966t0001	22299	15759	16559	18265	20747	19220	20070	14364	14808	19790	21496	22089	0.364009
persimmon1SL000105t0027	24147	22034	24131	17220	20511	18234	21736	20091	21587	18663	21272	20968	-0.058305	0	79.92	GSVIVT01013468001	Vitis_vinifera	AT5G42390.1		Insulinase (Peptidase family M16) family protein	PF00675,PF05193	PTHR11851,PTHR11851:SF34	KOG0959	0	79.94	ref|731427631	PREDICTED: uncharacterized protein LOC100266746	Vitis vinifera
persimmon1SL017111t0008	98	15	16	881	20092	18890	88	13	14	955	20845	21726	8.56019	6e-167	71.11	29761.m000417	Ricinus_communis	AT3G07970.1	QRT2	Pectin lyase-like superfamily protein	PF00295			0	98.06	gb|ACJ06506.1	polygalacturonase	Diospyros kaki
persimmon1SL009376t0007	25776	22020	22688	24501	20072	18603	23201	20075	20294	26552	20804	21384	0.112814	0	88.02	GSVIVT01010871001	Vitis_vinifera	AT4G30020.1		PA-domain containing subtilase family protein	PF05922,PF00082,PF06280,PF02225	PTHR10795,PTHR10795:SF17		0	87.8	ref|XP_010656766.1	PREDICTED: subtilisin-like protease isoform X3	Vitis vinifera
persimmon1SL004092t0009	18962	13419	14070	15780	20033	18552	17067	12232	12583	17098	20761	21325	0.498861	2e-122	97.04	GSVIVT01016596001	Vitis_vinifera	AT5G59840.1		Ras-related small GTP-binding family protein	PF00071	PTHR24073,PTHR24073:SF232	KOG0078	4e-151	94.91	ref|729396148	PREDICTED: ras-related protein RABE1a-like	Tarenaya hassleriana
persimmon1SL004853t0005	20871	14961	15925	17074	20031	18474	18785	13638	14242	18500	20756	21233	0.374307	0	79.25	GSVIVT01022255001	Vitis_vinifera	AT4G39420.1				PTHR13650	KOG1884	0	79.23	ref|XP_010652876.1	PREDICTED: uncharacterized protein LOC100247348 isoform X3	Vitis vinifera
persimmon1SL000901t0021	19868	15258	14952	14810	19917	17854	17886	13914	13376	16053	20662	20535	0.341716	0	86.4	Thecc1EG004698t1	Theobroma_cacao	AT4G02280.1	ATSUS3,SUS3	sucrose synthase 3	PF00862,PF00534	PTHR12526:SF27,PTHR12526	KOG0853	0	88.5	gb|AHL29282.1	sucrose synthase 2	Camellia sinensis
persimmon1SL005074t0006	21569	15577	16485	17333	19906	18520	19413	14199	14743	18780	20624	21284	0.327765	0	78.02	GSVIVT01021555001	Vitis_vinifera	AT2G34640.1	HMR,PTAC12	plastid transcriptionally active 12				0	78.26	ref|359483911	PREDICTED: uncharacterized protein LOC100251522 isoform X2	Vitis vinifera
persimmon1SL002458t0022	18523	13646	14271	16046	19878	18775	16672	12440	12763	17389	20604	21583	0.508656	0	69.6	GSVIVT01030514001	Vitis_vinifera	AT1G04990.2		Zinc finger C-x8-C-x5-C-x3-H type family protein	PF00642	PTHR12506,PTHR12506:SF11	KOG1677	0	69.54	ref|225447159	PREDICTED: zinc finger CCCH domain-containing protein 3	Vitis vinifera
persimmon1SL000009t0016	27300	21453	21308	26075	19748	18055	24577	19563	19063	28265	20488	20765	0.137396
persimmon1SL000838t0015	44703	20864	18929	37006	19727	18366	40244	19025	16933	40114	20464	21121	0.100474	2e-156	70.95	Gorai.008G266100.1	Gossypium_raimondii	AT5G24400.1	EMB2024,PGL3	NagB/RpiA/CoA transferase-like superfamily protein	PF01182	PTHR11054	KOG3147	6e-165	70.61	ref|XP_009589243.1	PREDICTED: probable 6-phosphogluconolactonase 4, chloroplastic	Nicotiana tomentosiformis
persimmon1SL000649t0001	4134	3293	3391	3678	19642	18101	3721	3002	3033	3986	20374	20818	2.21128	0	73.24	evm.model.supercontig_150.7	Carica_papaya	AT4G38900.2		Basic-leucine zipper (bZIP) transcription factor family protein	PF07716	PTHR13301,PTHR13301:SF13		0	81.06	ref|731383067	PREDICTED: serine/threonine-protein kinase pakB isoform X1	Vitis vinifera
persimmon1SL001835t0002	9862	6796	7193	8764	19602	17433	8876	6195	6434	9496	20325	20044	1.21341	0	84.44	GSVIVT01001278001	Vitis_vinifera	AT1G62640.1	KAS III	3-ketoacyl-acyl carrier protein synthase III	PF08545,PF08541	PTHR11877,PTHR11877:SF13		0	86.39	gb|AGH32918.1	ketoacyl-ACP synthase III	Camellia chekiangoleosa
persimmon1SL013215t0002	569	140	143	1113	19586	19076	512	127	128	1206	20317	21938	5.82461	1e-20	76.79	Glyma.06G141600.1.p	Glycine_max_Wm82.a2.v1	AT5G05220.1						1e-24	58.95	emb|CDP13892.1	unnamed protein product	Coffea canephora
persimmon1SL001601t0012	3915	4547	4663	3109	19564	18311	3524	4146	4171	3370	20295	21060	1.91718	8e-47	57.47	Lus10014421	Linum_usitatissimum	AT5G03380.1		Heavy metal transport/detoxification superfamily protein	PF00403	PTHR22814:SF13,PTHR22814	KOG1603	1e-89	52.79	ref|XP_011094611.1	PREDICTED: uncharacterized protein LOC105174266	Sesamum indicum
persimmon1SL001206t0001	9246	7336	7153	9080	19343	18901	8324	6690	6399	9843	20067	21738	1.27027	5e-176	77.27	Potri.010G083600.1	Populus_trichocarpa	AT3G22740.1	HMT3	homocysteine S-methyltransferase 3	PF02574	PTHR21091,PTHR21091:SF6	KOG1579	0	80.18	emb|CDO99091.1	unnamed protein product	Coffea canephora
persimmon1SL022618t0005	20900	14847	15505	17077	19352	17920	18811	13533	13866	18503	20051	20595	0.356112	1e-53	76.38	PGSC0003DMP400024806	Solanum_tuberosum	AT4G26060.1		Ribosomal protein L18ae family		PTHR10052,PTHR10052:SF2		3e-68	77.94	ref|703075539	60S ribosomal protein L18a-1	Morus notabilis
persimmon1SL004134t0006	19781	14208	14931	16246	19334	17982	17804	12951	13352	17602	20032	20666	0.402476	5e-52	58.76	Solyc09g074470.2.1	Solanum_lycopersicum	AT1G03470.1		Kinase interacting (KIP1-like) family protein	PF07765			1e-84	42.43	ref|955305270	PREDICTED: uncharacterized protein LOC100527524 isoform X1	Glycine max
persimmon1SL013197t0001	18511	16449	18032	16552	19121	17223	16661	14997	16130	17934	19819	19800	0.268269
persimmon1SL001984t0014	15633	13366	11485	16741	19094	17260	14073	12188	10275	18147	19808	19851	0.661907	0	77.52	Ciclev10001054m	Citrus_clementina	AT1G47128.1	RD21,RD21A	Granulin repeat cysteine protease family protein	PF00112,PF00396,PF08246	PTHR12411:SF44,PTHR12411	KOG1543	0	81.08	gb|ABQ10204.1	cysteine protease Cp6	Actinidia deliciosa
persimmon1SL001928t0003	21257	14649	15464	17642	19056	17602	19132	13353	13830	19116	19746	20231	0.351513	1e-72	93.48	cassava4.1_018922m	Manihot_esculenta	AT1G52740.1	HTA9	histone H2A protein 9	PF00125	PTHR23430	KOG1757
persimmon1SL000948t0006	51012	17714	16454	49223	18914	16215	45922	16150	14717	53353	19615	18646	0.254656	8e-147	76.63	Potri.010G019000.1	Populus_trichocarpa	AT3G06350.1	EMB3004,MEE32	dehydroquinate dehydratase, putative / shikimate dehydrogenase, putative	PF08501,PF01487,PF01488	PTHR21089	KOG0692	7e-177	78.11	ref|XP_011464645.1	PREDICTED: bifunctional 3-dehydroquinate dehydratase/shikimate dehydrogenase, chloroplastic-like isoform X1	Fragaria vesca subsp. vesca
persimmon1SL002278t0004	7127	7019	7145	6072	18759	16805	6416	6400	6392	6581	19460	19328	1.24006	0	93.69	Thecc1EG016516t1	Theobroma_cacao	AT5G42020.1	BIP,BIP2	Heat shock protein 70 (Hsp 70) family protein	PF00012	PTHR19375	KOG0100	0	94.61	ref|698448988	PREDICTED: luminal-binding protein 5	Nicotiana sylvestris
persimmon1SL001455t0004	3125	2979	2999	2726	18725	17267	2813	2717	2683	2954	19426	19859	2.36278	0	84.38	Thecc1EG021126t1	Theobroma_cacao	AT3G05030.1	ATNHX2,NHX2	sodium hydrogen exchanger 2	PF00999	PTHR10110:SF20,PTHR10110	KOG1965	0	84.35	ref|590660691	Sodium/hydrogen exchanger	Theobroma cacao
persimmon1SL000699t0017	73001	39492	31784	62053	18643	15691	65719	36009	28430	67263	19327	18038	-0.315003	2e-81	98.66	Potri.002G190000.1	Populus_trichocarpa	AT2G47110.1	UBQ6	ubiquitin 6	PF00240,PF01599	PTHR10666	KOG0004	2e-102	99.32	ref|XP_006488031.1	PREDICTED: ubiquitin-40S ribosomal protein S27a-like	Citrus sinensis
persimmon1SL001334t0004	11251	7943	7267	9999	18547	15763	10129	7243	6501	10839	19241	18129	1.01395	0	66.09	orange1.1g011664m	Citrus_sinensis	AT2G46620.1		P-loop containing nucleoside triphosphate hydrolases superfamily protein	PF00004	PTHR23070,PTHR23070:SF1	KOG0743	0	68.99	ref|XP_010267472.1	PREDICTED: mitochondrial chaperone BCS1-like	Nelumbo nucifera
persimmon1SL010407t0002	19437	14117	14938	15770	18518	17330	17494	12868	13359	17087	19187	19917	0.36199	3e-130	74.9	Solyc06g068400.2.1	Solanum_lycopersicum	AT2G01250.1		Ribosomal protein L30/L7 family protein	PF00327,PF08079	PTHR11524	KOG3184	4e-135	74.8	ref|XP_009760598.1	PREDICTED: 60S ribosomal protein L7-2-like	Nicotiana sylvestris
persimmon1SL001203t0006	29078	18992	16462	33943	18440	16760	26178	17318	14727	36793	19130	19275	0.369102	7e-138	78.66	PGSC0003DMP400007913	Solanum_tuberosum	AT2G38270.1	ATGRX2,CXIP2	CAX-interacting protein 2	PF00462	PTHR10293,PTHR10293:SF15	KOG0911	1e-156	75.09	ref|XP_009792062.1	PREDICTED: monothiol glutaredoxin-S16, chloroplastic	Nicotiana sylvestris
persimmon1SL002194t0003	19481	14163	14718	16100	18453	17138	17534	12910	13163	17445	19122	19698	0.367703	0	98.36	Gorai.013G125900.1	Gossypium_raimondii	AT3G05530.1	ATS6A.2,RPT5A	regulatory particle triple-A ATPase 5A	PF00004	PTHR23073:SF7,PTHR23073	KOG0652	0	98.35	gb|KJB81027.1	hypothetical protein B456_013G125900	Gossypium raimondii
persimmon1SL002787t0004	2934	1869	1683	2379	18341	17396	2641	1704	1505	2579	19026	20008	2.8304	4e-32	79.35	Thecc1EG023287t1	Theobroma_cacao	AT1G65480.1	FT	PEBP (phosphatidylethanolamine-binding protein) family protein	PF01161	PTHR11362	KOG3346	4e-60	82.14	ref|XP_011084685.1	PREDICTED: protein HEADING DATE 3A-like	Sesamum indicum
persimmon1SL005383t0007	17005	11189	10228	24806	18321	16614	15309	10203	9150	26889	19007	19108	0.907184	0	69.52	GSVIVT01001412001	Vitis_vinifera	AT1G34060.1		Pyridoxal phosphate (PLP)-dependent transferases superfamily protein	PF04864,PF04863	PTHR11751,PTHR11751:SF162		0	69.77	ref|XP_010665066.1	PREDICTED: tryptophan aminotransferase-related protein 3-like	Vitis vinifera
persimmon1SL001400t0005	14334	10065	10456	13240	18242	16985	12901	9176	9352	14347	18914	19528	0.748126	4e-158	88.58	Phvul.005G095500.1	Phaseolus_vulgaris	AT2G42590.2	GF14 MU,GRF9	general regulatory factor 9	PF00244	PTHR18860	KOG0841	3e-173	88.89	ref|502082416	PREDICTED: 14-3-3-like protein B	Cicer arietinum
persimmon1SL008338t0017	7473	5443	5199	6241	18182	17183	6727	4963	4651	6763	18861	19762	1.4738	0	79.08	cassava4.1_008121m	Manihot_esculenta	AT5G17230.2	PSY	PHYTOENE SYNTHASE	PF00494		KOG1459	0	99.31	gb|222107186	phytoene synthase	Diospyros kaki
persimmon1SL011812t0011	11873	9940	9278	14922	18128	16244	10689	9064	8300	16175	18805	18682	0.935779	0	96.76	cassava4.1_003331m	Manihot_esculenta	AT5G02500.1	AT-HSC70-1,HSC70,HSC70-1,HSP70-1	heat shock cognate protein 70-1	PF00012	PTHR19375	KOG0100	0	96.15	ref|XP_009777579.1	PREDICTED: heat shock cognate 70 kDa protein 2-like	Nicotiana sylvestris
persimmon1SL000818t0032	19178	15549	14695	19251	18024	16367	17264	14179	13146	20867	18698	18824	0.388982	0	95.42	Glyma.14G011600.1.p	Glycine_max_Wm82.a2.v1	AT5G56000.1	AtHsp90.4,Hsp81.4	HEAT SHOCK PROTEIN 81.4	PF02518,PF00183	PTHR11528	KOG0019	0	94.99	ref|XP_003635036.1	PREDICTED: heat shock cognate protein 80	Vitis vinifera
persimmon1SL010180t0002	17947	13403	13952	14706	17858	16326	16153	12218	12479	15935	18508	18767	0.38137	0	79.17	Thecc1EG034884t1	Theobroma_cacao	AT1G78240.1	OSU1,QUA2,TSD2	S-adenosyl-L-methionine-dependent methyltransferases superfamily protein	PF03141	PTHR10108:SF58,PTHR10108		0	79.17	ref|590597920	S-adenosyl-L-methionine-dependent methyltransferases superfamily protein isoform 1	Theobroma cacao
persimmon1SL008374t0002	6916	5493	4981	5133	17801	16067	6226	5009	4456	5564	18468	18479	1.438	1e-177	84.31	GSVIVT01031662001	Vitis_vinifera	AT1G10830.1	Z-ISO,Z-ISO1.1,Z-ISO1.2	15-cis-zeta-carotene isomerase	PF07298			0	70.63	ref|XP_010245966.1	PREDICTED: 15-cis-zeta-carotene isomerase, chloroplastic	Nelumbo nucifera
persimmon1SL000924t0010	27468	20790	17894	23259	17800	16535	24728	18959	16008	25212	18466	19017	0.0707537	0	90.8	cassava4.1_011347m	Manihot_esculenta	AT3G04120.1	GAPC,GAPC-1,GAPC1	glyceraldehyde-3-phosphate dehydrogenase C subunit 1	PF00044,PF02800	PTHR10836	KOG0657	0	90.21	gb|ALM24134.1	glyceraldehyde-3-phosphate dehydrogenase	Hevea brasiliensis
persimmon1SL001069t0002	6589	4848	4963	5498	17792	15529	5931	4420	4440	5959	18456	17859	1.51499	0	72.86	Gorai.007G259700.4	Gossypium_raimondii	AT3G03790.2		ankyrin repeat family protein / regulator of chromosome condensation (RCC1) family protein	PF00023,PF00415	PTHR22870:SF6,PTHR22870	KOG1427	0	74.98	ref|XP_002265056.1	PREDICTED: uncharacterized protein LOC100261641	Vitis vinifera
persimmon1SL021764t0003	18494	13243	13884	15083	17625	16180	16645	12071	12416	16343	18261	18595	0.371134	0	82.31	30128.m009010	Ricinus_communis	AT1G31800.1	CYP97A3,LUT5	cytochrome P450, family 97, subfamily A, polypeptide 3	PF00067	PTHR24305	KOG0157	0	82.91	ref|XP_012088785.1	PREDICTED: protein LUTEIN DEFICIENT 5, chloroplastic isoform X2	Jatropha curcas
persimmon1SL001635t0002	29855	23719	22290	23273	17560	15224	26877	21629	19941	25228	18217	17510	-0.16726	0	80.7	Potri.001G131400.2	Populus_trichocarpa	AT1G31850.1		S-adenosyl-L-methionine-dependent methyltransferases superfamily protein	PF03141	PTHR10108,PTHR10108:SF55		0	83.06	ref|XP_002265127.1	PREDICTED: probable methyltransferase PMT20	Vitis vinifera
persimmon1SL004792t0010	18192	13173	13930	14731	17503	16286	16374	12009	12459	15962	18141	18721	0.371199	0	68.6	ppa005856m	Prunus_persica	AT1G14330.1		Galactose oxidase/kelch repeat superfamily protein	PF01344	PTHR24413:SF218,PTHR24413		0	74.38	emb|CDP00309.1	unnamed protein product	Coffea canephora
persimmon1SL007227t0001	18629	12879	13542	15304	17423	16096	16767	11739	12110	16581	18052	18499	0.387535	2e-108	63.55	ppa008263m	Prunus_persica	AT4G26780.1	AR192	Co-chaperone GrpE family protein	PF01025	PTHR21237,PTHR21237:SF6	KOG3003	6e-133	63.55	ref|595863189	hypothetical protein PRUPE_ppa008263mg	Prunus persica
persimmon1SL000854t0009	39076	33545	31453	23114	17326	16323	35178	30589	28138	25055	17974	18773	-0.603549	3e-133	63.91	Solyc10g054780.1.1	Solanum_lycopersicum	AT5G23530.1	AtCXE18,CXE18	carboxyesterase 18	PF07859	PTHR23024:SF10,PTHR23024	KOG1515	2e-157	64.81	ref|XP_009591717.1	PREDICTED: probable carboxylesterase 18	Nicotiana tomentosiformis
persimmon1SL009426t0004	4751	4376	4287	14060	17200	16830	4277	3990	3835	15241	17844	19356	2.11544	1e-96	84.86	Pahal.0417s0042.1.p	Panicum_hallii_v0.5	AT2G27030.3	ACAM-2,CAM5	calmodulin 5	PF00036	PTHR23050:SF20,PTHR23050	KOG0027	3e-103	94.94	ref|XP_013653706.1	PREDICTED: calmodulin-like	Brassica napus
persimmon1SL001697t0009	8413	7222	7477	6860	17006	15367	7573	6585	6688	7434	17639	17673	1.03599	0	73.66	GSVIVT01020069001	Vitis_vinifera	AT1G69830.1	AMY3,ATAMY3	alpha-amylase-like 3	PF07821,PF00128	PTHR10357:SF9,PTHR10357	KOG0471	0	79.15	gb|AFO84072.1	alpha-amylase	Actinidia chinensis
persimmon1SL001556t0001	18279	13659	14206	14752	16883	15640	16452	12451	12705	15984	17493	17976	0.306417	0	76.42	orange1.1g005338m	Citrus_sinensis	AT1G30460.1	ATCPSF30,CPSF30	cleavage and polyadenylation specificity factor 30	PF04146	PTHR12357:SF3,PTHR12357	KOG1902	0	76.89	ref|XP_002281594.1	PREDICTED: 30-kDa cleavage and polyadenylation specificity factor 30	Vitis vinifera
persimmon1SL000858t0009	57151	29345	26534	69599	16857	15102	51449	26759	23737	75444	17485	17368	0.113592	1e-89	76.28	30054.m000787	Ricinus_communis	AT1G32400.1	TOM2A	tobamovirus multiplication 2A	PF00335	PTHR19282,PTHR19282:SF69		3e-145	77.17	gb|KHG01123.1	hypothetical protein F383_00667	Gossypium arboreum
persimmon1SL001820t0001	3517	3017	3036	4493	16852	15090	3166	2751	2716	4870	17483	17356	2.20153	0	79.26	GSVIVT01016092001	Vitis_vinifera	AT1G79690.1	atnudt3,NUDT3	nudix hydrolase homolog 3	PF00293,PF03571	PTHR23422,PTHR23422:SF4	KOG0142	0	80.32	ref|XP_002271902.2	PREDICTED: nudix hydrolase 3	Vitis vinifera
persimmon1SL001273t0008	8902	7385	6989	10242	16795	15837	8014	6734	6252	11102	17423	18214	1.15425	0	87.01	Cucsa.375220.2	Cucumis_sativus	AT5G37600.1	ATGLN1;1,ATGSR1,GLN1;1,GSR 1	glutamine synthase clone R1	PF03951,PF00120	PTHR20852:SF14,PTHR20852	KOG0683	0	87.92	ref|703126041	Glutamine synthetase nodule isozyme	Morus notabilis
persimmon1SL001659t0015	16946	24770	26869	12336	16757	14583	15255	22588	24037	13372	17384	16772	-0.380726	0	74.5	Thecc1EG042344t1	Theobroma_cacao	AT3G60160.1	ATMRP9,MRP9	multidrug resistance-associated protein 9	PF00664,PF00005	PTHR24223:SF200,PTHR24223	KOG0054	0	74.5	ref|590561119	Multidrug resistance protein ABC transporter family	Theobroma cacao
persimmon1SL002261t0005	16654	11504	12261	13913	16593	15485	14989	10486	10966	15076	17196	17801	0.458431	0	75.16	ppa000576m	Prunus_persica	AT5G64070.1	PI-4KBETA1,PI4KBETA1	phosphatidylinositol 4-OH kinase beta1	PF00454	PTHR10048	KOG0903	0	76.35	ref|694412151	PREDICTED: phosphatidylinositol 4-kinase beta 1-like isoform X1	Pyrus x bretschneideri
persimmon1SL021374t0001	17410	12541	13074	13995	16435	15107	15669	11431	11692	15163	17028	17362	0.353197	2e-92	74.63	Potri.011G066400.1	Populus_trichocarpa	AT2G42610.1	LSH10	Protein of unknown function (DUF640)	PF04852			8e-94	82.46	ref|590623631	Beta-lactamase-like protein ENSP00000383859	Theobroma cacao
persimmon1SL011180t0007	17578	12631	13501	14194	16406	15024	15821	11514	12074	15380	17001	17268	0.333199	0	63.12	ppa015523m	Prunus_persica	AT1G77680.1		Ribonuclease II/R family protein	PF00773	PTHR23355,PTHR23355:SF10	KOG2102	0	60.55	ref|XP_009344601.1	PREDICTED: DIS3-like exonuclease 2 isoform X3	Pyrus x bretschneideri
persimmon1SL008701t0002	14541	12258	12017	16292	16371	14716	13088	11176	10749	17656	16975	16919	0.558068	1e-164	87.31	Gorai.003G131000.1	Gossypium_raimondii	AT2G39700.1	ATEXP4,ATEXPA4,ATHEXP ALPHA 1.6,EXPA4	expansin A4	PF01357,PF03330			1e-43	66.87		Os03g0822033, partial	Oryza sativa Japonica Group
persimmon1SL002830t0006	19278	12714	13190	15667	16343	14987	17351	11589	11796	16975	16932	17225	0.327938	0	71.21	Potri.018G093600.1	Populus_trichocarpa	AT5G57480.1		P-loop containing nucleoside triphosphate hydrolases superfamily protein	PF00004	PTHR23070,PTHR23070:SF1	KOG0743	0	71.6	emb|CDP02973.1	unnamed protein product	Coffea canephora
persimmon1SL002907t0004	4270	7833	12294	2219	16232	13812	3844	7143	10998	2405	16840	15885	0.676181	2e-18	62.63	Ciclev10014007m	Citrus_clementina	AT5G40450.1						1e-21	64.29	gb|KDO55159.1	hypothetical protein CISIN_1g003233mg	Citrus sinensis
persimmon1SL002539t0012	17145	12149	12704	14147	16128	14911	15431	11074	11362	15328	16712	17138	0.377044	1e-145	69.06	29917.m002013	Ricinus_communis	AT5G14500.1		aldose 1-epimerase family protein	PF01263	PTHR11122	KOG1594	6e-156	69.71	ref|802539625	PREDICTED: putative glucose-6-phosphate 1-epimerase	Jatropha curcas
persimmon1SL020948t0005	15463	12897	13273	10189	16058	14325	13920	11761	11874	11044	16658	16475	0.234311	0	86.08	GSVIVT01026359001	Vitis_vinifera	AT3G04240.1	SEC	Tetratricopeptide repeat (TPR)-like superfamily protein	PF00515	PTHR23083,PTHR23083:SF21	KOG4626	0	84.92	ref|567901616	hypothetical protein CICLE_v10018711mg	Citrus clementina
persimmon1SL000841t0006	15089	10131	9453	14345	15966	15253	13584	9238	8456	15550	16563	17542	0.666777	0	91.32	Potri.013G085600.1	Populus_trichocarpa	AT5G36230.1		ARM repeat superfamily protein	PF02020	PTHR14208	KOG2297	0	91.32	ref|566200149	eIF4-gamma/eIF5/eIF2-epsilon domain-containing family protein	Populus trichocarpa
persimmon1SL011148t0001	139	43	36	409	15912	14056	125	39	32	443	16507	16166	7.39984	3e-110	55.19	GSVIVT01022916001	Vitis_vinifera	AT1G07750.1		RmlC-like cupins superfamily protein	PF00190			9e-127	56.16	ref|225447990	PREDICTED: glutelin type-A 3	Vitis vinifera
persimmon1SL001439t0007	12885	9756	9993	11039	15892	14264	11598	8895	8939	11963	16480	16402	0.607599	0	82.66	GSVIVT01024208001	Vitis_vinifera	AT4G39080.1	VHA-A3	vacuolar proton ATPase A3	PF01496	PTHR11629,PTHR11629:SF11	KOG2189	0	82.5	ref|823260804	PREDICTED: V-type proton ATPase subunit a3	Gossypium raimondii
persimmon1SL005785t0006	17197	13443	14225	13850	15828	14578	15478	12254	12723	15008	16403	16755	0.251669	0	79.23	ppa002173m	Prunus_persica	AT3G05350.1		Metallopeptidase M24 family protein	PF01321,PF00557	PTHR10804,PTHR10804:SF6	KOG2413	0	79.78	ref|XP_002284554.2	PREDICTED: probable Xaa-Pro aminopeptidase P	Vitis vinifera
persimmon1SL001738t0004	17341	12670	13201	13788	15678	14378	15607	11549	11806	14937	16241	16522	0.291944	1e-125	65.69	GSVIVT01019417001	Vitis_vinifera	AT1G63980.2		D111/G-patch domain-containing protein	PF01585	PTHR23149,PTHR23149:SF1	KOG2809	7e-161	65.69	ref|225426146	PREDICTED: G patch domain-containing protein 4 isoform X2	Vitis vinifera
persimmon1SL003854t0002	1197	833	825	2528	15629	13933	1077	760	738	2740	16213	16024	3.76418	0	86.39	cassava4.1_013025m	Manihot_esculenta	AT5G13870.1	EXGT-A4,XTH5	xyloglucan endotransglucosylase/hydrolase 5	PF00722,PF06955			0	99.32	gb|AEQ37176.1	xyloglucan endotransglucosylase/hydrolase	Diospyros kaki
persimmon1SL002748t0001	17332	11988	12685	14174	15640	14471	15600	10927	11344	15358	16205	16632	0.347779
persimmon1SL005663t0001	16915	11948	12622	13649	15626	14447	15224	10890	11288	14788	16190	16603	0.34725	2e-131	71.1	GSVIVT01028300001	Vitis_vinifera	AT1G06150.1	EMB1444	basic helix-loop-helix (bHLH) DNA-binding superfamily protein		PTHR13902,PTHR13902:SF30		4e-137	71.34	ref|590716026	Basic helix-loop-helix DNA-binding superfamily protein isoform 3	Theobroma cacao
persimmon1SL004106t0001	15145	10271	9236	13185	15586	14565	13634	9366	8263	14293	16170	16751	0.59479	9e-76	63.8	cassava4.1_016778m	Manihot_esculenta	AT5G62350.1		Plant invertase/pectin methylesterase inhibitor superfamily protein	PF04043	PTHR22931:SF14,PTHR22931		2e-82	58.67	ref|XP_008234382.1	PREDICTED: 21 kDa protein	Prunus mume
persimmon1SL016213t0001	36	6	3	170	15405	14132	32	5	3	184	15982	16253	9.65827	5e-139	82.78	GSVIVT01021274001	Vitis_vinifera	AT4G18910.1	ATNLM2,NIP1;2,NLM2	NOD26-like intrinsic protein 1;2	PF00230	PTHR19139,PTHR19139:SF22	KOG0223	3e-162	82.78	ref|359483792	PREDICTED: aquaporin NIP1-1	Vitis vinifera
persimmon1SL027663t0001	17002	11873	12563	13690	15397	14283	15302	10822	11235	14832	15953	16415	0.337329
persimmon1SL000880t0010	20641	17526	16459	22105	15378	13340	18582	15982	14724	23961	15953	15343	0.164933	0	71.96	Thecc1EG042022t1	Theobroma_cacao	AT3G20770.1	AtEIN3,EIN3	Ethylene insensitive 3 family protein	PF04873			0	95.38	gb|AFH56407.1	EIN3-like protein EIL1, partial	Diospyros kaki
persimmon1SL001267t0020	36305	22418	22086	30928	15380	13689	32682	20441	19756	33521	15951	15742	-0.160303	0	69.45	GSVIVT01033025001	Vitis_vinifera	AT5G41120.1		Esterase/lipase/thioesterase family protein	PF03982	PTHR22753:SF5,PTHR22753	KOG1454	0	69.4	ref|359488450	PREDICTED: acyltransferase-like protein At3g26840, chloroplastic	Vitis vinifera
persimmon1SL027240t0002	16873	12093	12826	13604	15371	14353	15186	11023	11471	14740	15925	16496	0.323794
persimmon1SL022192t0007	17146	11883	12426	13950	15351	14093	15432	10832	11113	15115	15904	16197	0.337114	2e-92	65.61	GSVIVT01027464001	Vitis_vinifera	AT1G01020.1	ARV1	Arv1-like protein	PF04161	PTHR14467	KOG3134	7e-94	65.61	ref|225453664	PREDICTED: protein arv1 homolog	Vitis vinifera
persimmon1SL000028t0011	47653	30932	26701	32528	15323	13918	42899	28206	23887	35260	15896	16007	-0.500152	0	98.39	evm.model.supercontig_53.41	Carica_papaya	AT1G07930.1		GTP binding Elongation factor Tu family protein	PF00009,PF03144,PF03143	PTHR23115:SF57,PTHR23115	KOG0052	0	98.21	ref|695069083	PREDICTED: elongation factor 1-alpha-like	Musa acuminata subsp. malaccensis
persimmon1SL009599t0001	3436	2933	2664	3976	15250	13716	3093	2675	2383	4309	15821	15775	2.13922	0	86.23	cassava4.1_003082m	Manihot_esculenta	AT3G27020.1	YSL6	YELLOW STRIPE like 6	PF03169			0	84.56	ref|703160012	putative metal-nicotianamine transporter YSL6	Morus notabilis
persimmon1SL000861t0008	45340	23110	21773	16714	15247	13579	40817	21074	19478	18118	15818	15618	-0.715518	0	80.82	Thecc1EG034436t3	Theobroma_cacao	AT4G35300.1	TMT2	tonoplast monosaccharide transporter2	PF00083	PTHR24063:SF85,PTHR24063	KOG0569	0	80.79	ref|590595661	Tonoplast monosaccharide transporter2 isoform 1	Theobroma cacao
persimmon1SL009314t0012	5824	5403	5164	3603	15140	13429	5243	4926	4619	3905	15705	15444	1.2451	0	83.73	cassava4.1_030227m	Manihot_esculenta	AT5G20950.1		Glycosyl hydrolase family protein	PF00933,PF01915			0	83.71	ref|566232349	hypothetical protein POPTR_0019s05340g	Populus trichocarpa
persimmon1SL009282t0016	16261	10836	11523	13729	15088	13859	14636	9878	10306	14877	15635	15930	0.415543	2e-102	80.75	GSVIVT01037533001	Vitis_vinifera	AT1G08465.1	YAB2	Plant-specific transcription factor YABBY family protein	PF04690			8e-104	80.65	ref|225436100	PREDICTED: putative axial regulator YABBY 2 isoform X2	Vitis vinifera
persimmon1SL017032t0001	16294	11015	11641	13689	15089	14078	14665	10040	10410	14833	15633	16181	0.409634
persimmon1SL027619t0002	16331	11820	12281	13133	15066	13814	14698	10774	10983	14228	15607	15874	0.326411	3e-134	84.62	cassava4.1_013123m	Manihot_esculenta	AT5G23140.1	CLPP2,NCLPP7	nuclear-encoded CLP protease P7			KOG0840	8e-149	85.89	ref|XP_009587106.1	PREDICTED: ATP-dependent Clp protease proteolytic subunit 2, mitochondrial-like	Nicotiana tomentosiformis
persimmon1SL002529t0005	16604	11622	12367	13415	15002	13874	14944	10593	11060	14535	15544	15945	0.330635	1e-10	82.93	Gorai.001G161000.1	Gossypium_raimondii
persimmon1SL005577t0002	1632	1053	1043	6014	14931	13529	1469	960	933	6519	15490	15560	3.48212	1e-97	61.45	29788.m000337	Ricinus_communis	AT2G28690.1		Protein of unknown function (DUF1635)	PF07795			5e-141	65.73	ref|731392333	PREDICTED: uncharacterized protein LOC100244942 isoform X1	Vitis vinifera
persimmon1SL000599t0032	27250	18188	18304	17629	14904	15331	24532	16586	16375	19109	15462	17633	-0.139208	0	67.92	GSVIVT01021382001	Vitis_vinifera	AT5G46410.2	SSP4	SCP1-like small phosphatase 4	PF03031	PTHR12210,PTHR12210:SF6	KOG1605	0	68.18	ref|225463384	PREDICTED: uncharacterized protein LOC100258847 isoform X1	Vitis vinifera
persimmon1SL000621t0008	17485	12667	12989	15883	14881	13876	15738	11547	11617	17212	15421	15950	0.32058	7e-146	55.8	ppa018848m	Prunus_persica	AT4G15760.1	MO1	monooxygenase 1	PF01494	PTHR13789,PTHR13789:SF1	KOG2614	1e-163	57.91	ref|XP_008237398.1	PREDICTED: zeaxanthin epoxidase, chloroplastic-like isoform X1	Prunus mume
persimmon1SL000900t0011	7384	5016	4801	8230	14641	14452	6647	4574	4295	8921	15189	16622	1.39235	4e-139	87	Eucgr.F03092.2	Eucalyptus_grandis	AT1G14520.1	MIOX1	myo-inositol oxygenase 1	PF05153	PTHR12588	KOG1573	3e-141	81.3	ref|702376129	PREDICTED: inositol oxygenase 1-like isoform X2	Eucalyptus grandis
persimmon1SL000549t0001	16488	11538	12103	13372	14653	13565	14839	10517	10823	14488	15181	15589	0.323015	4e-102	94.19	PGSC0003DMP400043078	Solanum_tuberosum	AT1G43860.1		sequence-specific DNA binding transcription factors	PF01172,PF09377	PTHR10927	KOG2917	5e-103	95.48	ref|802559283	PREDICTED: ribosome maturation protein SBDS	Jatropha curcas
persimmon1SL000993t0011	15753	11747	12030	12496	14634	13163	14178	10709	10760	13540	15169	15131	0.298449	6e-179	53.14	Solyc12g014010.1.1	Solanum_lycopersicum	AT3G21750.1	UGT71B1	UDP-glucosyl transferase 71B1	PF00201	PTHR11926,PTHR11926:SF15	KOG1192	0	56.56	emb|CDP16611.1	unnamed protein product	Coffea canephora
persimmon1SL002387t0001	16131	11344	11865	12970	14639	13548	14519	10340	10611	14053	15168	15570	0.336612	7e-160	65.19	Thecc1EG010751t1	Theobroma_cacao	AT1G13450.1		Homeodomain-like superfamily protein			KOG4282	3e-180	67.45	ref|XP_010248872.1	PREDICTED: trihelix transcription factor GT-1-like	Nelumbo nucifera
persimmon1SL010373t0015	13757	10288	10634	11473	14607	13620	12382	9378	9511	12431	15139	15656	0.467086	6e-142	54.68	ppa023311m	Prunus_persica	AT1G75410.2	BLH3	BEL1-like homeodomain 3	PF07526,PF00046	PTHR11850:SF14,PTHR11850	KOG0773	6e-154	52.54	ref|XP_010254698.1	PREDICTED: BEL1-like homeodomain protein 6	Nelumbo nucifera
persimmon1SL000895t0012	12749	8241	7905	11688	14569	13195	11477	7515	7072	12668	15114	15176	0.720894	0	90.22	cassava4.1_007237m	Manihot_esculenta	AT4G27720.1		Major facilitator superfamily protein	PF05631	PTHR24003,PTHR24003:SF315	KOG4332	0	91.29	gb|KHG12073.1	Major facilitator superfamily domain-containing protein 5	Gossypium arboreum
persimmon1SL002814t0009	3618	3604	3360	4577	14557	13031	3256	3286	3006	4959	15100	14987	1.87586	1e-113	77.25	30190.m011097	Ricinus_communis	AT4G22920.1	ATNYE1,NYE1	non-yellowing 1				2e-124	70.5	ref|XP_009798966.1	PREDICTED: protein STAY-GREEN, chloroplastic-like	Nicotiana sylvestris
persimmon1SL000827t0001	9454	6781	5935	7664	14463	12651	8511	6183	5309	8308	15004	14550	0.920518	0	93.74	Eucgr.J00327.5	Eucalyptus_grandis	AT5G08570.1		Pyruvate kinase family protein	PF00224,PF02887	PTHR11817	KOG2323	0	93.53	ref|225463801	PREDICTED: pyruvate kinase, cytosolic isozyme	Vitis vinifera
persimmon1SL029734t0001	14701	9503	10368	12633	14458	13562	13231	8662	9272	13688	14981	15588	0.505957
persimmon1SL013589t0006	16140	11188	11711	13274	14424	13258	14527	10198	10473	14383	14944	15237	0.340403	6e-116	69.07	GSVIVT01017340001	Vitis_vinifera	AT3G15840.1	PIFI	post-illumination chlorophyll fluorescence increase				2e-143	69.69	ref|XP_010241544.1	PREDICTED: uncharacterized protein LOC104586110	Nelumbo nucifera
persimmon1SL000981t0010	7583	6079	6115	7754	14337	14071	6826	5543	5470	8405	14873	16183	1.14533	0	82.92	Eucgr.D01848.1	Eucalyptus_grandis	AT4G23100.1	ATECS1,CAD2,GSH1,GSHA,PAD2,RML1	glutamate-cysteine ligase	PF04107			0	82.89	ref|702324155	PREDICTED: glutamate--cysteine ligase, chloroplastic isoform X2	Eucalyptus grandis
persimmon1SL001325t0011	4616	4014	3772	5395	14332	12014	4155	3660	3375	5847	14869	13818	1.62575	2e-92	54.14	Thecc1EG042485t1	Theobroma_cacao	AT3G11150.1		2-oxoglutarate (2OG) and Fe(II)-dependent oxygenase superfamily protein		PTHR10209:SF55,PTHR10209	KOG0143	6e-144	57	ref|XP_010253767.1	PREDICTED: gibberellin 2-beta-dioxygenase 8	Nelumbo nucifera
persimmon1SL002098t0005	15826	11619	12139	13424	14280	13579	14245	10592	10858	14547	14802	15610	0.33292	6e-125	77.01	cassava4.1_012513m	Manihot_esculenta	AT3G19910.1		RING/U-box superfamily protein			KOG1493	7e-131	66.77	ref|731405759	PREDICTED: E3 ubiquitin ligase BIG BROTHER-related isoform X2	Vitis vinifera
persimmon1SL001198t0001	4308	2392	2323	3650	14264	13401	3878	2180	2078	3955	14794	15411	2.06991	0	85.45	ppa004638m	Prunus_persica	AT2G26770.1		plectin-related		PTHR26369,PTHR26369:SF18		0	85.45	ref|595864808	hypothetical protein PRUPE_ppa004638mg	Prunus persica
persimmon1SL009015t0003	351	208	173	470	14210	12975	316	189	154	510	14742	14923	5.51663	0	84.17	ppa007622m	Prunus_persica	AT4G37990.1	ATCAD8,CAD-B2,ELI3,ELI3-2	elicitor-activated gene 3-2	PF08240,PF00107	PTHR11695,PTHR11695:SF285	KOG0023	0	84.17	ref|595825503	hypothetical protein PRUPE_ppa007622mg	Prunus persica
persimmon1SL010173t0001	15328	10560	11243	12605	14155	13180	13796	9626	10055	13658	14668	15148	0.377031	0	76.23	cassava4.1_004951m	Manihot_esculenta	AT5G48150.1	PAT1	GRAS family transcription factor	PF03514			0	76.42	ref|225447596	PREDICTED: scarecrow-like transcription factor PAT1	Vitis vinifera
persimmon1SL004893t0002	15293	10994	11717	12256	14116	13022	13764	10022	10479	13279	14627	14967	0.323314	0	67.38	ppa000393m	Prunus_persica	AT3G20720.2				PTHR22774,PTHR22774:SF3	KOG2955	0	71.21	ref|XP_003634700.1	PREDICTED: uncharacterized protein LOC100241773	Vitis vinifera
persimmon1SL002180t0005	12933	9831	10228	10293	14089	12752	11640	8963	9148	11152	14606	14660	0.442079	0	87.27	GSVIVT01026206001	Vitis_vinifera	AT2G32730.1		26S proteasome regulatory complex, non-ATPase subcomplex, Rpn2/Psmd1 subunit	PF01851	PTHR10943,PTHR10943:SF2	KOG2062	0	87.56	ref|XP_011073787.1	PREDICTED: 26S proteasome non-ATPase regulatory subunit 1 homolog A-like	Sesamum indicum
persimmon1SL000833t0005	19293	16469	18535	11964	14056	12982	17369	15018	16582	12969	14582	14930	-0.205009	2e-82	82.51	PGSC0003DMP400026201	Solanum_tuberosum	AT3G50670.2	U1-70K,U1SNRNP	U1 small nuclear ribonucleoprotein-70K	PF12220	PTHR13952:SF3,PTHR13952		1e-93	61.32	emb|CDP02035.1	unnamed protein product	Coffea canephora
persimmon1SL003394t0007	18330	12820	13586	14181	14058	13039	16499	11687	12151	15366	14567	14986	0.155225	5e-60	66.23	PGSC0003DMP400050201	Solanum_tuberosum	AT2G04240.1	XERICO	RING/U-box superfamily protein	PF00097	PTHR22765:SF21,PTHR22765		5e-73	69.62	ref|XP_004243593.1	PREDICTED: probable E3 ubiquitin-protein ligase XERICO isoform X1	Solanum lycopersicum
persimmon1SL008431t0005	15515	11182	11528	13186	14044	13091	13964	10193	10310	14288	14554	15046	0.348577	3e-56	63.12	Pahal.0103s0087.1.p	Panicum_hallii_v0.5	AT3G02730.1	ATF1,TRXF1	thioredoxin F-type 1	PF00085	PTHR10438:SF15,PTHR10438	KOG0907	3e-66	60.94	ref|XP_014523208.1	PREDICTED: thioredoxin F-type, chloroplastic-like	Vigna radiata var. radiata
persimmon1SL021094t0001	14916	9780	10502	12623	14003	12931	13426	8915	9392	13678	14510	14863	0.440077
persimmon1SL006262t0002	2753	2837	2806	3694	13923	13048	2478	2587	2510	4004	14444	15007	2.14299	0	85.71	GSVIVT01016650001	Vitis_vinifera	AT4G14210.1	PDE226,PDS,PDS3	phytoene desaturase 3	PF01593	PTHR10742:SF6,PTHR10742	KOG0029	0	98.96	gb|ACY78343.1	phytoene desaturase	Diospyros kaki
persimmon1SL002319t0005	13426	10411	10830	11069	13861	12396	12084	9491	9687	11994	14369	14250	0.377566	6e-97	91.46	orange1.1g020138m	Citrus_sinensis	AT2G43160.2		ENTH/VHS family protein	PF01417	PTHR12276:SF44,PTHR12276	KOG2056	0	56.19	ref|XP_011073903.1	PREDICTED: clathrin interactor EPSIN 2	Sesamum indicum
persimmon1SL004022t0011	16628	11430	11778	13954	13840	13035	14966	10420	10534	15120	14345	14984	0.307372	2e-97	97.37	ppa012628m	Prunus_persica	AT4G27960.2	UBC9	ubiquitin conjugating enzyme 9	PF00179	PTHR24068	KOG0417	1e-105	99.32	gb|AEW24433.1	ubiquitin-conjugating enzyme E2	Camellia sinensis
persimmon1SL001052t0001	29790	20689	18972	23504	13785	12323	26818	18866	16972	25476	14298	14171	-0.215931	0	84.96	Solyc01g107870.2.1	Solanum_lycopersicum	AT1G49760.1	PAB8,PABP8	poly(A) binding protein 8	PF00076,PF00658	PTHR24011,PTHR24011:SF69	KOG0123	0	83.82	ref|XP_010270536.1	PREDICTED: polyadenylate-binding protein 2-like isoform X1	Nelumbo nucifera
persimmon1SL013848t0002	14921	10154	10939	12323	13793	12924	13429	9255	9782	13351	14291	14853	0.388356
persimmon1SL022409t0002	14434	10013	8675	17790	13743	12686	12994	9130	7761	19284	14257	14591	0.687565	2e-98	88.07	Carubv10024013m	Capsella_rubella	AT2G27030.3	ACAM-2,CAM5	calmodulin 5	PF00036	PTHR23050,PTHR23050:SF20	KOG0027	5e-46	51.91	gb|ACN35817.1	unknown	Zea mays
persimmon1SL001002t0003	16284	11751	12429	13838	13754	12449	14657	10712	11117	14995	14254	14310	0.255654	3e-132	50.91	Solyc03g121660.2.1	Solanum_lycopersicum	AT1G55110.1	AtIDD7,IDD7	indeterminate(ID)-domain 7		PTHR10593		5e-160	54	ref|743913775	PREDICTED: zinc finger protein NUTCRACKER	Populus euphratica
persimmon1SL000580t0036	11434	8262	7973	11433	13734	12840	10292	7533	7132	12391	14243	14765	0.730165	0	84.78	Thecc1EG016858t1	Theobroma_cacao	AT3G48000.1	ALDH2,ALDH2A,ALDH2B4	aldehyde dehydrogenase 2B4	PF00171	PTHR11699:SF46,PTHR11699	KOG2450	0	81.77	ref|XP_010251301.1	PREDICTED: aldehyde dehydrogenase family 2 member B7, mitochondrial-like	Nelumbo nucifera
persimmon1SL012231t0005	2166	1064	1137	3422	13694	13122	1949	970	1017	3709	14205	15091	3.06777	1e-36	48.16	Aquca_036_00125.1	Aquilegia_coerulea	AT1G28280.1		VQ motif-containing protein	PF05678			5e-57	54.19	ref|XP_010272422.1	PREDICTED: uncharacterized protein LOC104608204	Nelumbo nucifera
persimmon1SL002004t0002	14526	12124	12415	13164	13685	12713	13074	11053	11105	14265	14187	14615	0.289722	6e-132	82.11	GSVIVT01013149001	Vitis_vinifera	AT4G17900.1		PLATZ transcription factor family protein	PF04640			7e-145	84.02	gb|KOM25651.1	hypothetical protein LR48_Vigan148s001500	Vigna angularis
persimmon1SL008070t0013	4690	4669	4851	6513	13664	12984	4222	4257	4340	7060	14176	14933	1.49644	4e-88	57.63	ppa008085m	Prunus_persica	AT5G50915.1		basic helix-loop-helix (bHLH) DNA-binding superfamily protein	PF00010	PTHR12565,PTHR12565:SF7		2e-99	59.6	ref|595847243	hypothetical protein PRUPE_ppa008085mg	Prunus persica
persimmon1SL001495t0007	5846	4483	4183	7158	13588	12294	5263	4088	3742	7759	14095	14139	1.45897	0	96.76	30025.m000589	Ricinus_communis	AT5G02500.1	AT-HSC70-1,HSC70,HSC70-1,HSP70-1	heat shock cognate protein 70-1	PF00012	PTHR19375	KOG0100	0	96.5	ref|225434984	PREDICTED: heat shock cognate 70 kDa protein 2	Vitis vinifera
persimmon1SL001377t0016	18110	14088	12372	17985	13454	11912	16304	12847	11068	19495	13958	13701	0.229521	4e-156	99.09	Medtr3g095530.1	Medicago_truncatula	AT5G09810.1	ACT7	actin 7	PF00022	PTHR11937,PTHR11937:SF77	KOG0676	5e-160	99.09	gb|ABY19575.1	actin	Ipomoea batatas
persimmon1SL010356t0001	10345	6279	5616	32056	13445	13358	9313	5726	5024	34748	13948	15364	1.6749
persimmon1SL002752t0003	16716	11395	11739	14135	13449	12426	15045	10387	10499	15316	13937	14281	0.276888	3e-42	58.33	Migut.F00955.1.p	Mimulus_guttatus_v2.0	AT5G17165.1						1e-53	71.32	gb|AET97665.1	hydrogen peroxide induced protein 1	Camellia sinensis
persimmon1SL003114t0003	8469	6767	7251	6337	13262	11257	7624	6170	6487	6869	13758	12947	0.727172	0	57.92	orange1.1g000312m	Citrus_sinensis	AT1G34260.1	FAB1D	FORMS APLOID AND BINUCLEATE CELLS 1A	PF01504,PF00118	PTHR23086:SF7,PTHR23086	KOG0230	0	63.57	ref|XP_010665036.1	PREDICTED: putative 1-phosphatidylinositol-3-phosphate 5-kinase FAB1D	Vitis vinifera
persimmon1SL000936t0001	14722	12804	11872	14771	13186	11697	13253	11676	10621	16012	13680	13453	0.279365	0	92.88	cassava4.1_029521m	Manihot_esculenta	AT5G56000.1	AtHsp90.4,Hsp81.4	HEAT SHOCK PROTEIN 81.4	PF02518,PF00183	PTHR11528	KOG0019	0	95.44	ref|XP_003635036.1	PREDICTED: heat shock cognate protein 80	Vitis vinifera
persimmon1SL000789t0001	14499	10219	10771	11654	13160	12132	13049	9314	9633	12627	13633	13942	0.329408
persimmon1SL012898t0001	4643	3823	3430	5959	13132	12181	4179	3486	3068	6459	13624	14010	1.6673	2e-75	75.97	Ciclev10016676m	Citrus_clementina	AT2G27510.1	ATFD3,FD3	ferredoxin 3	PF00111			5e-79	75.82	ref|567906835	hypothetical protein CICLE_v10016676mg	Citrus clementina
persimmon1SL000966t0008	4603	5326	5440	3390	13127	12282	4143	4856	4866	3673	13618	14125	1.18007	0	86.33	GSVIVT01000593001	Vitis_vinifera	AT3G26100.2		Regulator of chromosome condensation (RCC1) family protein	PF00415	PTHR22870:SF24,PTHR22870	KOG1427	0	86.33	ref|225424560	PREDICTED: ultraviolet-B receptor UVR8	Vitis vinifera
persimmon1SL001828t0001	2541	3100	2767	5469	13121	12106	2288	2826	2475	5928	13612	13923	2.14055	8e-109	60.7	PGSC0003DMP400032120	Solanum_tuberosum	AT1G69490.1	ANAC029,ATNAP,NAP	NAC-like, activated by AP3/PI	PF02365			0	99.62	gb|AJF38902.1	NAC transcription factor	Diospyros kaki
persimmon1SL016152t0001	14418	10093	10687	11602	13117	12206	12977	9199	9557	12570	13589	14027	0.340702
persimmon1SL005064t0015	14903	10614	10993	11844	13096	12063	13414	9676	9833	12835	13577	13868	0.290956	7e-180	71.69	cassava4.1_006513m	Manihot_esculenta	AT3G52660.1		RNA-binding (RRM/RBD/RNP motifs) family protein	PF00076	PTHR24011,PTHR24011:SF198	KOG0117	0	72.01	ref|XP_011094318.1	PREDICTED: heterogeneous nuclear ribonucleoprotein R	Sesamum indicum
persimmon1SL001028t0004	28678	23097	20584	16343	13045	11327	25817	21062	18415	17716	13534	13027	-0.560416	0	93.69	GSVIVT01017424001	Vitis_vinifera	AT1G15690.1	ATAVP3,AtVHP1;1,AVP-3,AVP1	Inorganic H pyrophosphatase family protein	PF03030			0	93.74	ref|225463618	PREDICTED: pyrophosphate-energized vacuolar membrane proton pump	Vitis vinifera
persimmon1SL029567t0002	13571	9467	10133	11204	12948	12042	12214	8629	9062	12139	13416	13840	0.397603
persimmon1SL018817t0001	14431	10054	10675	11621	12925	11981	12988	9164	9547	12590	13391	13769	0.32652
persimmon1SL021324t0003	13891	9771	10318	11350	12911	12124	12503	8907	9227	12297	13378	13934	0.370582	8e-42	58.48	GSVIVT01012840001	Vitis_vinifera	AT4G39140.1		RING/U-box superfamily protein				2e-66	53.69	ref|XP_010656520.1	PREDICTED: uncharacterized protein LOC100267845 isoform X1	Vitis vinifera
persimmon1SL007942t0001	7063	3118	2609	11570	12862	11441	6358	2843	2334	12541	13342	13158	1.75895	3e-28	69.14	mgv1a017316m	Mimulus_guttatus_v1.1							1e-29	69.14	gb|EYU30298.1	hypothetical protein MIMGU_mgv1a017316mg	Erythranthe guttata
persimmon1SL008956t0003	1544	1226	1126	2157	12855	12032	1390	1117	1007	2338	13336	13839	3.06997	0	84.49	ppa008895m	Prunus_persica	AT3G54020.1	AtIPCS1	Arabidopsis Inositol phosphorylceramide synthase 1		PTHR21290:SF1,PTHR21290	KOG3058	0	84.76	ref|XP_008239977.1	PREDICTED: phosphatidylinositol:ceramide inositolphosphotransferase 1	Prunus mume
persimmon1SL012920t0003	7895	9461	9797	5643	12798	11197	7107	8627	8764	6116	13277	12878	0.397544	0	93.08	Cucsa.156930.1	Cucumis_sativus	AT5G50920.1	ATHSP93-V,CLPC,CLPC1,DCA1,HSP93-V	CLPC homologue 1	PF02151,PF10431,PF02861,PF00004,PF07724	PTHR11638,PTHR11638:SF19	KOG1051	0	93.39	emb|CDO98310.1	unnamed protein product	Coffea canephora
persimmon1SL003201t0007	13870	9550	10075	11490	12749	11846	12483	8705	9011	12450	13210	13615	0.379114	8e-134	60.99	Thecc1EG002685t1	Theobroma_cacao	AT2G26470.1			PF02586	PTHR13604	KOG2618	2e-149	62.09	ref|XP_008372562.1	PREDICTED: embryonic stem cell-specific 5-hydroxymethylcytosine-binding protein isoform X1	Malus domestica
persimmon1SL007196t0006	9377	10847	10711	8785	12728	12042	8442	9891	9582	9523	13205	13850	0.389919	0	64.67	29635.m000468	Ricinus_communis	AT2G03340.1	WRKY3	WRKY DNA-binding protein 3	PF03106			0	70.92	gb|AFJ54352.1	WRKY transcription factor	Camellia sinensis
persimmon1SL011186t0007	13880	9849	10334	11285	12743	11798	12492	8977	9242	12227	13203	13559	0.344317	0	48.1	PGSC0003DMP400001089	Solanum_tuberosum	AT3G03140.1		Tudor/PWWP/MBT superfamily protein				0	50.24	ref|XP_002274927.1	PREDICTED: uncharacterized protein At1g51745 isoform X1	Vitis vinifera
persimmon1SL013047t0003	14007	9595	10244	11008	12720	11708	12606	8746	9162	11926	13180	13457	0.337769	0	72.04	cassava4.1_001098m	Manihot_esculenta	AT2G20010.2		Protein of unknown function (DUF810)	PF05664			0	72.81	ref|XP_002280525.1	PREDICTED: uncharacterized protein LOC100267936	Vitis vinifera
persimmon1SL001531t0005	3295	1700	1686	3427	12671	11748	2966	1550	1508	3715	13146	13511	2.33394	0	80.1	cassava4.1_030227m	Manihot_esculenta	AT5G20950.1		Glycosyl hydrolase family protein	PF00933,PF01915			0	79.42	ref|XP_008240500.1	PREDICTED: lysosomal beta glucosidase-like	Prunus mume
persimmon1SL021076t0001	8554	7120	6482	8147	12614	11476	7700	6493	5798	8830	13085	13198	0.812633	0	95.79	Thecc1EG041868t1	Theobroma_cacao	AT5G02500.1	AT-HSC70-1,HSC70,HSC70-1,HSP70-1	heat shock cognate protein 70-1	PF00012	PTHR19375	KOG0101	0	95.54	ref|567864300	hypothetical protein CICLE_v10027981mg	Citrus clementina
persimmon1SL000917t0001	19344	17570	15487	14756	12607	10768	17414	16022	13854	15995	13079	12384	-0.189891	1e-178	74.69	Solyc04g072240.2.1	Solanum_lycopersicum	AT4G09670.1		Oxidoreductase family protein	PF01408	PTHR22604:SF16,PTHR22604	KOG2741
persimmon1SL002563t0003	13225	10158	10461	10478	12605	11745	11903	9260	9356	11353	13062	13500	0.313012	0	84.42	29841.m002756	Ricinus_communis	AT1G80360.1		Pyridoxal phosphate (PLP)-dependent transferases superfamily protein	PF00155	PTHR11751:SF31,PTHR11751	KOG0257	0	84.42	ref|255552987	aspartate aminotransferase, putative	Ricinus communis
persimmon1SL017092t0001	13932	9765	10368	11310	12605	11671	12539	8901	9272	12253	13060	13413	0.334533
persimmon1SL009865t0007	11163	7499	7957	8897	12536	11854	10046	6836	7117	9640	12996	13626	0.59548	7e-172	79.23	30116.m000377	Ricinus_communis	AT1G33270.1		Acyl transferase/acyl hydrolase/lysophospholipase superfamily protein	PF01734	PTHR12406:SF1,PTHR12406	KOG3773	0	79.23	ref|255575412	conserved hypothetical protein	Ricinus communis
persimmon1SL023885t0001	14006	9764	10190	11255	12487	11484	12606	8900	9113	12194	12935	13197	0.323962
persimmon1SL000054t0001	11840	8084	8811	10236	12470	11835	10657	7369	7880	11091	12923	13603	0.538173
persimmon1SL016413t0002	11580	7518	7958	9859	12456	11574	10422	6853	7117	10683	12910	13304	0.597096	3e-120	66.55	orange1.1g023563m	Citrus_sinensis	AT5G23070.1		Thymidine kinase	PF00265	PTHR11441	KOG3125	6e-131	67.5	ref|XP_002266298.2	PREDICTED: thymidine kinase-like isoform X2	Vitis vinifera
persimmon1SL006300t0002	34071	16439	14455	26981	12421	11735	30673	14990	12932	29248	12886	13497	-0.0748882	2e-74	81.29	GSVIVT01017723001	Vitis_vinifera	AT3G16640.1	TCTP	translationally controlled tumor protein	PF00838	PTHR11991	KOG1727	7e-78	81.16	ref|731388721	PREDICTED: translationally-controlled tumor protein homolog	Vitis vinifera
persimmon1SL001536t0006	15283	12209	11962	11895	12428	11599	13756	11131	10700	12889	12884	13334	0.136081	0	88.95	Eucgr.B02942.1	Eucalyptus_grandis	AT1G23190.1		Phosphoglucomutase/phosphomannomutase family protein	PF02878,PF02879,PF00408,PF02880	PTHR22573,PTHR22573:SF5	KOG0625	0	90.72	ref|747049118	PREDICTED: phosphoglucomutase, cytoplasmic	Sesamum indicum
persimmon1SL002275t0002	14581	10851	11459	11545	12431	11547	13124	9892	10249	12509	12881	13271	0.21691	0	93.2	Gorai.011G133200.1	Gossypium_raimondii	AT3G20050.1	ATTCP-1,TCP-1	T-complex protein 1 alpha subunit	PF00118	PTHR11353:SF20,PTHR11353	KOG0360	0	94.3	ref|XP_012083640.1	PREDICTED: T-complex protein 1 subunit alpha	Jatropha curcas
persimmon1SL004295t0002	9173	7144	5672	7891	12400	10783	8258	6515	5074	8553	12864	12401	0.768953	0	91.71	Eucgr.K02073.1	Eucalyptus_grandis	AT2G36460.1		Aldolase superfamily protein	PF00274	PTHR11627	KOG1557	0	91.71	ref|XP_011094409.1	PREDICTED: fructose-bisphosphate aldolase cytoplasmic isozyme	Sesamum indicum
persimmon1SL001470t0008	1945	1848	1821	4279	12351	11376	1751	1685	1629	4638	12813	13084	2.59198	8e-163	68.91	Thecc1EG031364t1	Theobroma_cacao	AT4G27410.2	ANAC072,RD26	NAC (No Apical Meristem) domain transcriptional regulator superfamily protein	PF02365			6e-166	69.89	ref|590608672	NAC domain class transcription factor isoform 1	Theobroma cacao
persimmon1SL000984t0002	11725	12402	11358	9507	12346	11111	10555	11309	10161	10305	12808	12779	0.164474	0	94.73	Gorai.002G115900.1	Gossypium_raimondii	AT4G35090.1	CAT2	catalase 2	PF06628,PF00199	PTHR11465	KOG0047	0	94.72	ref|823132870	PREDICTED: catalase isozyme 1	Gossypium raimondii
persimmon1SL004420t0008	15166	10797	11705	11623	12322	11199	13650	9843	10468	12594	12770	12872	0.170999	0	75.88	cassava4.1_003648m	Manihot_esculenta	AT5G46190.1		RNA-binding KH domain-containing protein	PF00013	PTHR24585,PTHR24585:SF55	KOG2190	0	74.84	gb|KHN12447.1	KH domain-containing protein	Glycine soja
persimmon1SL001274t0002	5871	6497	6061	7225	12231	10417	5285	5925	5422	7831	12688	11980	0.966411	7e-163	72.36	cassava4.1_022751m	Manihot_esculenta	AT3G15510.1	ANAC056,ATNAC2,NAC2,NARS1	NAC domain containing protein 2	PF02365			2e-178	72.29	gb|ALC79025.1	NAC transcription factors 48	Manihot esculenta
persimmon1SL004966t0006	10106	7545	7660	9857	12225	11354	9096	6879	6851	10681	12677	13055	0.673763	0	82.49	Thecc1EG037596t1	Theobroma_cacao	AT4G29810.1	ATMKK2,MK1,MKK2	MAP kinase kinase 2	PF00069	PTHR24360:SF39,PTHR24360	KOG0581	2e-180	54.1	ref|645274080	PREDICTED: protein phosphatase 2C 77	Prunus mume
persimmon1SL009814t0004	13148	8474	9010	11375	12209	11189	11833	7725	8058	12324	12649	12861	0.454221	0	85.47	29929.m004600	Ricinus_communis	AT5G13160.1	PBS1	Protein kinase superfamily protein	PF00069	PTHR24420,PTHR24420:SF657	KOG1187	0	85.47	ref|255547614	receptor serine-threonine protein kinase, putative	Ricinus communis
persimmon1SL001523t0003	13531	9686	10233	10770	12184	11288	12179	8829	9152	11669	12624	12973	0.305242	5e-128	81.43	cassava4.1_015189m	Manihot_esculenta	AT3G20270.1		lipid-binding serum glycoprotein family protein	PF00646	PTHR10504:SF40,PTHR10504		2e-136	78.39	ref|802742442	PREDICTED: uncharacterized protein LOC105646142	Jatropha curcas
persimmon1SL010968t0005	12549	8804	9311	10048	12170	11417	11294	8025	8327	10887	12612	13122	0.405528	2e-44	57.45	Thecc1EG018696t3	Theobroma_cacao	AT5G39380.1		Plant calmodulin-binding protein-related	PF07839			2e-57	43.06	ref|731419707	PREDICTED: muscle M-line assembly protein unc-89 isoform X2	Vitis vinifera
persimmon1SL012929t0007	14553	10143	10150	12262	12167	11258	13099	9246	9078	13288	12611	12941	0.305663	4e-150	98.65	ppa008371m	Prunus_persica	AT5G55190.1	ATRAN3,RAN3	RAN GTPase 3	PF00071	PTHR24071	KOG0096	6e-165	98.65	ref|596142653	hypothetical protein PRUPE_ppa008371mg	Prunus persica
persimmon1SL017796t0001	12826	8767	9400	11276	12114	11294	11544	7992	8407	12218	12553	12981	0.434059	6e-13	34.87	ppa017840m	Prunus_persica	AT5G17680.1		disease resistance protein (TIR-NBS-LRR class), putative	PF01582,PF00560,PF00931	PTHR11017,PTHR11017:SF20	KOG4658	2e-12	34.87	ref|595799633	hypothetical protein PRUPE_ppa017840mg	Prunus persica
persimmon1SL004125t0005	11959	8398	8813	9578	12086	11215	10763	7655	7882	10377	12526	12891	0.444678	0	85.05	GSVIVT01030428001	Vitis_vinifera	AT1G05170.2		Galactosyltransferase family protein	PF01762		KOG2288	0	85.5	gb|KDO54670.1	hypothetical protein CISIN_1g015407mg	Citrus sinensis
persimmon1SL014728t0002	152	55	32	754	12011	10856	136	50	29	817	12461	12485	6.90666	2e-29	63.86	ppa014138m	Prunus_persica	AT5G41761.1
persimmon1SL001604t0004	12058	10641	10099	10662	11961	11453	10855	9703	9034	11558	12408	13172	0.327628	0	78.25	Migut.D00993.1.p	Mimulus_guttatus_v2.0	AT1G79750.1	ATNADP-ME4,NADP-ME4	NADP-malic enzyme 4	PF00390,PF03949	PTHR23406:SF2,PTHR23406	KOG1257	0	78.55	ref|848847623	PREDICTED: NADP-dependent malic enzyme, chloroplastic-like	Erythranthe guttata
persimmon1SL027959t0001	13349	9137	9714	10849	11892	11084	12014	8329	8687	11755	12322	12738	0.342716	9e-23	64.71	Ciclev10029946m	Citrus_clementina	AT2G37040.1	ATPAL1,PAL1	PHE ammonia lyase 1	PF00221	PTHR10362,PTHR10362:SF3		3e-24	68.12	ref|XP_010262867.1	PREDICTED: phenylalanine ammonia-lyase	Nelumbo nucifera
persimmon1SL002483t0010	11828	8330	8630	10133	11854	10924	10645	7593	7718	10979	12285	12556	0.46469	0	70.68	GSVIVT01031485001	Vitis_vinifera	AT2G28110.1	FRA8,IRX7	Exostosin family protein	PF03016	PTHR11062,PTHR11062:SF35	KOG1021	0	73.39	ref|XP_006488015.1	PREDICTED: probable glucuronoxylan glucuronosyltransferase IRX7-like isoform X1	Citrus sinensis
persimmon1SL013703t0001	13347	9314	9870	10902	11836	10958	12012	8490	8827	11812	12263	12593	0.322176	3e-141	89.64	Eucgr.F02692.1	Eucalyptus_grandis	AT1G43130.1	LCV2	like COV 2	PF04367			2e-154	81.99	ref|XP_006473082.1	PREDICTED: uncharacterized protein LOC102621365	Citrus sinensis
persimmon1SL003222t0018	12882	8457	8380	22508	11795	10706	11596	7711	7496	24398	12235	12313	0.86876	0	70.44	ppa016123m	Prunus_persica	AT5G48100.1	ATLAC15,LAC15,TT10	Laccase/Diphenol oxidase family protein	PF00394,PF07731,PF07732	PTHR11709,PTHR11709:SF9	KOG1263	0	70.38	ref|595792885	hypothetical protein PRUPE_ppa016123mg	Prunus persica
persimmon1SL015334t0003	12216	8262	8686	10621	11792	10810	10994	7530	7768	11508	12219	12424	0.45936	1e-46	57.58	GSVIVT01008996001	Vitis_vinifera	AT4G08685.1	SAH7	Pollen Ole e 1 allergen and extensin family protein	PF01190			9e-56	55.06	ref|XP_006472638.1	PREDICTED: pollen-specific protein C13-like	Citrus sinensis
persimmon1SL009411t0003	9900	9547	8986	12443	11770	11351	8912	8706	8039	13488	12211	13054	0.594993	2e-139	64.25	Thecc1EG029575t1	Theobroma_cacao	AT1G17020.1	ATSRG1,SRG1	senescence-related gene 1	PF03171	PTHR10209:SF55,PTHR10209	KOG0143	3e-170	63.89	ref|XP_010273388.1	PREDICTED: protein SRG1-like	Nelumbo nucifera
persimmon1SL010437t0002	11426	8494	8799	9401	11769	11230	10284	7743	7870	10187	12200	12910	0.446716	3e-83	76.47	Solyc02g078540.2.1	Solanum_lycopersicum	AT2G20760.1		Clathrin light chain protein	PF01086	PTHR10639,PTHR10639:SF0	KOG4031	2e-121	67.35	ref|XP_006347068.1	PREDICTED: clathrin light chain 1-like	Solanum tuberosum
persimmon1SL007662t0006	11115	7582	8079	9157	11748	10757	10003	6911	7225	9921	12175	12364	0.513568	1e-143	74.81	Thecc1EG002811t1	Theobroma_cacao	AT3G25160.1		ER lumen protein retaining receptor family protein	PF00810	PTHR10585:SF10,PTHR10585	KOG3106	1e-159	80.74	ref|XP_002270894.2	PREDICTED: putative ER lumen protein-retaining receptor C28H8.4	Vitis vinifera
persimmon1SL002672t0004	9170	14025	12880	10234	11704	10821	8255	12789	11523	11093	12142	12446	0.131765	6e-177	62.97	MDP0000185362	Malus_domestica	AT3G02470.1	SAMDC	S-adenosylmethionine decarboxylase	PF01536,PF08132	PTHR11570	KOG0788	0	81.25	gb|AGT80621.1	S-adenosylmethionine decarboxylase	Camellia sinensis
persimmon1SL014367t0004	13439	9729	10216	10764	11670	10762	12095	8868	9137	11662	12091	12369	0.263112	3e-176	90	Cucsa.121050.3	Cucumis_sativus	AT2G44770.1		ELMO/CED-12 family protein	PF04727	PTHR12771,PTHR12771:SF3	KOG2998	0	90.33	ref|802700440	PREDICTED: ELMO domain-containing protein C-like	Jatropha curcas
persimmon1SL005792t0001	13168	9106	9669	10573	11604	10798	11851	8300	8647	11456	12023	12410	0.3175	0	68.26	Thecc1EG021034t2	Theobroma_cacao	AT4G13460.1	SDG22,SET22,SUVH9	SU(VAR)3-9 homolog 9	PF05033,PF02182,PF00856	PTHR22884:SF20,PTHR22884	KOG1082	0	67.14	ref|590660094	SU(VAR)3-9, putative isoform 1	Theobroma cacao
persimmon1SL000826t0001	10894	7385	6185	12173	11541	10675	9807	6734	5533	13195	11973	12277	0.76245	1e-105	83.62	Lus10034038	Linum_usitatissimum	AT5G19140.1	AILP1,ATAILP1	Aluminium induced protein with YGL and LRDR motifs	PF12481,PF12504	PTHR11772		5e-109	87.57	gb|AAW02789.1	aluminum-induced protein	Codonopsis lanceolata
persimmon1SL003192t0001	7449	7178	6870	6349	11516	10384	6705	6546	6146	6882	11947	11942	0.665749	0	81.6	Potri.002G179500.1	Populus_trichocarpa	AT1G01090.1	PDH-E1 ALPHA	pyruvate dehydrogenase E1 alpha	PF00676	PTHR11516,PTHR11516:SF5	KOG0225	0	83.11	ref|XP_010251507.1	PREDICTED: pyruvate dehydrogenase E1 component subunit alpha-3, chloroplastic	Nelumbo nucifera
persimmon1SL001192t0009	20340	20397	20532	9168	11514	10234	18311	18600	18368	9938	11945	11770	-0.716018	0	84.12	orange1.1g001541m	Citrus_sinensis	AT5G20280.1	ATSPS1F,SPS1F	sucrose phosphate synthase 1F	PF00534,PF05116,PF00862	PTHR12526,PTHR12526:SF28	KOG0853	0	89.11	gb|AAL86360.1	sucrose phosphate synthase	Actinidia chinensis
persimmon1SL002720t0011	3795	4657	5005	2424	11408	9857	3416	4246	4477	2627	11835	11337	1.08761	0	93.18	Gorai.003G094300.2	Gossypium_raimondii	AT5G62670.1	AHA11,HA11	H(+)-ATPase 11	PF00702,PF00690,PF00122	PTHR24093:SF61,PTHR24093	KOG0205	0	92.56	ref|590667284	H(+)-transporting atpase plant/fungi plasma membrane type	Theobroma cacao
persimmon1SL000626t0017	11435	8656	8396	9399	11357	10318	10292	7892	7510	10185	11776	11863	0.396579	0	78.01	Solyc10g049620.1.1	Solanum_lycopersicum	AT4G24220.1	AWI31,VEP1	NAD(P)-binding Rossmann-fold superfamily protein	PF01370	PTHR10366,PTHR10366:SF164		0	79.23	gb|ADG56540.1	progesterone 5-beta-reductase	Nerium oleander
persimmon1SL009876t0004	15618	10911	9549	10750	11348	9443	14060	9949	8542	11652	11772	10860	0.0748471	0	96.68	Thecc1EG032400t1	Theobroma_cacao	AT1G56070.1	LOS1	Ribosomal protein S5/Elongation factor G/III/V family protein	PF03764,PF03144,PF00679,PF00009	PTHR23115:SF4,PTHR23115	KOG0469	0	97.27	ref|XP_011083633.1	PREDICTED: elongation factor 2-like	Sesamum indicum
persimmon1SL025341t0001	12747	8763	9346	10225	11328	10453	11473	7987	8359	11078	11737	12013	0.32422
persimmon1SL002129t0004	12350	8546	9052	10129	11310	10487	11115	7790	8096	10974	11719	12052	0.363821	0	78.87	evm.model.supercontig_252.18	Carica_papaya	AT5G59740.1		UDP-N-acetylglucosamine (UAA) transporter family	PF08449	PTHR10778,PTHR10778:SF13	KOG1581	0	79.49	ref|255580568	Adenosine 3'-phospho 5'-phosphosulfate transporter, putative	Ricinus communis
persimmon1SL002762t0006	13180	9988	10292	10760	11231	10407	11862	9105	9205	11658	11638	11961	0.22468	1e-120	90.09	cassava4.1_015663m	Manihot_esculenta	AT1G19330.2				PTHR13286:SF4,PTHR13286		9e-145	90.99	ref|703135990	hypothetical protein L484_021213	Morus notabilis
persimmon1SL006326t0007	2274	2125	1937	2883	11190	10626	2047	1938	1732	3125	11608	12221	2.23708	2e-34	57.04	cassava4.1_018394m	Manihot_esculenta	AT5G02020.1						2e-50	58.52	ref|XP_012087978.1	PREDICTED: uncharacterized protein LOC105646682 isoform X2	Jatropha curcas
persimmon1SL006127t0002	12586	8858	9345	10140	11190	10312	11327	8074	8358	10987	11595	11851	0.310821	2e-70	69.51	GSVIVT01032936001	Vitis_vinifera	AT3G54900.1	ATGRXCP,CXIP1	CAX interacting protein 1	PF00462	PTHR10293	KOG1752	3e-73	69.33	emb|CBI21231.3	unnamed protein product	Vitis vinifera
persimmon1SL001462t0020	10123	11447	11268	9168	11130	10569	9112	10438	10080	9936	11543	12155	0.182819	0	89.33	GSVIVT01021541001	Vitis_vinifera	AT1G30270.1	ATCIPK23,CIPK23,LKS1,SnRK3.23	CBL-interacting protein kinase 23	PF03822,PF00069	PTHR24345,PTHR24345:SF45	KOG0583	0	90.03	ref|802596276	PREDICTED: CBL-interacting serine/threonine-protein kinase 23 isoform X2	Jatropha curcas
persimmon1SL003224t0004	12482	8535	9131	10074	11126	10338	11234	7780	8166	10914	11529	11881	0.336683	3e-100	82.66	cassava4.1_009976m	Manihot_esculenta	AT1G74640.1		alpha/beta-Hydrolases superfamily protein				2e-102	84.57	ref|XP_002284929.1	PREDICTED: uncharacterized protein LOC100260374	Vitis vinifera
persimmon1SL001213t0007	12145	11153	11077	9294	11111	9647	10932	10170	9909	10073	11523	11093	0.0759967	0	44.3	Ciclev10024152m	Citrus_clementina	AT4G24690.1		ubiquitin-associated (UBA)/TS-N domain-containing protein / octicosapeptide/Phox/Bemp1 (PB1) domain-containing protein	PF00569,PF00564	PTHR20930		0	44.87	ref|595852654	hypothetical protein PRUPE_ppa001688mg	Prunus persica
persimmon1SL005055t0002	12270	8742	9440	9789	11111	10279	11043	7969	8442	10606	11514	11814	0.305676	0	62.15	Gorai.009G057500.1	Gossypium_raimondii	AT5G10530.1		Concanavalin A-like lectin protein kinase family protein	PF00069,PF00139	PTHR24420	KOG1187	0	59.88	ref|XP_002282629.2	PREDICTED: probable L-type lectin-domain containing receptor kinase S.7	Vitis vinifera
persimmon1SL000030t0002	19852	4589	3551	16433	11088	10720	17877	4183	3175	17818	11500	12328	0.722735	2e-141	77.39	Thecc1EG017250t2	Theobroma_cacao	AT3G01980.1		NAD(P)-binding Rossmann-fold superfamily protein	PF00106	PTHR24322:SF58,PTHR24322	KOG0725	4e-147	77.69	ref|XP_011098909.1	PREDICTED: peroxisomal trans-2-enoyl-CoA reductase	Sesamum indicum
persimmon1SL017999t0002	415	377	378	1298	11071	10148	373	344	338	1406	11485	11671	4.54163	0	72.1	Solyc01g088050.2.1	Solanum_lycopersicum	AT3G51990.1		Protein kinase superfamily protein	PF07714	PTHR24420:SF439,PTHR24420	KOG1187	0	74.48	ref|XP_009787085.1	PREDICTED: serine/threonine-protein kinase-like protein At3g51990	Nicotiana sylvestris
persimmon1SL003292t0009	3288	2203	2176	3538	10994	10299	2960	2009	1946	3835	11405	11845	1.96968	0	85.98	GSVIVT01026951001	Vitis_vinifera	AT3G61440.1	ARATH;BSAS3;1,ATCYSC1,CYSC1	cysteine synthase C1	PF00291	PTHR10314,PTHR10314:SF8	KOG1252	0	85.98	ref|225454278	PREDICTED: bifunctional L-3-cyanoalanine synthase/cysteine synthase 1, mitochondrial	Vitis vinifera
persimmon1SL013519t0001	12748	9128	9694	10112	10983	10097	11473	8320	8670	10956	11382	11605	0.253982	6e-171	59.09	PGSC0003DMP400019154	Solanum_tuberosum	AT4G32720.2	AtLa1,La1	La protein 1	PF08777,PF00076,PF05383	PTHR22792,PTHR22792:SF4	KOG4213	0	63.86	ref|XP_002284157.1	PREDICTED: la protein 1	Vitis vinifera
persimmon1SL000768t0002	19364	8489	7137	21082	10971	10255	17432	7741	6385	22852	11381	11794	0.544493	3e-13	67.92	871930	Arabidopsis_lyrata	AT3G05880.1	RCI2A	Low temperature and salt responsive protein family	PF01679	PTHR21659	KOG1773	7e-15	81.4	gb|388501566	unknown	Lotus japonicus
persimmon1SL013250t0002	12494	8622	9293	10036	10955	10199	11245	7859	8311	10874	11352	11722	0.308313	7e-134	85.58	GSVIVT01017849001	Vitis_vinifera	AT4G15520.1		tRNA/rRNA methyltransferase (SpoU) family protein	PF00588	PTHR12029	KOG0838	6e-136	84.93	emb|CDO98953.1	unnamed protein product	Coffea canephora
persimmon1SL001517t0006	6696	5460	5294	7077	10918	10290	6028	4979	4736	7671	11326	11835	0.969768	0	94.43	cassava4.1_010996m	Manihot_esculenta	AT2G28760.1	UXS6	UDP-XYL synthase 6	PF01370	PTHR10366,PTHR10366:SF35	KOG1429	0	94.77	ref|255575062	dtdp-glucose 4-6-dehydratase, putative	Ricinus communis
persimmon1SL005448t0001	12497	8615	9178	10018	10912	10075	11248	7853	8208	10854	11305	11578	0.304958
persimmon1SL004630t0009	1381	1300	1313	2588	10860	10014	1243	1185	1174	2805	11266	11517	2.82866	1e-126	68.01	Aquca_003_00049.1	Aquilegia_coerulea	AT2G39650.1		Protein of unknown function (DUF506)	PF04720			1e-143	71.84	ref|XP_002283687.1	PREDICTED: uncharacterized protein LOC100251328	Vitis vinifera
persimmon1SL003333t0009	12892	9419	9896	10109	10856	9975	11603	8586	8851	10953	11248	11464	0.213223	0	82.89	GSVIVT01027673001	Vitis_vinifera	AT2G45300.1		RNA 3\'-terminal phosphate cyclase/enolpyruvate transferase, alpha/beta	PF00275	PTHR21090,PTHR21090:SF3	KOG0692	0	81.47	ref|XP_010264165.1	PREDICTED: 3-phosphoshikimate 1-carboxyvinyltransferase 2	Nelumbo nucifera
persimmon1SL009087t0001	12506	9502	9562	10156	10848	9979	11256	8663	8552	11004	11245	11471	0.24414	0	79.28	Thecc1EG042602t1	Theobroma_cacao	AT2G39940.1	COI1	RNI-like superfamily protein		PTHR23125:SF128,PTHR23125	KOG1947	0	79.28	ref|590562455	RNI-like superfamily protein	Theobroma cacao
persimmon1SL021239t0001	12047	8192	8648	9945	10844	10197	10843	7467	7734	10775	11236	11719	0.373098
persimmon1SL002401t0007	5389	6080	6073	4184	10787	9981	4851	5544	5433	4535	11190	11479	0.781342	0	86.87	cassava4.1_002639m	Manihot_esculenta	AT4G15560.1	CLA,CLA1,DEF,DXPS2,DXS	Deoxyxylulose-5-phosphate synthase	PF00676,PF02779,PF02780	PTHR11624,PTHR11624:SF20	KOG0523	0	85.87	gb|AFU93069.1	chloroplast 1-deoxy-D-xylulose-5-phosphate synthase	Eucommia ulmoides
persimmon1SL001149t0013	10329	7724	7856	8702	10740	9823	9296	7041	7027	9429	11134	11292	0.447207	2e-110	62.38	Migut.J00034.1.p	Mimulus_guttatus_v2.0	AT2G38550.1		Transmembrane proteins 14C	PF03647		KOG4267	3e-134	63.38	ref|XP_009611474.1	PREDICTED: uncharacterized protein LOC104104961 isoform X1	Nicotiana tomentosiformis
persimmon1SL009778t0006	10851	7076	7466	9247	10705	9950	9767	6450	6676	10019	11093	11437	0.507714
persimmon1SL020385t0001	11739	8473	8967	9493	10699	9894	10564	7723	8019	10285	11083	11370	0.315499
persimmon1SL006551t0002	14019	10153	9495	9924	10650	9182	12620	9259	8494	10757	11048	10560	0.0916767	9e-101	50.89	PGSC0003DMP400024951	Solanum_tuberosum	AT3G17860.1	JAI3,JAZ3,TIFY6B	jasmonate-zim-domain protein 3	PF09425,PF06200			1e-115	51.4	ref|XP_009590304.1	PREDICTED: protein TIFY 6B	Nicotiana tomentosiformis
persimmon1SL021529t0004	10753	7139	7469	8702	10620	9689	9678	6508	6680	9428	11007	11136	0.465448	0	75.68	Solyc03g112870.2.1	Solanum_lycopersicum	AT5G33320.1	ARAPPT,CUE1,PPT	Glucose-6-phosphate/phosphate translocator-related	PF03151,PF00892	PTHR11132	KOG1441	0	78.97	gb|AJK29839.1	phosphoenolpyruvate/phosphate translocator, partial	Camellia sinensis
persimmon1SL017482t0001	11838	8294	8792	9409	10620	9776	10654	7560	7863	10194	11003	11235	0.314617
persimmon1SL016890t0002	11953	8339	8883	9589	10617	9887	10757	7601	7944	10389	11000	11363	0.316305	0	75.76	Aquca_027_00372.1	Aquilegia_coerulea	AT2G28930.3	APK1B,PK1B	protein kinase 1B	PF00069	PTHR24420:SF861,PTHR24420	KOG1187	0	77.97	ref|XP_010264446.1	PREDICTED: protein kinase APK1A, chloroplastic	Nelumbo nucifera
persimmon1SL004048t0004	1896	1481	1523	2323	10588	9140	1706	1351	1362	2517	10983	10511	2.44194	0	76.38	GSVIVT01000084001	Vitis_vinifera	AT1G55020.1	ATLOX1,LOX1	lipoxygenase 1	PF00305,PF01477	PTHR11771,PTHR11771:SF2		0	99.08	gb|AHX56187.1	lipoxygenase	Diospyros kaki
persimmon1SL020787t0001	218	193	157	336	10570	9314	196	176	140	364	10966	10712	5.4298	0	86.49	Potri.006G097800.1	Populus_trichocarpa	AT2G38110.1	ATGPAT6,GPAT6	glycerol-3-phosphate acyltransferase 6	PF01553	PTHR15486		0	86.26	ref|XP_011047425.1	PREDICTED: glycerol-3-phosphate 2-O-acyltransferase 6	Populus euphratica
persimmon1SL004902t0006	10289	7039	7629	8921	10577	10157	9261	6417	6823	9667	10962	11676	0.521839	4e-87	47.39	cassava4.1_005041m	Manihot_esculenta	AT4G35890.1		winged-helix DNA-binding transcription factor family protein	PF05383	PTHR22792,PTHR22792:SF23	KOG2590	4e-122	48.03	emb|CDP01856.1	unnamed protein product	Coffea canephora
persimmon1SL000282t0110	4136	4226	4598	9096	10551	9070	3724	3853	4114	9860	10945	10432	1.41791	1e-168	43.64	Potri.014G064500.1	Populus_trichocarpa	AT5G17680.1		disease resistance protein (TIR-NBS-LRR class), putative	PF01582,PF00560,PF00931	PTHR11017,PTHR11017:SF20	KOG4658	0	47.79	ref|XP_012085802.1	PREDICTED: TMV resistance protein N-like	Jatropha curcas
persimmon1SL001451t0004	13584	9964	10296	10406	10495	9634	12226	9083	9209	11275	10874	11072	0.122429	3e-134	70.55	Potri.001G248800.1	Populus_trichocarpa	AT2G38090.1		Duplicated homeodomain-like superfamily protein	PF00249	PTHR25040:SF29,PTHR25040	KOG0724	1e-151	70.45	ref|566150954	hypothetical protein POPTR_0001s25590g	Populus trichocarpa
persimmon1SL000927t0001	6976	5596	5248	5251	10466	9398	6280	5103	4695	5692	10857	10809	0.766985	0	60.43	ppa005856m	Prunus_persica	AT1G14330.1		Galactose oxidase/kelch repeat superfamily protein	PF01344	PTHR24413:SF218,PTHR24413		0	62.42	ref|698583200	PREDICTED: F-box/kelch-repeat protein SKIP11-like	Nicotiana sylvestris
persimmon1SL004282t0005	6070	6706	6687	5226	10463	9168	5464	6115	5982	5664	10855	10544	0.62396	0	82.9	evm.model.supercontig_2.389	Carica_papaya	AT2G30110.1	ATUBA1,MOS5,UBA1	ubiquitin-activating enzyme 1	PF00899,PF10585,PF02134,PF09358	PTHR10953:SF4,PTHR10953	KOG2012	0	86.35	ref|XP_002275617.3	PREDICTED: ubiquitin-activating enzyme E1 1	Vitis vinifera
persimmon1SL024035t0001	11900	7727	8264	9777	10472	9698	10710	7043	7391	10594	10853	11147	0.374354	1e-49	75	Gorai.013G219900.7	Gossypium_raimondii	AT5G11700.2						5e-51	64.5	ref|590573786	Uncharacterized protein isoform 2	Theobroma cacao
persimmon1SL022677t0001	11843	8112	8687	9587	10439	9800	10659	7394	7769	10387	10816	11263	0.330296	0	63.62	GSVIVT01023885001	Vitis_vinifera	AT2G17140.1		Pentatricopeptide repeat (PPR) superfamily protein	PF01535	PTHR24015,PTHR24015:SF163		0	63.62	ref|225428276	PREDICTED: pentatricopeptide repeat-containing protein At2g17140	Vitis vinifera
persimmon1SL002813t0005	3684	3202	2790	4083	10418	9381	3316	2920	2495	4426	10808	10789	1.57549	0	78.57	Solyc02g067180.2.1	Solanum_lycopersicum	AT3G01120.1	ATCYS1,CGS,CGS1,MTO1	Pyridoxal phosphate (PLP)-dependent transferases superfamily protein	PF01053	PTHR11808,PTHR11808:SF14	KOG0053	0	78.57	ref|350536179	cystathionine gamma synthase	Solanum lycopersicum
persimmon1SL004466t0005	11595	8108	8567	9321	10394	9584	10435	7390	7662	10099	10769	11014	0.322978	2e-96	77.59	GSVIVT01009307001	Vitis_vinifera	AT1G59520.1	CW7	CW7	PF09741	PTHR21477,PTHR21477:SF3	KOG2465	3e-118	77.5	ref|225458900	PREDICTED: uncharacterized protein KIAA0930 homolog isoform X1	Vitis vinifera
persimmon1SL028435t0001	11693	7858	8406	9495	10380	9600	10524	7162	7517	10287	10756	11034	0.347902
persimmon1SL009952t0002	12015	10218	10680	9301	10362	9744	10815	9316	9553	10079	10741	11202	0.109431	2e-141	84.78	GSVIVT01016870001	Vitis_vinifera	AT2G19480.3	NAP1;2,NFA02,NFA2	nucleosome assembly protein 1;2	PF00956	PTHR11875,PTHR11875:SF7	KOG1507	0	79.68	ref|XP_010656182.1	PREDICTED: nucleosome assembly protein 1;4-like	Vitis vinifera
persimmon1SL018782t0001	644	1045	1062	1947	10350	9305	580	952	950	2110	10737	10702	3.24613	0	78.27	Migut.M00906.1.p	Mimulus_guttatus_v2.0	AT1G78960.1	ATLUP2,LUP2	lupeol synthase 2	PF00432	PTHR11764,PTHR11764:SF3	KOG0497	0	81.63	ref|747097215	PREDICTED: dammarenediol II synthase-like	Sesamum indicum
persimmon1SL012884t0008	8680	8650	8539	7298	10344	9108	7814	7887	7639	7910	10730	10475	0.318982	0	81.06	Gorai.001G053400.2	Gossypium_raimondii	AT5G61790.1	ATCNX1,CNX1	calnexin 1	PF00262	PTHR11073	KOG0675	0	77.07	ref|XP_009792195.1	PREDICTED: calnexin homolog 1-like	Nicotiana sylvestris
persimmon1SL009400t0001	9273	7135	6720	7574	10339	9522	8348	6506	6011	8210	10726	10951	0.518404	0	84	Potri.008G083900.1	Populus_trichocarpa	AT1G16300.1	GAPCP-2	glyceraldehyde-3-phosphate dehydrogenase of plastid 2	PF00044,PF02800	PTHR10836	KOG0657	0	86.32	ref|XP_011086336.1	PREDICTED: glyceraldehyde-3-phosphate dehydrogenase GAPCP2, chloroplastic-like	Sesamum indicum
persimmon1SL004647t0009	10757	7317	7962	8853	10341	9488	9682	6670	7121	9593	10720	10907	0.411433	0	75.22	ppa000081m	Prunus_persica	AT2G41700.1	ABCA1,AtABCA1	ATP-binding cassette A1	PF00005	PTHR19229,PTHR19229:SF70	KOG0059	0	75.83	ref|566174499	ABC transporter family protein	Populus trichocarpa
persimmon1SL000975t0004	13182	10212	10368	10196	10342	9729	11864	9310	9274	11048	10719	11183	0.113925	0	82.83	cassava4.1_005545m	Manihot_esculenta	AT4G27020.1						0	76.6	ref|566154930	hypothetical protein POPTR_0001s44890g	Populus trichocarpa
persimmon1SL006219t0001	11209	7852	8349	9059	10313	9474	10088	7157	7466	9814	10685	10888	0.345009	2e-130	71.29	Solyc02g091000.2.1	Solanum_lycopersicum	AT1G45688.1			PF03168			4e-149	70.61	ref|XP_011075336.1	PREDICTED: uncharacterized protein LOC105159829	Sesamum indicum
persimmon1SL003762t0005	3572	2311	2346	2662	10296	8878	3216	2107	2098	2886	10681	10211	1.67993	0	76.25	mrna34714.1-v1.0-hybrid	Fragaria_vesca	AT1G15520.1	ABCG40,ATABCG40,ATPDR12,PDR12	pleiotropic drug resistance 12	PF01061,PF08370,PF00005	PTHR19241,PTHR19241:SF10	KOG0065	0	76.82	ref|XP_011081908.1	PREDICTED: pleiotropic drug resistance protein 1-like	Sesamum indicum
persimmon1SL001612t0003	15420	8500	8614	13528	10289	9395	13877	7748	7703	14656	10665	10799	0.300454	0	97.04	Ciclev10004755m	Citrus_clementina	AT5G23860.1	TUB8	tubulin beta 8	PF03953,PF00091	PTHR11588	KOG1375	0	98.39	ref|XP_002271992.1	PREDICTED: tubulin beta-2 chain	Vitis vinifera
persimmon1SL018663t0001	11616	7649	8209	9391	10283	9526	10455	6972	7342	10175	10656	10948	0.359571
persimmon1SL024146t0002	7159	5905	5553	7788	10222	9615	6445	5385	4967	8441	10604	11058	0.841708	0	78.46	orange1.1g011097m	Citrus_sinensis	AT4G24830.1		arginosuccinate synthase family	PF00764	PTHR11587	KOG1706	0	76.44	gb|KDO52619.1	hypothetical protein CISIN_1g011097mg	Citrus sinensis
persimmon1SL001396t0001	4254	4435	4447	4442	10145	9393	3829	4044	3978	4815	10524	10803	1.14126	0	97.48	GSVIVT01025723001	Vitis_vinifera	AT5G03340.1		ATPase, AAA-type, CDC48 protein	PF02359,PF02933,PF00004	PTHR23077,PTHR23077:SF18	KOG0730	0	96.97	ref|255556938	Transitional endoplasmic reticulum ATPase, putative	Ricinus communis
persimmon1SL018789t0001	128	92	69	610	10108	9434	115	84	62	661	10487	10851	6.39812	4e-133	64.13	Thecc1EG015102t1	Theobroma_cacao	AT3G61060.1	AtPP2-A13,PP2-A13	phloem protein 2-A13				2e-133	66.41	ref|XP_002279586.1	PREDICTED: F-box protein PP2-A13	Vitis vinifera
persimmon1SL000199t0008	8848	6126	5216	9863	10108	9534	7965	5586	4666	10692	10487	10965	0.819276	1e-109	97.58	GSVIVT01017654001	Vitis_vinifera	AT1G10630.1	ARFA1F,ATARFA1F	ADP-ribosylation factor A1F	PF00025	PTHR11711	KOG0070	2e-110	99.37	emb|CBI25984.3	unnamed protein product	Vitis vinifera
persimmon1SL021605t0001	12117	8344	8723	9565	10116	9326	10905	7606	7802	10364	10481	10718	0.262488	4e-51	86.17	GSVIVT01008452001	Vitis_vinifera	AT5G57860.3		Ubiquitin-like superfamily protein	PF00240	PTHR10666:SF55,PTHR10666	KOG4495	4e-53	86.17	emb|CBI15587.3	unnamed protein product	Vitis vinifera
persimmon1SL000737t0001	3157	2531	2583	3348	10095	8908	2842	2308	2310	3629	10473	10245	1.70643	0	95.73	Gorai.011G200100.4	Gossypium_raimondii	AT5G49460.1	ACLB-2	ATP citrate lyase subunit B 2	PF00285,PF00549	PTHR26330	KOG1254	0	95.72	ref|823245379	PREDICTED: ATP-citrate synthase beta chain protein 2	Gossypium raimondii
persimmon1SL023405t0001	15	4	9	42	10074	9385	13	3	8	45	10451	10794	9.77552	4e-51	50.78	Thecc1EG004399t1	Theobroma_cacao	AT4G02830.1						2e-50	50.78	ref|590717500	Uncharacterized protein TCM_004399	Theobroma cacao
persimmon1SL001389t0005	6185	6902	6647	5907	10073	8986	5568	6294	5946	6403	10449	10335	0.610427	0	82.5	cassava4.1_004453m	Manihot_esculenta	AT4G12400.2		stress-inducible protein, putative	PF07719,PF00515	PTHR22904,PTHR22904:SF14	KOG0548	0	84	ref|XP_003635686.2	PREDICTED: hsp70-Hsp90 organizing protein 3-like	Vitis vinifera
persimmon1SL002528t0016	10303	8937	9137	8583	10043	9641	9273	8148	8173	9301	10413	11084	0.266981	0	64.07	Medtr3g088150.1	Medicago_truncatula	AT1G44170.1	ALDH3H1,ALDH4	aldehyde dehydrogenase 3H1	PF00171	PTHR11699:SF15,PTHR11699	KOG2456	0	67.11	ref|XP_009790112.1	PREDICTED: aldehyde dehydrogenase	Nicotiana sylvestris
persimmon1SL001736t0003	1195	845	702	822	10037	8901	1076	771	628	890	10412	10237	3.12183	0	84.27	ppa002209m	Prunus_persica	AT4G07960.1	ATCSLC12,CSLC12	Cellulose-synthase-like C12	PF00535	PTHR10587,PTHR10587:SF35		0	84.2	ref|702370904	PREDICTED: probable xyloglucan glycosyltransferase 12	Eucalyptus grandis
persimmon1SL029574t0001	11292	7926	8344	9138	10037	9184	10163	7224	7462	9900	10397	10553	0.312063
persimmon1SL000777t0009	21266	14638	13328	12078	9957	9177	19144	13348	11924	13093	10329	10555	-0.386532	0	72.45	orange1.1g014225m	Citrus_sinensis	AT1G60420.1		DC1 domain-containing protein	PF00578	PTHR13871:SF2,PTHR13871	KOG2501	0	74.94	ref|XP_002285895.1	PREDICTED: probable nucleoredoxin 2 isoform X1	Vitis vinifera
persimmon1SL001547t0002	8722	6403	6602	7084	9886	8817	7851	5838	5906	7677	10251	10138	0.518348	0	78.24	Eucgr.A02045.1	Eucalyptus_grandis	AT2G43040.1	NPG1	tetratricopeptide repeat (TPR)-containing protein		PTHR23083,PTHR23083:SF95	KOG4162	0	78.32	ref|702245950	PREDICTED: tetratricopeptide repeat protein 7B	Eucalyptus grandis
persimmon1SL000934t0002	12702	8679	8844	10041	9877	9062	11432	7912	7910	10880	10235	10416	0.210269	3e-38	50	Glyma.15G272300.1.p	Glycine_max_Wm82.a2.v1	AT3G12630.1		A20/AN1-like zinc finger family protein	PF01428,PF01754	PTHR10634	KOG3173	5e-18	85.71	gb|KHN29214.1	Zinc finger A20 and AN1 domain-containing stress-associated protein 5	Glycine soja
persimmon1SL015156t0003	11066	7945	8441	9012	9851	9083	9959	7242	7549	9764	10208	10438	0.297111	0	84.98	ppa004928m	Prunus_persica	AT1G78880.1		Ubiquitin-specific protease family C19-related protein		PTHR24006,PTHR24006:SF18		0	87.24	emb|CDO97744.1	unnamed protein product	Coffea canephora
persimmon1SL002233t0008	6343	7032	6465	6092	9829	8723	5710	6412	5783	6603	10196	10032	0.583557	0	67.9	GSVIVT01019000001	Vitis_vinifera	AT5G66730.1		C2H2-like zinc finger protein	PF12171	PTHR10593	KOG3576	0	73.54	ref|XP_002271958.2	PREDICTED: zinc finger protein NUTCRACKER	Vitis vinifera
persimmon1SL002346t0005	2769	1840	1742	2288	9771	8719	2492	1678	1558	2480	10136	10028	1.98298	0	75.46	Thecc1EG025174t3	Theobroma_cacao	AT3G02750.1		Protein phosphatase 2C family protein	PF00481	PTHR13832:SF94,PTHR13832	KOG0698	0	74.75	ref|802724559	PREDICTED: probable protein phosphatase 2C 33	Jatropha curcas
persimmon1SL003569t0009	9712	6734	7141	7939	9773	8923	8741	6138	6387	8601	10129	10257	0.446857
persimmon1SL001016t0004	10130	7800	8246	8080	9762	8893	9117	7110	7375	8754	10116	10220	0.301617	0	74.02	Thecc1EG005815t1	Theobroma_cacao	AT3G63460.1		transducin family protein / WD-40 repeat family protein	PF07304,PF00400	PTHR13923:SF11,PTHR13923	KOG0307	0	78.44	ref|XP_002272290.1	PREDICTED: protein transport protein SEC31 homolog B isoform X2	Vitis vinifera
persimmon1SL004773t0013	2713	3087	3470	2707	9743	8481	2442	2815	3104	2934	10107	9754	1.44692	0	68.36	ppa003228m	Prunus_persica	AT2G31890.1	ATRAP,RAP	RAP	PF08373	PTHR21228:SF18,PTHR21228		0	68.21	ref|XP_002276208.1	PREDICTED: uncharacterized protein LOC100257808	Vitis vinifera
persimmon1SL001445t0013	7083	8721	8503	5733	9718	9313	6377	7953	7607	6214	10082	10711	0.299989	0	85.74	GSVIVT01002527001	Vitis_vinifera	AT5G48570.1	ATFKBP65,FKBP65,ROF2	FKBP-type peptidyl-prolyl cis-trans isomerase family protein	PF00254,PF00515	PTHR10516:SF66,PTHR10516	KOG0543	0	85.74	ref|359497288	PREDICTED: peptidyl-prolyl cis-trans isomerase FKBP62 isoform X1	Vitis vinifera
persimmon1SL001994t0004	2189	1577	1473	3622	9709	8244	1971	1438	1318	3926	10072	9481	2.31272	0	72.54	mrna32532.1-v1.0-hybrid	Fragaria_vesca	AT3G23150.1	ETR2	Signal transduction histidine kinase, hybrid-type, ethylene sensor	PF01590,PF00512,PF00072	PTHR24423:SF158,PTHR24423	KOG0519	0	73.9	gb|AKA58500.1	ethylene receptor 2	Paeonia lactiflora
persimmon1SL001133t0002	9517	7192	7283	8511	9694	8915	8566	6557	6515	9223	10052	10250	0.448399	0	86.25	cassava4.1_003674m	Manihot_esculenta	AT1G04430.1		S-adenosyl-L-methionine-dependent methyltransferases superfamily protein	PF03141	PTHR10108,PTHR10108:SF58		0	87.6	ref|747054636	PREDICTED: probable methyltransferase PMT3	Sesamum indicum
persimmon1SL004421t0006	2681	981	856	2226	9676	8279	2414	895	766	2412	10037	9521	2.43106	2e-73	59.32	Ciclev10021265m	Citrus_clementina	AT1G64380.1		Integrase-type DNA-binding superfamily protein	PF00847			3e-85	63.02	emb|CDP12148.1	unnamed protein product	Coffea canephora
persimmon1SL001354t0019	13566	10769	9981	9169	9660	9436	12213	9820	8929	9939	10021	10853	-0.00693704	6e-100	53.18	Potri.018G093400.3	Populus_trichocarpa	AT4G30240.1		Syntaxin/t-SNARE family protein	PF09177			3e-116	56.52	ref|XP_010656834.1	PREDICTED: uncharacterized protein LOC100252969	Vitis vinifera
persimmon1SL023406t0001	9508	7709	7156	9089	9647	9112	8560	7030	6402	9853	10007	10479	0.464248	0	98.14	Brara.C00892.1.p	Brassica_rapa_FPsc_v1.3	AT5G19770.1	TUA3	tubulin alpha-3	PF03953,PF00091	PTHR11588	KOG1376	0	97.55	ref|XP_002285721.1	PREDICTED: tubulin alpha-3 chain	Vitis vinifera
persimmon1SL009642t0002	10967	7827	8340	8668	9637	8933	9870	7134	7459	9391	9986	10266	0.277097	0	80.09	30174.m008658	Ricinus_communis	AT1G01510.1	AN	NAD(P)-binding Rossmann-fold superfamily protein	PF02826	PTHR10996,PTHR10996:SF1	KOG0067	0	82.32	ref|XP_010661808.1	PREDICTED: C-terminal binding protein AN	Vitis vinifera
persimmon1SL013052t0002	4716	3940	3477	4845	9622	8976	4245	3593	3110	5252	9981	10324	1.223	0	92.96	30169.m006558	Ricinus_communis	AT5G52920.1	PKP-BETA1,PKP1,PKP2	plastidic pyruvate kinase beta subunit 1	PF00224,PF02887	PTHR11817	KOG2323	0	89.44	ref|XP_009794471.1	PREDICTED: plastidial pyruvate kinase 2	Nicotiana sylvestris
persimmon1SL001399t0022	7035	7428	6625	7910	9611	9271	6333	6773	5926	8574	9970	10662	0.617838	5e-106	61.23	Aquca_023_00109.1	Aquilegia_coerulea	AT1G43700.1	SUE3,VIP1	VIRE2-interacting protein 1	PF07716	PTHR22952:SF39,PTHR22952		6e-119	62.75	ref|XP_010665015.1	PREDICTED: transcription factor VIP1 isoform X2	Vitis vinifera
persimmon1SL009626t0002	1236	1766	1591	1316	9590	8530	1112	1610	1423	1427	9948	9811	2.35345	0	73.97	ppa007636m	Prunus_persica	AT3G51240.1	F3\'H,F3H,TT6	flavanone 3-hydroxylase	PF03171	PTHR10209,PTHR10209:SF55	KOG0143	0	91.37	gb|ACL54955.1	flavanone 3-hydroxylase	Actinidia chinensis
persimmon1SL000056t0008	25911	13140	14339	16410	9584	8181	23326	11982	12827	17787	9942	9408	-0.374199	0	58.63	GSVIVT01017938001	Vitis_vinifera	AT3G22380.1	TIC	time for coffee				0	55.17	emb|CDO99037.1	unnamed protein product	Coffea canephora
persimmon1SL002708t0003	1854	1977	2158	2057	9571	8848	1669	1802	1930	2229	9929	10176	2.04796	0	73.37	Thecc1EG035033t2	Theobroma_cacao	AT4G08180.2	ORP1C	OSBP(oxysterol binding protein)-related protein 1C	PF01237,PF00169	PTHR10972:SF8,PTHR10972	KOG1737	0	75.52	ref|XP_009761155.1	PREDICTED: oxysterol-binding protein-related protein 1C-like isoform X1	Nicotiana sylvestris
persimmon1SL000708t0018	35954	21732	20301	23977	9559	9168	32368	19817	18162	25991	9916	10544	-0.598738	5e-124	97.84	GSVIVT01017654001	Vitis_vinifera	AT1G10630.1	ARFA1F,ATARFA1F	ADP-ribosylation factor A1F	PF00025	PTHR11711	KOG0070	8e-132	97.83	emb|CBI25984.3	unnamed protein product	Vitis vinifera
persimmon1SL011987t0004	12248	7800	8421	9255	9565	8957	11023	7110	7532	10026	9912	10295	0.23634	3e-73	54.44	PGSC0003DMP400045152	Solanum_tuberosum	AT2G45050.1	GATA2	GATA transcription factor 2	PF00320	PTHR10071:SF113,PTHR10071	KOG1601	1e-88	53.98	ref|XP_010264324.1	PREDICTED: GATA transcription factor 4-like	Nelumbo nucifera
persimmon1SL005710t0001	143	96	101	358	9536	8651	128	87	90	388	9893	9950	6.04805	3e-99	58.44	29788.m000337	Ricinus_communis	AT2G28690.1		Protein of unknown function (DUF1635)	PF07795			5e-146	69.44	ref|731392333	PREDICTED: uncharacterized protein LOC100244942 isoform X1	Vitis vinifera
persimmon1SL014866t0001	10992	7692	8141	8985	9542	8865	9893	7012	7281	9735	9888	10189	0.301689	0	88.68	Eucgr.C01236.1	Eucalyptus_grandis	AT1G17890.1	GER2	NAD(P)-binding Rossmann-fold superfamily protein	PF01370	PTHR10366,PTHR10366:SF106	KOG1431	0	88.64	ref|702294470	PREDICTED: putative GDP-L-fucose synthase 2	Eucalyptus grandis
persimmon1SL013598t0007	8995	6764	7144	7967	9536	8763	8096	6166	6390	8634	9885	10073	0.46939	0	91.28	GSVIVT01009226001	Vitis_vinifera	AT5G26780.1	SHM2	serine hydroxymethyltransferase 2	PF00464	PTHR11680	KOG2467	0	91.3	ref|225459014	PREDICTED: serine hydroxymethyltransferase, mitochondrial	Vitis vinifera
persimmon1SL028821t0001	10621	7589	8017	8464	9535	8754	9558	6917	7169	9169	9878	10060	0.299802
persimmon1SL001219t0002	9911	7133	7609	8023	9459	8631	8920	6502	6805	8692	9802	9921	0.354318	0	86.73	27574.m000224	Ricinus_communis	AT3G58560.1		DNAse I-like superfamily protein	PF03372	PTHR12121,PTHR12121:SF20	KOG0620	0	86.73	ref|255580696	carbon catabolite repressor protein, putative	Ricinus communis
persimmon1SL009364t0003	1084	975	900	954	9435	8796	975	889	805	1034	9788	10116	2.9716	0	87.35	cassava4.1_008289m	Manihot_esculenta	AT1G76900.1	AtTLP1,TLP1	tubby like protein 1	PF01167,PF00646	PTHR16517	KOG2502	0	90.14	ref|225460668	PREDICTED: tubby-like F-box protein 8	Vitis vinifera
persimmon1SL001401t0004	7086	5480	5098	6175	9359	8171	6379	4997	4561	6693	9709	9397	0.694945	0	85.55	GSVIVT01007575001	Vitis_vinifera	AT5G63190.1		MA3 domain-containing protein	PF02847	PTHR12626	KOG0403	0	85.04	ref|XP_006476941.1	PREDICTED: uncharacterized protein LOC102613560	Citrus sinensis
persimmon1SL001624t0004	9072	6253	6514	8424	9365	8747	8164	5700	5826	9128	9705	10054	0.553001	1e-12	44.71	Potri.005G002200.2	Populus_trichocarpa							9e-13	51.56	ref|566168545	hypothetical protein POPTR_0005s00400g	Populus trichocarpa
persimmon1SL015453t0001	10691	7421	7859	8409	9341	8553	9621	6764	7028	9110	9678	9828	0.289487	0	85.71	ppa003762m	Prunus_persica	AT2G18710.1	SCY1	SECY homolog 1	PF00344	PTHR10906:SF2,PTHR10906		0	82.11	ref|XP_008223538.1	PREDICTED: preprotein translocase subunit SCY1, chloroplastic	Prunus mume
persimmon1SL003286t0010	3745	5190	6215	2873	9325	7095	3371	4732	5560	3114	9674	8160	0.616466	0	74.5	Thecc1EG030623t3	Theobroma_cacao	AT1G55860.2	UPL1	ubiquitin-protein ligase 1	PF06025,PF06012,PF00632,PF00627	PTHR11254:SF124,PTHR11254	KOG0939	0	76.88	ref|XP_010644588.1	PREDICTED: E3 ubiquitin-protein ligase UPL1 isoform X2	Vitis vinifera
persimmon1SL001317t0002	11565	12122	11499	9478	9252	8688	10411	11054	10287	10274	9599	9992	-0.0883722	1e-116	55.99	GSVIVT01022135001	Vitis_vinifera	AT4G37000.1	ACD2,ATRCCR	accelerated cell death 2 (ACD2)	PF06405			8e-124	55.99	ref|225438706	PREDICTED: red chlorophyll catabolite reductase	Vitis vinifera
persimmon1SL002819t0006	5332	4350	4253	6145	9135	8790	4800	3966	3805	6661	9476	10109	1.06201	4e-164	74.48	Migut.B01445.1.p	Mimulus_guttatus_v2.0	AT1G32170.1	XTH30,XTR4	xyloglucan endotransglucosylase/hydrolase 30	PF00722,PF06955			0	75	gb|ACD03224.1	xyloglucan endotransglucosylase/hydrolase 14	Actinidia deliciosa
persimmon1SL031442t0001	9021	6511	6913	7592	9142	8540	8119	5935	6183	8226	9475	9817	0.443363
persimmon1SL002505t0001	11169	8417	8849	9187	9141	8448	10052	7673	7915	9954	9471	9709	0.184331	0	78.18	Thecc1EG015364t2	Theobroma_cacao	AT5G53130.1	ATCNGC1,CNGC1	cyclic nucleotide gated channel 1	PF00027	PTHR10217:SF7,PTHR10217	KOG0498	0	78.15	ref|590673753	Cyclic nucleotide gated channel 1 isoform 1	Theobroma cacao
persimmon1SL001316t0001	1895	2172	2008	1845	9126	8670	1706	1981	1796	2000	9468	9972	1.96736	6e-37	59.06	cassava4.1_018630m	Manihot_esculenta	AT3G62420.1	ATBZIP53,BZIP53	basic region/leucine zipper motif 53	PF00170	PTHR22952:SF61,PTHR22952		2e-38	59.17	ref|350536489	anaerobic basic leucine zipper protein	Solanum lycopersicum
persimmon1SL011574t0001	10691	7054	7526	8638	9128	8517	9622	6430	6730	9358	9457	9788	0.328299	2e-35	93.44	orange1.1g040780m	Citrus_sinensis	AT1G78770.1	APC6	anaphase promoting complex 6		PTHR12558,PTHR12558:SF9		2e-35	93.44	gb|KDO37035.1	hypothetical protein CISIN_1g040780mg, partial	Citrus sinensis
persimmon1SL000963t0002	15717	10455	8887	13606	9061	8132	14148	9533	7950	14749	9400	9352	0.0828402	0	97.97	cassava4.1_007545m	Manihot_esculenta	AT1G07930.1		GTP binding Elongation factor Tu family protein	PF00009,PF03144,PF03143	PTHR23115:SF57,PTHR23115	KOG0052	0	97.97	ref|695069083	PREDICTED: elongation factor 1-alpha-like	Musa acuminata subsp. malaccensis
persimmon1SL021394t0004	2162	2432	2267	1929	9050	8746	1946	2218	2028	2090	9389	10059	1.79848	7e-164	76.92	PGSC0003DMP400049795	Solanum_tuberosum	AT5G27450.1	MK,MVK	mevalonate kinase	PF08544,PF00288	PTHR10457:SF4,PTHR10457	KOG1511	0	76.72	gb|ALD84322.1	mevalonate kinase, partial	Morus alba
persimmon1SL001403t0007	5752	6940	6405	6092	9037	8048	5178	6328	5729	6603	9373	9255	0.549853	0	77.57	Thecc1EG013026t2	Theobroma_cacao	AT1G48450.1		Protein of unknown function (DUF760)	PF05542			0	79.16	ref|590666388	Uncharacterized protein isoform 2	Theobroma cacao
persimmon1SL021401t0004	3101	3483	3193	3961	9020	8605	2792	3176	2856	4293	9357	9897	1.41603	1e-47	60.42	GSVIVT01022303001	Vitis_vinifera	AT1G42960.1						2e-72	66.67	ref|XP_002276709.1	PREDICTED: uncharacterized protein LOC100250729	Vitis vinifera
persimmon1SL005144t0022	9328	7031	7437	7435	9026	7984	8395	6409	6652	8056	9355	9176	0.309342	4e-53	50.37	ppa001154m	Prunus_persica	AT4G14200.1		Pentatricopeptide repeat (PPR) superfamily protein				7e-62	47.02		hypothetical salt-inducible protein	Prunus mume
persimmon1SL000059t0005	7527	10845	15229	4655	8991	7818	6776	9890	13624	5046	9327	8992	-0.374513	0	63.27	PGSC0003DMP400033685	Solanum_tuberosum	AT4G20520.1		RNA binding;RNA-directed DNA polymerases	PF00078	PTHR19446:SF100,PTHR19446		0	65.46	emb|CBL94163.1	putative RNA-directed DNA polymerase (Reverse transcriptase)	Malus domestica
persimmon1SL005400t0002	9773	6956	7423	8013	8996	8398	8796	6341	6639	8682	9322	9652	0.344875	2e-27	38.05	orange1.1g029387m	Citrus_sinensis							5e-33	38.24	ref|568820354	PREDICTED: uncharacterized protein LOC102629203	Citrus sinensis
persimmon1SL000623t0004	9995	6913	7313	8131	8988	8290	8995	6301	6540	8809	9312	9526	0.340463	2e-76	83.97	ppa012786m	Prunus_persica	AT5G56940.1		Ribosomal protein S16 family protein	PF00886	PTHR12919	KOG3419	1e-77	83.97	ref|XP_008242369.1	PREDICTED: 37S ribosomal protein S16, mitochondrial	Prunus mume
persimmon1SL010596t0001	10266	6801	7289	8403	8976	8350	9239	6199	6519	9104	9301	9597	0.350818	0	75.53	Thecc1EG026854t1	Theobroma_cacao	AT3G05910.1		Pectinacetylesterase family protein	PF03283	PTHR21562:SF1,PTHR21562	KOG4287	0	75.47	ref|590645178	Pectinacetylesterase family protein	Theobroma cacao
persimmon1SL012775t0011	10429	7233	6228	9556	8955	8740	9388	6596	5571	10359	9290	10052	0.46245	6e-123	100	Thecc1EG010392t1	Theobroma_cacao	AT1G10630.1	ARFA1F,ATARFA1F	ADP-ribosylation factor A1F	PF00025	PTHR11711	KOG0070	8e-130	100	ref|351734536	uncharacterized protein LOC100306021	Glycine max
persimmon1SL003097t0002	1088	876	783	1884	8949	8251	979	798	700	2042	9283	9490	3.0705	0	85.27	GSVIVT01011287001	Vitis_vinifera	AT3G54250.1		GHMP kinase family protein	PF00288	PTHR10977:SF2,PTHR10977	KOG2833	0	83.85	ref|XP_009795010.1	PREDICTED: diphosphomevalonate decarboxylase-like	Nicotiana sylvestris
persimmon1SL010848t0002	10935	7077	7327	8692	8944	8238	9841	6451	6552	9416	9266	9467	0.301287	1e-115	81.64	29818.m000392	Ricinus_communis	AT5G17770.1	ATCBR,CBR,CBR1	NADH:cytochrome B5 reductase 1	PF00970,PF00175	PTHR19370:SF8,PTHR19370	KOG0534	9e-123	85.1	ref|703080251	NADH-cytochrome b5 reductase 1	Morus notabilis
persimmon1SL001407t0008	9100	8807	9558	7035	8901	7999	8192	8031	8551	7625	9234	9199	0.0729473	7e-86	60.47	cassava4.1_010745m	Manihot_esculenta	AT4G25500.1	AT-SRP40,ATRSP35,ATRSP40,RSP35	arginine/serine-rich splicing factor 35			KOG0106	3e-128	63.64	ref|255539555	arginine/serine-rich splicing factor, putative	Ricinus communis
persimmon1SL006350t0003	2637	2278	2042	3491	8901	8108	2374	2077	1827	3784	9234	9325	1.83152	7e-128	89.27	GSVIVT01025621001	Vitis_vinifera	AT3G53620.1	AtPPa4,PPa4	pyrophosphorylase 4	PF00719	PTHR10286	KOG1626	5e-136	90.48	ref|XP_009762510.1	PREDICTED: soluble inorganic pyrophosphatase-like isoform X1	Nicotiana sylvestris
persimmon1SL011366t0012	10462	7193	7683	8332	8910	8221	9416	6557	6871	9027	9231	9448	0.278432	9e-12	44.71	30008.m000828	Ricinus_communis	AT2G33390.1
persimmon1SL009692t0004	5398	3594	3393	5998	8860	8815	4859	3277	3035	6502	9192	10138	1.20933	1e-42	56.16	Ciclev10002766m	Citrus_clementina	AT1G19530.1						3e-44	50.97	ref|XP_002282213.1	PREDICTED: uncharacterized protein LOC100259078	Vitis vinifera
persimmon1SL020055t0001	10173	6998	7490	8094	8860	8132	9155	6378	6698	8769	9179	9345	0.295919	2e-113	94.01	GSVIVT01037973001	Vitis_vinifera	AT5G44560.1	VPS2.2	SNF7 family protein	PF03357	PTHR10476,PTHR10476:SF4	KOG3230	1e-137	95.37	ref|XP_002277559.1	PREDICTED: vacuolar protein sorting-associated protein 2 homolog 2	Vitis vinifera
persimmon1SL001173t0010	10571	9087	8465	8354	8834	8412	9517	8286	7572	9056	9165	9675	0.136578	6e-138	77.06	orange1.1g015503m	Citrus_sinensis	AT5G12470.1		Protein of unknown function (DUF3411)	PF11891			2e-157	74.32	ref|568832849	PREDICTED: uncharacterized protein LOC102609068	Citrus sinensis
persimmon1SL001727t0004	9800	7130	7412	8264	8841	8101	8820	6499	6629	8953	9162	9311	0.321511	0	77.47	Thecc1EG005190t1	Theobroma_cacao	AT2G46370.4	FIN219,JAR1	Auxin-responsive GH3 family protein	PF03321			0	77.63	ref|XP_009586619.1	PREDICTED: probable indole-3-acetic acid-amido synthetase GH3.5 isoform X1	Nicotiana tomentosiformis
persimmon1SL010549t0002	9570	6731	7150	7774	8840	7943	8613	6136	6394	8423	9161	9130	0.337348	0	73.96	29680.m001688	Ricinus_communis	AT1G09770.1	ATCDC5,ATMYBCDC5,CDC5	cell division cycle 5	PF00249,PF11831	PTHR10641,PTHR10641:SF17	KOG0050	0	73.96	ref|255561929	cell division control protein, putative	Ricinus communis
persimmon1SL001938t0002	5089	4375	4599	3782	8831	8462	4581	3990	4114	4099	9161	9732	0.858042	9e-144	52.76	orange1.1g006924m	Citrus_sinensis	AT1G76880.1		Duplicated homeodomain-like superfamily protein		PTHR21654	KOG4282	0	52.68	ref|XP_010314480.1	PREDICTED: trihelix transcription factor GTL1-like	Solanum lycopersicum
persimmon1SL002197t0002	10648	9791	9364	9110	8815	8243	9585	8928	8377	9875	9144	9480	0.0837892	0	86.94	Cucsa.360160.5	Cucumis_sativus	AT1G54100.2	ALDH7B4	aldehyde dehydrogenase 7B4	PF00171	PTHR11699,PTHR11699:SF26	KOG2453	0	86.91	ref|449447906	PREDICTED: aldehyde dehydrogenase family 7 member B4	Cucumis sativus
persimmon1SL004074t0004	4060	3757	3789	4330	8810	8865	3655	3426	3390	4693	9140	10195	1.19849	0	88.59	Glyma.14G104900.2.p	Glycine_max_Wm82.a2.v1	AT4G31750.1	WIN2	HOPW1-1-interacting 2	PF00481	PTHR13832,PTHR13832:SF186	KOG0698	0	90.03	gb|KHG30740.1	putative phosphatase 2C 59 -like protein	Gossypium arboreum
persimmon1SL001041t0001	2969	2764	2663	3237	8767	7702	2673	2520	2382	3508	9095	8858	1.50223	0	69.4	ppa002508m	Prunus_persica	AT3G11920.1		glutaredoxin-related	PF00610,PF04784,PF00462	PTHR23054	KOG1752	0	63.54	ref|XP_002272955.2	PREDICTED: uncharacterized protein LOC100263256	Vitis vinifera
persimmon1SL014051t0001	9815	6716	7255	7930	8776	8093	8833	6122	6489	8591	9094	9302	0.331714
persimmon1SL013275t0005	9820	6792	7217	8254	8776	8208	8838	6191	6454	8944	9094	9435	0.354771	5e-30	72.5	ppa013417m	Prunus_persica	AT1G28150.1
persimmon1SL002726t0004	6918	5253	5200	6730	8676	8144	6227	4789	4651	7293	8996	9364	0.711468	1e-76	94.93	Potri.001G236500.1	Populus_trichocarpa	AT5G59890.1	ADF4,ATADF4	actin depolymerizing factor 4	PF00241	PTHR11913	KOG1735	3e-92	94.93	ref|224059520	hypothetical protein POPTR_0001s24330g	Populus trichocarpa
persimmon1SL021268t0001	9926	8133	7456	7236	8661	7650	8935	7416	6670	7844	8983	8798	0.154606	0	56.28	PGSC0003DMP400017925	Solanum_tuberosum	AT5G52510.1	SCL8	SCARECROW-like 8	PF03514			0	57.88	ref|XP_006353907.1	PREDICTED: scarecrow-like protein 8-like	Solanum tuberosum
persimmon1SL002493t0017	6430	6366	6042	6086	8624	8106	5788	5805	5405	6596	8947	9323	0.548781	0	74.13	cassava4.1_003927m	Manihot_esculenta	AT3G07050.1		GTP-binding family protein			KOG2484	0	74.39	ref|590714021	GTP-binding family protein	Theobroma cacao
persimmon1SL001910t0010	7249	5702	6018	6177	8609	8227	6524	5198	5383	6692	8924	9457	0.551764	2e-74	59.13	29950.m001125	Ricinus_communis	AT1G55340.1		Protein of unknown function (DUF1639)	PF07797			6e-80	61.04	ref|XP_012070444.1	PREDICTED: uncharacterized protein LOC105632624 isoform X1	Jatropha curcas
persimmon1SL000751t0002	14002	10172	10211	12547	8590	8353	12605	9275	9134	13600	8911	9607	0.0504409	3e-36	84.38	Eucgr.A00506.2	Eucalyptus_grandis	AT3G51880.2	HMGB1,NFD1	high mobility group B1	PF00505	PTHR13711:SF70,PTHR13711	KOG0381	1e-65	75.8	ref|703149489	hypothetical protein L484_015571	Morus notabilis
persimmon1SL009579t0001	8571	4886	4191	9999	8574	7561	7716	4455	3749	10838	8895	8697	0.836539	1e-42	88.51	Potri.010G236500.1	Populus_trichocarpa	AT1G66240.1	ATATX1,ATX1	homolog of anti-oxidant 1	PF00403	PTHR22814	KOG1603	6e-49	90.7	gb|ADD69807.1	copper transport protein ATOX1	Hevea brasiliensis
persimmon1SL008015t0005	3150	3148	3103	4596	8573	7476	2836	2870	2776	4982	8894	8598	1.4058	2e-170	43.55	Migut.H00608.1.p	Mimulus_guttatus_v2.0	AT3G51550.1	FER	Malectin/receptor-like protein kinase family protein	PF11721,PF00069,PF07714	PTHR24420,PTHR24420:SF418	KOG1187	0	46.3	emb|CDP02334.1	unnamed protein product	Coffea canephora
persimmon1SL004388t0002	9358	6144	6579	7923	8570	8004	8423	5600	5884	8585	8881	9200	0.421716	1e-117	65.5	GSVIVT01027601001	Vitis_vinifera	AT2G45400.1	BEN1	NAD(P)-binding Rossmann-fold superfamily protein	PF01370	PTHR10366,PTHR10366:SF9	KOG1502	6e-97	62.72	ref|XP_002278874.1	PREDICTED: vestitone reductase isoform X1	Vitis vinifera
persimmon1SL006036t0012	2570	2538	2387	3785	8545	7591	2313	2314	2135	4103	8865	8730	1.68199	0	81.32	GSVIVT01010443001	Vitis_vinifera	AT1G67480.1		Galactose oxidase/kelch repeat superfamily protein	PF01344,PF00646	PTHR26379,PTHR26379:SF184		0	81.32	ref|225425476	PREDICTED: F-box/kelch-repeat protein At1g67480	Vitis vinifera
persimmon1SL005157t0005	4211	3437	3255	4121	8541	8032	3791	3134	2911	4467	8860	9237	1.19793	0	88.35	cassava4.1_003754m	Manihot_esculenta	AT3G60190.1	ADL1E,ADL4,ADLP2,DL1E,DRP1E,EDR3	DYNAMIN-like 1E			KOG0446	0	88.93	ref|XP_010269920.1	PREDICTED: dynamin-related protein 1E-like	Nelumbo nucifera
persimmon1SL007836t0003	6350	5978	5899	6450	8531	8323	5717	5451	5277	6991	8850	9573	0.627998	3e-161	85.21	ppa009665m	Prunus_persica	AT1G34750.1		Protein phosphatase 2C family protein	PF00481	PTHR13832,PTHR13832:SF149	KOG0698	1e-178	87.1	ref|747081217	PREDICTED: probable protein phosphatase 2C 9	Sesamum indicum
persimmon1SL005735t0009	7437	5741	6172	5850	8519	8054	6694	5234	5521	6339	8832	9260	0.485532	1e-41	72.38	Solyc06g054640.1.1	Solanum_lycopersicum	AT2G38820.1		Protein of unknown function (DUF506)	PF04720			3e-48	69.37	ref|XP_009798450.1	PREDICTED: uncharacterized protein LOC104244676 isoform X1	Nicotiana sylvestris
persimmon1SL019994t0001	9543	6508	7017	7704	8483	7721	8588	5932	6275	8347	8790	8873	0.322789	3e-93	78.11	Potri.001G034200.2	Populus_trichocarpa	AT5G13860.1	ELC-Like	ELCH-like	PF09454,PF05743	PTHR23306:SF3,PTHR23306	KOG2391	6e-97	72.45	ref|XP_011034672.1	PREDICTED: protein ELC-like	Populus euphratica
persimmon1SL000851t0016	25887	20061	18116	19560	8472	8365	23304	18294	16206	21202	8789	9621	-0.545229	1e-136	90.52	cassava4.1_012280m	Manihot_esculenta	AT1G72370.1	AP40,P40,RP40,RPSAA	40s ribosomal protein SA	PF00318	PTHR11489,PTHR11489:SF7	KOG0830	7e-153	85.27	sp|8928330	RSSA_DAUCA RecName: Full=40S ribosomal protein SA; AltName: Full=p40	none
persimmon1SL015269t0001	9617	6779	7219	7709	8480	7811	8655	6179	6456	8351	8786	8977	0.29469	2e-107	75.71	ppa010972m	Prunus_persica	AT5G57150.1		basic helix-loop-helix (bHLH) DNA-binding superfamily protein	PF00010	PTHR11514,PTHR11514:SF7		2e-107	75.83	ref|XP_008223870.1	PREDICTED: transcription factor bHLH35	Prunus mume
persimmon1SL012774t0014	5121	3360	3567	4246	8472	8116	4609	3063	3190	4599	8783	9331	1.06433	5e-100	76.24	Ciclev10016732m	Citrus_clementina	AT1G70670.1		Caleosin-related family protein	PF05042			4e-102	76.24	ref|567911741	hypothetical protein CICLE_v10016732mg	Citrus clementina
persimmon1SL009419t0008	14972	13827	14089	10267	8457	7344	13478	12609	12604	11129	8773	8446	-0.448693	0	77.07	Solyc09g074940.1.1	Solanum_lycopersicum	AT4G02510.1	ATTOC159,PPI2,TOC159,TOC160,TOC86	translocon at the outer envelope membrane of chloroplasts 159	PF04548,PF11886	PTHR10903:SF24,PTHR10903		0	78.61	ref|XP_006359442.1	PREDICTED: translocase of chloroplast 159, chloroplastic-like	Solanum tuberosum
persimmon1SL010325t0003	9798	6775	7319	8050	8448	7790	8818	6176	6546	8722	8754	8953	0.295122	0	65.82	Solyc06g051630.2.1	Solanum_lycopersicum	AT2G40116.1		Phosphoinositide-specific phospholipase C family protein	PF00168,PF00387,PF00388,PF09279	PTHR10336:SF35,PTHR10336	KOG0169	0	70.63	emb|CDP14022.1	unnamed protein product	Coffea canephora
persimmon1SL009762t0005	9197	5739	5767	9213	8430	7880	8278	5232	5158	9984	8739	9059	0.573581	1e-70	73.25	Solyc01g100230.2.1	Solanum_lycopersicum	AT1G56300.1		Chaperone DnaJ-domain superfamily protein	PF00226	PTHR24077,PTHR24077:SF66		2e-164	99.56	gb|AFH56413.1	ethylene response factor 6, partial	Diospyros kaki
persimmon1SL001693t0002	10351	6918	7464	8554	8431	8044	9315	6306	6675	9267	8735	9244	0.289276	3e-152	87.1	GSVIVT01010521001	Vitis_vinifera	AT1G24260.1	AGL9,SEP3	K-box region and MADS-box transcription factor family protein	PF01486,PF00319	PTHR11945:SF19,PTHR11945	KOG0014	3e-159	88.66	gb|316890742	MADS-box protein AGL2 subfamily	Coffea arabica
persimmon1SL008874t0006	12524	10330	9562	9311	8396	7717	11274	9419	8554	10093	8710	8875	-0.0796149	0	91.87	Thecc1EG022427t1	Theobroma_cacao	AT2G36530.1	ENO2,LOS2	Enolase	PF03952,PF00113	PTHR11902	KOG2670	0	92.76	ref|XP_010527847.1	PREDICTED: bifunctional enolase 2/transcriptional activator-like	Tarenaya hassleriana
persimmon1SL005656t0003	11284	8572	9288	8172	8393	7660	10156	7815	8307	8854	8698	8804	0.00429339	0	58.77	Migut.J01785.1.p	Mimulus_guttatus_v2.0	AT3G57660.1	NRPA1	nuclear RNA polymerase A1	PF05000,PF04983,PF04997,PF04998,PF00623	PTHR19376:SF11,PTHR19376	KOG0262	0	66.28	ref|XP_010653802.1	PREDICTED: DNA-directed RNA polymerase I subunit rpa1	Vitis vinifera
persimmon1SL015023t0004	1900	1803	1746	1866	8382	8293	1710	1644	1561	2022	8696	9538	2.04273	2e-100	62.12	ppa009138m	Prunus_persica	AT5G06130.2		chaperone protein dnaJ-related				2e-112	66.92	ref|XP_009372519.1	PREDICTED: uncharacterized protein LOC103961667	Pyrus x bretschneideri
persimmon1SL021302t0003	1002	1025	904	3134	8382	7837	902	935	809	3397	8695	9013	2.9961	2e-52	49.43	PGSC0003DMP400007945	Solanum_tuberosum	AT2G25770.1		Polyketide cyclase/dehydrase and lipid transport superfamily protein	PF10604			7e-55	52.3	ref|567917414	hypothetical protein CICLE_v10010269mg	Citrus clementina
persimmon1SL012834t0001	9679	6641	7034	7671	8382	7750	8711	6053	6290	8311	8683	8906	0.298885
persimmon1SL008619t0003	8872	6010	6439	7315	8369	7734	7985	5478	5759	7925	8674	8890	0.407055	0	58.15	Aquca_037_00012.1	Aquilegia_coerulea	AT1G64140.1						0	59.94	ref|XP_003634111.1	PREDICTED: uncharacterized protein LOC100241527	Vitis vinifera
persimmon1SL005284t0001	9382	6717	7160	7439	8364	7849	8443	6123	6404	8059	8665	9020	0.295918	5e-21	65.15	29813.m001488	Ricinus_communis	AT2G02970.1		GDA1/CD39 nucleoside phosphatase family protein	PF01150	PTHR11782,PTHR11782:SF17	KOG1386
persimmon1SL001810t0005	8995	6553	6906	7621	8356	7493	8096	5974	6177	8258	8662	8614	0.334765	3e-172	50.28	GSVIVT01033395001	Vitis_vinifera	AT3G13460.1	ECT2	evolutionarily conserved C-terminal region 2	PF04146	PTHR12357:SF6,PTHR12357	KOG1901	0	53.07	ref|XP_010653843.1	PREDICTED: uncharacterized protein LOC100245287 isoform X2	Vitis vinifera
persimmon1SL004302t0003	9477	6740	7378	7573	8339	7664	8529	6144	6598	8205	8642	8809	0.270357	4e-169	66.91	Migut.B00725.1.p	Mimulus_guttatus_v2.0	AT1G10320.1		Zinc finger C-x8-C-x5-C-x3-H type family protein	PF00076,PF00642	PTHR12620	KOG2202	0	72.12	ref|XP_010252404.1	PREDICTED: zinc finger CCCH domain-containing protein 5	Nelumbo nucifera
persimmon1SL001504t0003	1255	840	855	1590	8326	7207	1130	766	764	1724	8637	8288	2.80966	0	69.49	PGSC0003DMP400010604	Solanum_tuberosum	AT1G15060.1		Uncharacterised conserved protein UCP031088, alpha/beta hydrolase	PF00561	PTHR11005		0	71.05	ref|XP_009774606.1	PREDICTED: uncharacterized protein LOC104224621	Nicotiana sylvestris
persimmon1SL003409t0011	3322	3413	3431	2775	8302	7253	2990	3112	3069	3008	8612	8342	1.12204	7e-150	60.11	GSVIVT01011971001	Vitis_vinifera	AT1G26110.1	DCP5	decapping 5	PF09542,PF09532	PTHR13586	KOG1073	0	64.31	ref|XP_011008750.1	PREDICTED: protein decapping 5	Populus euphratica
persimmon1SL022915t0001	9700	6620	7101	7674	8311	7602	8730	6034	6350	8314	8610	8736	0.281285
persimmon1SL013054t0001	1304	1361	1409	4738	8298	7605	1174	1241	1261	5136	8608	8746	2.61324
persimmon1SL013602t0001	9593	6602	7125	7609	8294	7671	8634	6018	6372	8243	8593	8816	0.287102
persimmon1SL013459t0003	9329	6572	7161	7225	8282	7633	8396	5990	6405	7827	8582	8773	0.276452	3e-47	82.35	cassava4.1_001203m	Manihot_esculenta	AT3G56150.1	ATEIF3C-1,ATTIF3C1,EIF3C,EIF3C-1,TIF3C1	eukaryotic translation initiation factor 3C			KOG1076	1e-90	78.45	ref|XP_002281426.1	PREDICTED: eukaryotic translation initiation factor 3 subunit C	Vitis vinifera
persimmon1SL024794t0001	9586	6548	7026	7668	8274	7666	8627	5969	6284	8307	8571	8810	0.299046	6e-68	67.45	Thecc1EG013819t1	Theobroma_cacao	AT5G62720.1		Integral membrane HPP family protein	PF04982			6e-98	58.75	ref|XP_006476660.1	PREDICTED: uncharacterized protein LOC102608325	Citrus sinensis
persimmon1SL003986t0010	2126	2065	2269	2215	8231	7414	1913	1883	2030	2401	8539	8527	1.74038	0	84.13	Solyc06g083830.2.1	Solanum_lycopersicum	AT4G14340.1	CKI1,CKL11	casein kinase I	PF00069	PTHR11909:SF18,PTHR11909	KOG1163	0	85.84	ref|XP_009801112.1	PREDICTED: casein kinase I-like	Nicotiana sylvestris
persimmon1SL009936t0009	10336	9969	9559	8993	8214	7903	9304	9090	8551	9747	8520	9089	0.0218356	0	79.11	PGSC0003DMP400030373	Solanum_tuberosum	AT2G04280.1						0	80.64	ref|XP_002264832.1	PREDICTED: uncharacterized protein LOC100266500	Vitis vinifera
persimmon1SL008265t0001	9596	6538	6922	7674	8215	7518	8636	5959	6191	8314	8511	8640	0.292905	0	81.77	ppa006562m	Prunus_persica	AT3G61590.2	HS,HWS	Galactose oxidase/kelch repeat superfamily protein	PF00646	PTHR10706		0	81.73	ref|596058030	hypothetical protein PRUPE_ppa006562mg	Prunus persica
persimmon1SL002219t0003	8679	7785	7563	6836	8207	7730	7812	7098	6765	7407	8510	8888	0.194574	0	93.82	Gorai.008G164400.1	Gossypium_raimondii	AT5G08530.1	CI51	51 kDa subunit of complex I	PF10589,PF10531,PF01512	PTHR11780	KOG2658	0	93.79	ref|568861140	PREDICTED: NADH dehydrogenase	none
persimmon1SL004908t0006	8375	8728	8745	5271	8179	7352	7539	7959	7823	5713	8485	8456	-0.041923	0	91.95	GSVIVT01025490001	Vitis_vinifera	AT3G13470.1		TCP-1/cpn60 chaperonin family protein	PF00118	PTHR11353:SF8,PTHR11353	KOG0356	0	90.76	ref|590582413	TCP-1/cpn60 chaperonin family protein	Theobroma cacao
persimmon1SL002054t0009	6366	5831	6200	4206	8178	7294	5731	5317	5547	4559	8484	8388	0.369024	0	61.83	evm.TU.contig_33237.2	Carica_papaya	AT5G10560.1		Glycosyl hydrolase family protein	PF01915,PF00933			0	60.61	emb|CBI25718.3	unnamed protein product	Vitis vinifera
persimmon1SL000852t0008	4357	4439	4442	5027	8169	7767	3922	4048	3973	5448	8475	8933	0.936335	3e-116	60.23	cassava4.1_011375m	Manihot_esculenta	AT5G42050.1		DCD (Development and Cell Death) domain protein	PF10539			2e-128	58.76	ref|XP_009358635.1	PREDICTED: putative uncharacterized protein DDB_G0282133	Pyrus x bretschneideri
persimmon1SL000024t0001	2059	1603	1536	2692	8165	7450	1854	1461	1374	2918	8470	8568	2.08948	0	85.34	Cucsa.353100.1	Cucumis_sativus	AT1G58440.1	SQE1,XF1	FAD/NAD(P)-binding oxidoreductase family protein	PF01266,PF08491	PTHR10835	KOG1298	0	77.54	ref|XP_002271528.1	PREDICTED: squalene monooxygenase	Vitis vinifera
persimmon1SL000739t0019	11216	9294	8684	8053	8152	7068	10096	8475	7769	8729	8454	8128	-0.0574783	0	82.48	Potri.017G089800.1	Populus_trichocarpa	AT5G15410.1	ATCNGC2,CNGC2,DND1	Cyclic nucleotide-regulated ion channel family protein	PF00027	PTHR10217,PTHR10217:SF30	KOG0498	0	83.17	ref|XP_011035830.1	PREDICTED: cyclic nucleotide-gated ion channel 2	Populus euphratica
persimmon1SL021022t0003	26065	18880	16467	19930	8149	7134	23465	17216	14731	21604	8454	8205	-0.534262	0	82.93	cassava4.1_010164m	Manihot_esculenta	AT4G39090.1	RD19,RD19A	Papain family cysteine protease	PF00112,PF08246	PTHR12411:SF42,PTHR12411	KOG1542	0	81.21	gb|AIB06025.1	CP3	Hevea brasiliensis
persimmon1SL001350t0003	7489	6081	6330	6879	8151	7767	6741	5544	5662	7454	8450	8930	0.468632	7e-134	80.08	Thecc1EG029596t1	Theobroma_cacao	AT4G18960.1	AG	K-box region and MADS-box transcription factor family protein	PF01486,PF00319	PTHR11945:SF19,PTHR11945	KOG0014	5e-144	84.08	gb|AID22158.1	AGAMOUS-like protein	Camellia sinensis
persimmon1SL022580t0002	9420	6405	6787	7571	8149	7499	8477	5838	6070	8202	8442	8618	0.309455	4e-113	81.48	GSVIVT01024591001	Vitis_vinifera	AT3G46870.1		Pentatricopeptide repeat (PPR) superfamily protein	PF01535	PTHR24015,PTHR24015:SF173		5e-128	71	ref|225434377	PREDICTED: pentatricopeptide repeat-containing protein At3g46870	Vitis vinifera
persimmon1SL012489t0001	5662	5606	4950	4176	8131	7648	5097	5112	4428	4527	8435	8796	0.57192	0	89.9	Ciclev10015440m	Citrus_clementina	AT2G34590.1		Transketolase family protein	PF02779,PF02780	PTHR11624:SF42,PTHR11624	KOG0524	0	88.02	ref|XP_010319368.1	PREDICTED: pyruvate dehydrogenase E1 component subunit beta-3, chloroplastic-like isoform X2	Solanum lycopersicum
persimmon1SL013729t0001	9318	6510	6989	7447	8115	7537	8386	5934	6250	8068	8407	8661	0.289217	1e-10	59.02	28108.m000141	Ricinus_communis
persimmon1SL004729t0001	9225	6191	6555	7570	8098	7527	8302	5643	5863	8202	8391	8651	0.349869	2e-109	91.18	cassava4.1_017719m	Manihot_esculenta	AT1G51160.1		SNARE-like superfamily protein	PF04099	PTHR23249,PTHR23249:SF9	KOG3368	5e-113	92.31	ref|502180695	PREDICTED: trafficking protein particle complex subunit 1	Cicer arietinum
persimmon1SL009905t0008	1819	1061	925	1808	8082	7011	1637	968	828	1960	8385	8064	2.42315	5e-138	64.86	cassava4.1_013165m	Manihot_esculenta	AT4G25810.1	XTH23,XTR6	xyloglucan endotransglycosylase 6				0	97.22	gb|AHE13905.1	xyloglucan endotransglucosylase/hydrolase 8	Diospyros kaki
persimmon1SL002330t0001	9415	6438	6858	7529	8089	7533	8473	5868	6133	8157	8381	8656	0.299254	3e-58	78.81	cassava4.1_019424m	Manihot_esculenta	AT4G15930.1		Dynein light chain type 1 family protein	PF01221	PTHR11886	KOG3430
persimmon1SL003359t0002	4331	4077	3701	9314	8070	7268	3899	3718	3311	10096	8371	8359	1.29572	3e-178	83.49	orange1.1g021523m	Citrus_sinensis	AT2G22500.1	ATPUMP5,DIC1,UCP5	uncoupling protein 5	PF00153	PTHR24089:SF78,PTHR24089	KOG0759	0	83.44	ref|567867329	hypothetical protein CICLE_v10026128mg	Citrus clementina
persimmon1SL001290t0003	8977	7542	7799	7066	8074	7234	8080	6876	6976	7656	8370	8316	0.150456	0	82.62	orange1.1g001208m	Citrus_sinensis	AT4G34100.2		RING/U-box superfamily protein	PF00097	PTHR13145		0	82.23	ref|703143028	E3 ubiquitin-protein ligase MARCH6	Morus notabilis
persimmon1SL001618t0005	5047	5798	5522	4372	8062	7759	4544	5287	4940	4739	8364	8924	0.576514	0	68.17	GSVIVT01028001001	Vitis_vinifera	AT1G02850.2	BGLU11	beta glucosidase 11	PF00232	PTHR10353	KOG0626	0	65.88	ref|XP_010652187.1	PREDICTED: beta-glucosidase 11-like isoform X2	Vitis vinifera
persimmon1SL002832t0009	6087	6477	6809	5609	8052	7447	5480	5906	6091	6079	8353	8564	0.396017	0	67.64	Gorai.009G126200.1	Gossypium_raimondii	AT1G15780.1						0	65.87	ref|567869749	hypothetical protein CICLE_v10024717mg	Citrus clementina
persimmon1SL001942t0002	3270	2906	2909	3491	8037	7173	2944	2650	2602	3784	8338	8249	1.31353	1e-173	74.46	GSVIVT01012897001	Vitis_vinifera	AT5G25220.1	KNAT3	KNOTTED1-like homeobox gene 3	PF03791,PF00046,PF03790,PF03789	PTHR11850:SF15,PTHR11850	KOG0773	0	71.27	ref|XP_010656543.1	PREDICTED: homeobox protein knotted-1-like 13 isoform X2	Vitis vinifera
persimmon1SL023570t0001	9293	6191	6639	7445	8028	7411	8364	5643	5937	8066	8317	8516	0.32013
persimmon1SL006107t0006	8907	6303	6851	7283	8017	7552	8016	5745	6127	7891	8307	8680	0.322866	9e-111	70.48	cassava4.1_034224m	Manihot_esculenta	AT5G15790.2		RING/U-box superfamily protein	PF00097	PTHR22766,PTHR22766:SF20		3e-116	72.69	ref|747076984	PREDICTED: E3 ubiquitin-protein ligase At3g02290-like	Sesamum indicum
persimmon1SL024895t0001	9130	6434	6809	7248	8016	7359	8216	5864	6089	7852	8303	8457	0.287154	6e-26	53.47	ppa012924m	Prunus_persica	AT4G28025.1						6e-28	54.46	ref|XP_008223546.1	PREDICTED: uncharacterized protein LOC103323335	Prunus mume
persimmon1SL031333t0001	9275	6392	6833	7326	8007	7407	8347	5826	6111	7937	8295	8512	0.286703
persimmon1SL024613t0001	8795	5849	6202	7308	8003	7320	7915	5331	5547	7918	8292	8413	0.389827	0	88.46	ppa006358m	Prunus_persica	AT1G56590.1	ZIP4	Clathrin adaptor complexes medium subunit family protein	PF00928	PTHR11998:SF4,PTHR11998	KOG2740	0	88.43	ref|703086250	AP-3 complex subunit mu-1	Morus notabilis
persimmon1SL003497t0001	9595	8664	8639	8693	7964	7457	8636	7900	7728	9420	8259	8574	0.113641	2e-139	98.07	Migut.N01654.2.p	Mimulus_guttatus_v2.0	AT2G42500.1	PP2A-3	protein phosphatase 2A-3	PF00149	PTHR11668,PTHR11668:SF21	KOG0371	1e-139	49.81	ref|802756495	PREDICTED: protein indeterminate-domain 2-like	Jatropha curcas
persimmon1SL009638t0003	4473	5201	5211	3700	7952	6423	4027	4742	4662	4011	8250	7387	0.548825	0	95.58	cassava4.1_000133m	Manihot_esculenta	AT3G11130.1		Clathrin, heavy chain	PF01394,PF00637,PF09268	PTHR10292	KOG0985	0	94.91	gb|KRG97711.1	hypothetical protein GLYMA_18G026000	Glycine max
persimmon1SL001048t0022	6250	5819	5519	5666	7938	7489	5626	5306	4937	6142	8234	8612	0.534675	0	88.62	Solyc07g042680.2.1	Solanum_lycopersicum	AT4G31170.1		Protein kinase superfamily protein	PF07714	PTHR23257:SF82,PTHR23257	KOG0192	0	91.26	emb|CDP14242.1	unnamed protein product	Coffea canephora
persimmon1SL001355t0008	4898	4121	4091	5476	7935	7314	4409	3757	3659	5936	8232	8411	0.933057	2e-121	67.88	Gorai.009G006400.1	Gossypium_raimondii	AT5G57560.1	TCH4,XTH22	Xyloglucan endotransglucosylase/hydrolase family protein	PF00722,PF06955	PTHR10963,PTHR10963:SF14		4e-141	68.81	ref|XP_002274601.1	PREDICTED: probable xyloglucan endotransglucosylase/hydrolase protein 23	Vitis vinifera
persimmon1SL001030t0012	11422	10964	9468	7564	7931	6703	10282	9998	8470	8199	8228	7709	-0.25244	0	91.83	Thecc1EG038184t1	Theobroma_cacao	AT1G15690.1	ATAVP3,AtVHP1;1,AVP-3,AVP1	Inorganic H pyrophosphatase family protein	PF03030			0	91.56	ref|XP_006350116.1	PREDICTED: pyrophosphate-energized vacuolar membrane proton pump-like	Solanum tuberosum
persimmon1SL021566t0001	11157	8573	9216	7891	7938	7241	10042	7816	8243	8549	8226	8323	-0.0565185	9e-67	34.57	Ciclev10014088m	Citrus_clementina	AT4G27190.1		NB-ARC domain-containing disease resistance protein	PF00931	PTHR23155,PTHR23155:SF108	KOG4658	3e-68	34.57	ref|568830163	PREDICTED: disease resistance protein At4g27190-like isoform X1	Citrus sinensis
persimmon1SL001654t0005	9885	8289	7855	7976	7927	7343	8898	7559	7027	8645	8224	8445	0.108288	0	83.97	orange1.1g006282m	Citrus_sinensis	AT4G34110.1	ATPAB2,PAB2,PABP2	poly(A) binding protein 2	PF00658,PF00076	PTHR24011,PTHR24011:SF69	KOG0123	0	85.87	ref|XP_011074395.1	PREDICTED: polyadenylate-binding protein 8-like	Sesamum indicum
persimmon1SL002142t0007	6157	5469	5003	5888	7899	7416	5543	4987	4475	6382	8194	8530	0.622777	9e-171	81.9	GSVIVT01025947001	Vitis_vinifera	AT1G33970.4		P-loop containing nucleoside triphosphate hydrolases superfamily protein	PF04548	PTHR10903,PTHR10903:SF2		0	84.41	gb|KDP36701.1	hypothetical protein JCGZ_07992	Jatropha curcas
persimmon1SL016041t0010	9769	6301	6481	8010	7891	7218	8792	5744	5797	8679	8178	8296	0.30692	3e-42	87.84	MDP0000364214	Malus_domestica	AT2G31490.1						7e-19	69.49	gb|ACU14392.1	unknown	Glycine max
persimmon1SL004390t0002	9272	6485	6902	7295	7872	7327	8344	5911	6173	7904	8158	8422	0.261209	4e-34	54.84	GSVIVT01008411001	Vitis_vinifera	AT3G18035.1	HON4	winged-helix DNA-binding transcription factor family protein	PF00538	PTHR11467		3e-82	48.59	ref|359491018	PREDICTED: histone H1	Vitis vinifera
persimmon1SL027147t0001	5895	1825	1656	4314	7867	6868	5307	1663	1481	4677	8156	7896	1.29444	1e-109	72.73	Gorai.009G006400.1	Gossypium_raimondii	AT5G57560.1	TCH4,XTH22	Xyloglucan endotransglucosylase/hydrolase family protein	PF00722,PF06955	PTHR10963,PTHR10963:SF14		7e-150	92.56	gb|AHE13906.1	xyloglucan endotransglucosylase/hydrolase 9	Diospyros kaki
persimmon1SL007028t0003	8885	6853	7160	7032	7867	7187	7996	6246	6403	7618	8150	8259	0.218801	0	81.63	GSVIVT01002030001	Vitis_vinifera	AT2G47960.1			PF06159	PTHR13134,PTHR13134:SF7	KOG2625	0	81.63	ref|225470348	PREDICTED: trafficking protein particle complex subunit 13	Vitis vinifera
persimmon1SL011519t0003	8217	5799	6068	6633	7856	7117	7395	5286	5427	7187	8142	8180	0.376515	0	70.65	Ciclev10007908m	Citrus_clementina	AT1G72770.1	HAB1	homology to ABI1	PF00481	PTHR13832,PTHR13832:SF115	KOG0698	0	70.6	ref|567922086	hypothetical protein CICLE_v10007908mg	Citrus clementina
persimmon1SL016916t0004	9899	6869	7237	7769	7850	7179	8909	6262	6472	8417	8133	8250	0.196451	1e-36	73.75	GSVIVT01020817001	Vitis_vinifera	AT3G10260.3		Reticulon family protein	PF02453	PTHR10994:SF27,PTHR10994	KOG1792	8e-37	77.22	ref|658014028	PREDICTED: reticulon-like protein B8	Malus domestica
persimmon1SL011365t0003	9298	6129	6542	7461	7841	7233	8368	5587	5851	8083	8124	8312	0.308057
persimmon1SL005179t0008	2584	4178	4223	2137	7812	6905	2326	3810	3778	2316	8104	7942	0.889192	0	72.36	PGSC0003DMP400035297	Solanum_tuberosum	AT2G38040.1	CAC3	acetyl Co-enzyme a carboxylase carboxyltransferase alpha subunit	PF03255	PTHR22855:SF3,PTHR22855		0	74.48	ref|697160426	PREDICTED: acetyl-coenzyme A carboxylase carboxyl transferase subunit alpha, chloroplastic	Nicotiana tomentosiformis
persimmon1SL000982t0002	13904	13204	12509	8113	7808	7104	12517	12040	11191	8794	8100	8170	-0.512201	0	86.92	Gorai.011G134000.1	Gossypium_raimondii	AT5G49910.1	cpHsc70-2,CPHSC70-2EAT SHOCK PROTEIN 70-2,HSC70-7	chloroplast heat shock protein 70-2	PF00012	PTHR19375,PTHR19375:SF130	KOG0102	0	88.89	ref|823163004	PREDICTED: heat shock 70 kDa protein 6, chloroplastic	Gossypium raimondii
persimmon1SL002426t0004	2641	3384	2897	3638	7805	7058	2378	3086	2591	3943	8097	8118	1.3234	0	79.78	Gorai.004G235100.3	Gossypium_raimondii	AT2G30520.1	RPT2	Phototropic-responsive NPH3 family protein	PF00651,PF03000	PTHR24413,PTHR24413:SF171		0	80.97	ref|XP_011089543.1	PREDICTED: root phototropism protein 2-like	Sesamum indicum
persimmon1SL006798t0009	8697	5859	6305	6855	7789	6991	7827	5341	5640	7425	8069	8035	0.323199	0	42.36	Gorai.010G118000.1	Gossypium_raimondii	AT4G31880.2				PTHR12663		0	43.89	ref|XP_011031466.1	PREDICTED: uncharacterized protein LOC105130590 isoform X2	Populus euphratica
persimmon1SL002850t0004	7130	5148	5229	6079	7778	7112	6415	4692	4676	6585	8060	8173	0.531694	0	88.59	Thecc1EG005412t2	Theobroma_cacao	AT4G00730.1	AHDP,ANL2	Homeobox-leucine zipper family protein / lipid-binding START domain-containing protein	PF01852,PF00046	PTHR24325:SF193,PTHR24325	KOG0483	0	89.23	ref|XP_010661562.1	PREDICTED: homeobox-leucine zipper protein ANTHOCYANINLESS 2 isoform X2	Vitis vinifera
persimmon1SL009355t0001	9102	6096	6583	7199	7779	7199	8191	5557	5887	7799	8059	8273	0.297511	1e-23	75.81	Thecc1EG047078t1	Theobroma_cacao	AT4G09890.1		Protein of unknown function (DUF3511)	PF12023
persimmon1SL028141t0001	8920	6136	6581	7056	7771	7123	8027	5593	5886	7644	8053	8186	0.292039
persimmon1SL002749t0019	8644	8114	7937	7091	7750	7379	7781	7398	7100	7686	8036	8484	0.119645	0	75.39	ppa006544m	Prunus_persica	AT2G18950.1	ATHPT,HPT1,TPT1,VTE2	homogentisate phytyltransferase 1	PF01040	PTHR11048,PTHR11048:SF1		0	98.64	gb|AFB69501.1	isopentenyltransferase	Ginkgo biloba
persimmon1SL015039t0003	8226	6193	6448	6753	7734	7179	7403	5645	5767	7316	8016	8252	0.325893	0	86.54	evm.model.supercontig_18.154	Carica_papaya	AT3G61050.1	NTMC2T4,NTMC2TYPE4	Calcium-dependent lipid-binding (CaLB domain) family protein	PF00168	PTHR10774:SF2,PTHR10774	KOG1030	0	81.9	ref|XP_008378453.1	PREDICTED: synaptotagmin-5	Malus domestica
persimmon1SL000800t0001	10161	7555	8354	7639	7732	7059	9145	6888	7472	8277	8012	8113	0.0540288	2e-24	33.33	Ciclev10007422m	Citrus_clementina	AT4G27190.1		NB-ARC domain-containing disease resistance protein	PF00931	PTHR23155,PTHR23155:SF121	KOG4658	4e-25	33.84	ref|590639660	NB-ARC domain-containing disease resistance protein, putative	Theobroma cacao
persimmon1SL009290t0005	13888	13541	12658	10291	7707	7508	12503	12347	11324	11155	7994	8634	-0.380736	0	61.82	GSVIVT01009854001	Vitis_vinifera	AT4G31500.1	ATR4,CYP83B1,RED1,RNT1,SUR2	cytochrome P450, family 83, subfamily B, polypeptide 1	PF00067	PTHR24298:SF44,PTHR24298	KOG0156	0	63.24	ref|XP_002278372.1	PREDICTED: cytochrome P450 71A1-like	Vitis vinifera
persimmon1SL014864t0003	8361	8610	9193	5680	7707	7524	7527	7851	8224	6157	7994	8653	-0.0496819	1e-150	80.84	GSVIVT01016870001	Vitis_vinifera	AT2G19480.3	NAP1;2,NFA02,NFA2	nucleosome assembly protein 1;2	PF00956	PTHR11875,PTHR11875:SF7	KOG1507	0	78.04	ref|XP_010656182.1	PREDICTED: nucleosome assembly protein 1;4-like	Vitis vinifera
persimmon1SL002133t0001	3522	3735	3763	2766	7686	6513	3171	3406	3366	2998	7974	7490	0.892853	0	64	ppa000287m	Prunus_persica	AT2G32240.1					KOG0978	0	56.42	ref|566174056	hypothetical protein POPTR_0006s02200g	Populus trichocarpa
persimmon1SL000877t0003	3856	3670	3292	5796	7687	7193	3471	3346	2945	6282	7974	8272	1.20649	1e-107	85.39	PGSC0003DMP400045560	Solanum_tuberosum	AT5G47120.1	ATBI-1,ATBI1,BI-1,BI1	BAX inhibitor 1	PF01027	PTHR23291,PTHR23291:SF4	KOG1629	4e-153	87.1	ref|XP_011070265.1	PREDICTED: bax inhibitor 1-like	Sesamum indicum
persimmon1SL002064t0009	8304	7090	6781	7014	7668	7140	7475	6465	6066	7603	7955	8212	0.248613	0	89.87	evm.model.supercontig_178.21	Carica_papaya	AT3G03250.1	AtUGP1,UGP,UGP1	UDP-GLUCOSE PYROPHOSPHORYLASE 1	PF01704	PTHR11952,PTHR11952:SF1	KOG2638	0	90.93	gb|AII73556.1	UGP-glucose pyrophosphorylase	Actinidia eriantha
persimmon1SL021544t0003	3918	2776	2572	3083	7647	7010	3527	2531	2301	3341	7933	8062	1.21003	0	67.91	GSVIVT01021727001	Vitis_vinifera	AT1G30690.2		Sec14p-like phosphatidylinositol transfer family protein	PF03765,PF00650	PTHR23324:SF4,PTHR23324	KOG1471	0	66.12	emb|CAN83643.1	hypothetical protein VITISV_004911	Vitis vinifera
persimmon1SL009658t0006	6791	5594	6206	5248	7648	7006	6112	5100	5552	5687	7930	8054	0.370437	9e-98	88.38	GSVIVT01022322001	Vitis_vinifera	AT4G12780.1		Chaperone DnaJ-domain superfamily protein	PF00226	PTHR23172,PTHR23172:SF31		0	57.78	ref|XP_006344354.1	PREDICTED: auxilin-related protein 1-like	Solanum tuberosum
persimmon1SL002836t0002	2782	3766	4421	1899	7620	6046	2505	3434	3955	2058	7905	6954	0.773899	0	80.55	Potri.017G101100.1	Populus_trichocarpa	AT3G02260.1	ASA1,BIG,CRM1,DOC1,LPR1,TIR3,UMB1	auxin transport protein (BIG)	PF00569	PTHR21725	KOG1776	0	82.51	ref|XP_010660565.1	PREDICTED: auxin transport protein BIG	Vitis vinifera
persimmon1SL012906t0003	8336	5291	5721	7166	7627	7110	7503	4822	5116	7765	7904	8173	0.450979	3e-74	70.62	Potri.008G131500.1	Populus_trichocarpa	AT1G70790.1		Calcium-dependent lipid-binding (CaLB domain) family protein	PF00168	PTHR26357,PTHR26357:SF5	KOG1030	3e-78	71.07	ref|XP_010066605.1	PREDICTED: probable ADP-ribosylation factor GTPase-activating protein AGD11	Eucalyptus grandis
persimmon1SL002812t0007	3615	3588	3347	3517	7604	6673	3254	3271	2994	3812	7888	7674	1.0251	0	90.16	Potri.010G062900.1	Populus_trichocarpa	AT3G23920.1	BAM1,BMY7,TR-BAMY	beta-amylase 1	PF01373			0	90.13	ref|XP_011091372.1	PREDICTED: beta-amylase 1, chloroplastic	Sesamum indicum
persimmon1SL001313t0001	5945	5860	5607	3593	7599	6725	5352	5344	5016	3895	7883	7735	0.312567	0	73.5	Thecc1EG037121t1	Theobroma_cacao	AT5G35180.1		Protein of unknown function (DUF1336)	PF07059,PF01852	PTHR12136:SF13,PTHR12136	KOG2761	0	74.48	ref|802592173	PREDICTED: protein ENHANCED DISEASE RESISTANCE 2	Jatropha curcas
persimmon1SL011169t0001	658	409	368	927	7594	7036	592	373	329	1005	7879	8093	3.71398	0	74.85	GSVIVT01015451001	Vitis_vinifera	AT5G25510.1		Protein phosphatase 2A regulatory B subunit family protein	PF01603	PTHR10257:SF3,PTHR10257	KOG2085	0	75.77	ref|731407084	PREDICTED: serine/threonine protein phosphatase 2A 57 kDa regulatory subunit B' iota isoform	Vitis vinifera
persimmon1SL001764t0003	4936	3654	3956	4009	7585	6960	4443	3331	3538	4344	7865	8002	0.837272	0	80.66	cassava4.1_001394m	Manihot_esculenta	AT4G02260.2	AT-RSH1,ATRSH1,RSH1	RELA/SPOT homolog 1	PF04607,PF02824,PF01966	PTHR21262		0	79.08	ref|XP_009611745.1	PREDICTED: putative GTP diphosphokinase RSH1, chloroplastic isoform X1	Nicotiana tomentosiformis
persimmon1SL002231t0014	5418	5729	5555	4322	7576	6947	4878	5224	4969	4685	7859	7990	0.446293	0	74.8	cassava4.1_002395m	Manihot_esculenta	AT1G54130.1	AT-RSH3,ATRSH3,RSH3	RELA/SPOT homolog 3			KOG1157	0	76.09	ref|802576731	PREDICTED: probable GTP diphosphokinase RSH2, chloroplastic	Jatropha curcas
persimmon1SL010592t0007	8228	5849	5368	7565	7548	7292	7407	5333	4802	8200	7830	8387	0.477064	4e-82	71.5	Potri.003G192200.1	Populus_trichocarpa	AT3G12490.2	ATCYS6,ATCYSB,CYSB	cystatin B	PF00031	PTHR11413:SF3,PTHR11413		2e-101	72	ref|XP_011020467.1	PREDICTED: cysteine proteinase inhibitor 6-like	Populus euphratica
persimmon1SL001883t0001	7014	5836	5597	7423	7537	7490	6315	5322	5007	8046	7820	8615	0.556682	1e-127	98.38	Medtr6g005820.1	Medicago_truncatula	AT1G10630.1	ARFA1F,ATARFA1F	ADP-ribosylation factor A1F	PF00025	PTHR11711	KOG0070	6e-128	82.49	ref|359484789	PREDICTED: VAMP-like protein YKT61	Vitis vinifera
persimmon1SL017385t0003	8882	6312	6760	7033	7547	6995	7993	5753	6045	7620	7819	8038	0.246348	2e-144	74.91	ppa009773m	Prunus_persica	AT1G21790.1		TRAM, LAG1 and CLN8 (TLC) lipid-sensing domain containing protein	PF03798		KOG4474	1e-145	74.81	ref|596298253	hypothetical protein PRUPE_ppa009773mg	Prunus persica
persimmon1SL022846t0009	9341	6621	7212	7164	7540	6818	8407	6035	6450	7761	7813	7836	0.164113	0	58.62	Thecc1EG022174t2	Theobroma_cacao	AT5G03280.1	ATEIN2,CKR1,EIN2,ERA3,ORE2,ORE3,PIR2	NRAMP metal ion transporter family protein	PF01566	PTHR11706:SF4,PTHR11706	KOG1291	0	60.78	ref|225440009	PREDICTED: ethylene-insensitive protein 2	Vitis vinifera
persimmon1SL006989t0001	11520	8405	7233	11457	7526	6737	10370	7664	6470	12418	7807	7748	0.190963	1e-42	80.43	29728.m000811	Ricinus_communis	AT1G71950.1		Proteinase inhibitor, propeptide	PF05922	PTHR10795,PTHR10795:SF17		5e-23	90.38	ref|XP_011037235.1	PREDICTED: uncharacterized protein LOC105134496	Populus euphratica
persimmon1SL001104t0018	7939	9734	8998	6519	7518	7080	7146	8876	8050	7066	7797	8142	-0.0654453	1e-154	68.16	GSVIVT01007989001	Vitis_vinifera	AT1G18750.1	AGL65	AGAMOUS-like 65	PF00319	PTHR11945,PTHR11945:SF60	KOG0014	2e-176	68.16	ref|359491700	PREDICTED: agamous-like MADS-box protein AGL17	Vitis vinifera
persimmon1SL013865t0002	6993	5213	5504	5699	7519	6791	6294	4752	4922	6175	7793	7805	0.447378	3e-116	83	GSVIVT01036740001	Vitis_vinifera	AT1G79510.2		Uncharacterized conserved protein (DUF2358)	PF10184		KOG4457	1e-120	66.79	ref|XP_010260684.1	PREDICTED: uncharacterized protein LOC104599719	Nelumbo nucifera
persimmon1SL001370t0003	3943	2753	2434	2990	7504	6393	3549	2510	2177	3240	7784	7352	1.15773	0	82	cassava4.1_003698m	Manihot_esculenta	AT1G64390.1	AtGH9C2,GH9C2	glycosyl hydrolase 9C2	PF09478,PF00759	PTHR22298:SF3,PTHR22298		0	99.45	gb|ADP55074.1	endo-1,4-beta-glucanase	Diospyros kaki
persimmon1SL024116t0001	13420	7910	7454	9317	7507	6896	12081	7211	6667	10099	7778	7926	-0.00867825	9e-93	91.88	Lus10030113	Linum_usitatissimum	AT5G23740.1	RPS11-BETA	ribosomal protein S11-beta	PF00366	PTHR10744	KOG1728	5e-101	89.94	ref|XP_008447825.1	PREDICTED: 40S ribosomal protein S11-like	Cucumis melo
persimmon1SL002188t0005	8548	6033	6424	7347	7498	6976	7693	5499	5746	7959	7771	8019	0.326557	2e-154	59.38	GSVIVT01037523001	Vitis_vinifera	AT5G22000.3	RHF2A	RING-H2 group F2A	PF00097	PTHR22764,PTHR22764:SF49	KOG1493	4e-172	60	ref|225436087	PREDICTED: E3 ubiquitin-protein ligase RHF2A	Vitis vinifera
persimmon1SL021375t0001	1737	1980	2086	2129	7482	6932	1564	1805	1866	2307	7762	7973	1.78511	0	75.49	GSVIVT01038550001	Vitis_vinifera	AT5G53350.1	CLPX	CLP protease regulatory subunit X	PF07724,PF10431	PTHR11262	KOG0745	0	75.22	ref|XP_011075988.1	PREDICTED: ATP-dependent Clp protease ATP-binding subunit clpX-like, mitochondrial	Sesamum indicum
persimmon1SL001091t0006	14640	12210	11356	13884	7464	7002	13180	11134	10159	15050	7743	8053	-0.160366	4e-168	72.08	GSVIVT01025786001	Vitis_vinifera	AT3G56680.1		Single-stranded nucleic acid binding R3H protein		PTHR15672,PTHR15672:SF1	KOG2953	2e-178	72.21	ref|225440145	PREDICTED: R3H domain-containing protein 2	Vitis vinifera
persimmon1SL021333t0005	8997	7056	7349	7153	7469	6892	8097	6432	6573	7749	7740	7921	0.14971	0	84.43	Ciclev10020500m	Citrus_clementina	AT1G63940.2	MDAR6	monodehydroascorbate reductase 6	PF07992,PF00070	PTHR22912,PTHR22912:SF37	KOG1336	0	79.89	ref|XP_009621961.1	PREDICTED: monodehydroascorbate reductase, chloroplastic isoform X1	Nicotiana tomentosiformis
persimmon1SL023004t0002	8483	5928	6400	6788	7461	6851	7634	5404	5723	7354	7730	7874	0.291175	0	80.31	ppa006823m	Prunus_persica	AT1G74210.1		PLC-like phosphodiesterases superfamily protein	PF03009	PTHR23344	KOG2258	0	79.19	ref|XP_009338242.1	PREDICTED: probable glycerophosphoryl diester phosphodiesterase 2	Pyrus x bretschneideri
persimmon1SL002271t0007	9528	8595	10543	5650	7426	6680	8577	7837	9431	6124	7703	7683	-0.264889	1e-120	64.37	Potri.008G147100.6	Populus_trichocarpa	AT1G60200.1		splicing factor PWI domain-containing protein / RNA recognition motif (RRM)-containing protein	PF01480	PTHR18806,PTHR18806:SF4		0	66.79	ref|731374678	PREDICTED: RNA-binding protein 25 isoform X1	Vitis vinifera
persimmon1SL028166t0002	8345	5689	6173	6682	7424	6857	7510	5186	5521	7240	7692	7880	0.324501	2e-47	98.96	GSVIVT01029546001	Vitis_vinifera	AT1G78900.1	VHA-A	vacuolar ATP synthase subunit A	PF00006,PF02874,PF00306	PTHR15184:SF7,PTHR15184	KOG1352	8e-58	98.96	ref|225443399	PREDICTED: V-type proton ATPase catalytic subunit A	Vitis vinifera
persimmon1SL013131t0001	8846	6097	5935	8247	7416	6650	7962	5559	5309	8937	7690	7645	0.366301	6e-172	87.36	Solyc01g010760.2.1	Solanum_lycopersicum	AT3G01280.1	ATVDAC1,VDAC1	voltage dependent anion channel 1	PF01459	PTHR11743,PTHR11743:SF14	KOG3126	5e-13	45.45	ref|566152692	hypothetical protein POPTR_0001s34310g	Populus trichocarpa
persimmon1SL008262t0002	8725	5857	6245	6887	7414	6769	7852	5339	5585	7461	7683	7779	0.287989	2e-169	81.44	GSVIVT01021747001	Vitis_vinifera	AT1G30630.1		Coatomer epsilon subunit	PF04733	PTHR10805	KOG3081	2e-177	81.38	ref|225444159	PREDICTED: coatomer subunit epsilon-1	Vitis vinifera
persimmon1SL014352t0004	10398	9517	8178	11922	7405	6745	9360	8679	7316	12923	7682	7757	0.16173
persimmon1SL008785t0006	11904	8693	7875	14745	7380	7011	10716	7927	7045	15983	7656	8063	0.303456	9e-80	98.72	GRMZM2G007260_T04	Zea_mays	AT2G02760.1	ATUBC2,UBC2	ubiquiting-conjugating enzyme 2	PF00179	PTHR24067	KOG0419	4e-99	59.09	ref|XP_002265336.2	PREDICTED: RPM1-interacting protein 4	Vitis vinifera
persimmon1SL009295t0002	12476	10358	9472	10853	7344	6977	11231	9445	8473	11764	7618	8024	-0.0889454	0	87.19	Thecc1EG008142t3	Theobroma_cacao	AT4G28390.1	AAC3,ATAAC3	ADP/ATP carrier 3	PF00153	PTHR24089:SF35,PTHR24089	KOG0749	0	85.98	ref|XP_004303109.1	PREDICTED: ADP,ATP carrier protein 3, mitochondrial	Fragaria vesca subsp. vesca
persimmon1SL012160t0005	3670	2238	2244	3782	7339	6930	3304	2040	2007	4099	7613	7970	1.42089	0	91.77	PGSC0003DMP400044352	Solanum_tuberosum	AT1G60810.1	ACLA-2	ATP-citrate lyase A-2	PF08442	PTHR23118	KOG1254	0	92.2	ref|698488243	PREDICTED: ATP-citrate synthase alpha chain protein 2-like	Nicotiana sylvestris
persimmon1SL001700t0011	8158	8391	7848	6037	7320	6696	7344	7651	7021	6544	7595	7701	-0.0116366	0	90.02	Eucgr.K01105.1	Eucalyptus_grandis	AT3G58610.1		ketol-acid reductoisomerase	PF01450,PF07991	PTHR21371:SF4,PTHR21371		0	87.37	ref|225446579	PREDICTED: ketol-acid reductoisomerase, chloroplastic	Vitis vinifera
persimmon1SL017667t0002	5884	5693	5448	4890	7316	6893	5297	5191	4874	5301	7590	7928	0.438552	0	85.97	Thecc1EG005393t2	Theobroma_cacao	AT4G00570.1	NAD-ME2	NAD-dependent malic enzyme 2	PF03949,PF00390	PTHR23406:SF2,PTHR23406	KOG1257	0	84.93	ref|747044982	PREDICTED: NAD-dependent malic enzyme 59 kDa isoform, mitochondrial	Sesamum indicum
persimmon1SL009350t0009	6875	4634	4375	6047	7293	6250	6189	4225	3913	6554	7565	7188	0.572507	0	97.9	cassava4.1_006793m	Manihot_esculenta	AT2G34250.1		SecY protein transport family protein	PF10559,PF00344	PTHR10906	KOG1373	0	98.74	emb|CDP06028.1	unnamed protein product	Coffea canephora
persimmon1SL003226t0024	10417	9631	9674	10229	7298	6646	9376	8780	8653	11084	7563	7640	-0.0284063	8e-111	47.46	mrna08052.1-v1.0-hybrid	Fragaria_vesca	AT5G24530.1	DMR6	2-oxoglutarate (2OG) and Fe(II)-dependent oxygenase superfamily protein	PF03171	PTHR10209,PTHR10209:SF55	KOG0143	2e-108	60.98	ref|XP_011083312.1	PREDICTED: hyoscyamine 6-dioxygenase-like	Sesamum indicum
persimmon1SL006346t0001	5324	3290	3541	4033	7277	7088	4791	2999	3167	4369	7544	8149	0.872705	2e-16	45.71	cassava4.1_031129m	Manihot_esculenta	AT4G33467.2
persimmon1SL025464t0002	7711	5322	5725	6185	7278	6648	6939	4851	5120	6701	7542	7640	0.371957	4e-175	80.2	Ciclev10021208m	Citrus_clementina	AT4G24730.2		Calcineurin-like metallo-phosphoesterase superfamily protein	PF00149	PTHR16509		0	80	ref|XP_008239346.1	PREDICTED: manganese-dependent ADP-ribose/CDP-alcohol diphosphatase-like	Prunus mume
persimmon1SL001430t0002	5200	5040	4924	4011	7265	6415	4681	4596	4405	4347	7537	7378	0.493563	0	94.55	cassava4.1_001875m	Manihot_esculenta	AT3G53230.1		ATPase, AAA-type, CDC48 protein			KOG0730	0	95.04	ref|823174919	PREDICTED: cell division cycle protein 48 homolog	Gossypium raimondii
persimmon1SL021864t0002	9078	6090	6506	7127	7274	6733	8170	5551	5818	7721	7536	7737	0.234881	0	73.54	Phvul.011G142000.1	Phaseolus_vulgaris	AT5G54630.1		zinc finger protein-related				0	71.85	ref|720037921	PREDICTED: uncharacterized protein LOC104604941	Nelumbo nucifera
persimmon1SL002274t0004	1887	2545	2598	2006	7251	6898	1699	2321	2324	2174	7522	7933	1.47452	3e-106	46.24	GSVIVT01011103001	Vitis_vinifera	AT4G02880.2						1e-138	48.05	ref|698551028	PREDICTED: uncharacterized protein LOC104220068	Nicotiana sylvestris
persimmon1SL003941t0009	8156	5766	6104	6481	7247	6693	7340	5256	5459	7021	7509	7693	0.299679	0	77.46	GSVIVT01025802001	Vitis_vinifera	AT2G40860.1		protein kinase family protein / protein phosphatase 2C ( PP2C) family protein	PF00069,PF00481	PTHR23257:SF161,PTHR23257	KOG0698	0	77.42	ref|225440175	PREDICTED: protein kinase and PP2C-like domain-containing protein	Vitis vinifera
persimmon1SL012913t0001	4399	4379	4128	4001	7228	6706	3960	3993	3693	4337	7498	7712	0.747142	0	99.49	Thecc1EG029263t1	Theobroma_cacao	AT1G53750.1	RPT1A	regulatory particle triple-A 1A	PF00004	PTHR23073:SF13,PTHR23073	KOG0729	0	99.49	ref|590621451	Regulatory particle triple-A 1A	Theobroma cacao
persimmon1SL010547t0001	9077	6510	6905	7264	7237	6684	8169	5934	6175	7870	7498	7682	0.184855	4e-113	84.74	cassava4.1_016939m	Manihot_esculenta	AT1G10200.1	WLIM1	GATA type zinc finger transcription factor family protein			KOG1700	5e-119	85.79	ref|XP_010254782.1	PREDICTED: LIM domain-containing protein WLIM1-like	Nelumbo nucifera
persimmon1SL013060t0005	8733	6422	6761	6996	7204	6681	7859	5854	6047	7580	7465	7678	0.201551	1e-161	91.6	Gorai.012G042900.1	Gossypium_raimondii	AT3G58730.1		vacuolar ATP synthase subunit D (VATD) / V-ATPase D subunit / vacuolar proton pump D subunit (VATPD)	PF01813	PTHR11671	KOG1647	1e-174	90.8	ref|590710312	ATP synthase subunit d, putative isoform 1	Theobroma cacao
persimmon1SL011093t0002	1581	939	854	2107	7178	6853	1423	856	764	2283	7446	7881	2.5329	2e-136	84.77	Glyma.14G203900.1.p	Glycine_max_Wm82.a2.v1	AT2G40610.1	ATEXP8,ATEXPA8,ATHEXP ALPHA 1.11,EXP8,EXPA8	expansin A8	PF03330,PF01357			5e-163	86.61	ref|703145237	hypothetical protein L484_010673	Morus notabilis
persimmon1SL003055t0003	14987	7696	6716	15126	7175	6273	13492	7018	6008	16396	7443	7215	0.227855	0	96.01	evm.model.supercontig_17.204	Carica_papaya	AT5G62740.1	ATHIR1,HIR1	SPFH/Band 7/PHB domain-containing membrane-associated protein family	PF01145	PTHR10264,PTHR10264:SF25	KOG2620	0	95.42	gb|ABS01349.1	hypersensitive-induced response protein	Carica papaya
persimmon1SL023302t0001	8436	5680	6152	6644	7185	6675	7592	5177	5501	7197	7443	7670	0.288186
persimmon1SL002542t0004	4310	4591	4378	4242	7175	6423	3880	4186	3917	4598	7443	7387	0.697197	0	96.63	GSVIVT01029546001	Vitis_vinifera	AT1G78900.1	VHA-A	vacuolar ATP synthase subunit A	PF00006,PF02874,PF00306	PTHR15184:SF7,PTHR15184	KOG1352	0	97.27	ref|XP_010277194.1	PREDICTED: V-type proton ATPase catalytic subunit A	Nelumbo nucifera
persimmon1SL012154t0004	2020	1737	1696	1717	7163	6569	1819	1584	1517	1861	7431	7555	1.77592	3e-165	49.82	30209.m001522	Ricinus_communis	AT1G53190.1		RING/U-box superfamily protein	PF00097	PTHR14155:SF18,PTHR14155		0	99.28		hypothetical protein	Diospyros kaki
persimmon1SL001341t0018	5156	5148	5293	4150	7148	6719	4641	4694	4735	4498	7416	7727	0.481217	0	80.26	Ciclev10005117m	Citrus_clementina	AT5G23870.3		Pectinacetylesterase family protein	PF03283	PTHR21562:SF1,PTHR21562	KOG4287	0	80.31	ref|XP_008234234.1	PREDICTED: protein notum homolog	Prunus mume
persimmon1SL002016t0006	3049	3246	3051	2972	7147	6910	2745	2960	2729	3221	7414	7947	1.13955	0	84.06	GSVIVT01038178001	Vitis_vinifera	AT2G43750.2	ACS1,ATCS-B,CPACS1,OASB	O-acetylserine (thiol) lyase B	PF00291	PTHR10314,PTHR10314:SF8	KOG1252	0	84.28	ref|225434133	PREDICTED: cysteine synthase, chloroplastic/chromoplastic	Vitis vinifera
persimmon1SL006345t0016	3264	4729	5613	2126	7142	5565	2938	4312	5022	2304	7409	6400	0.392997	0	74.28	Thecc1EG034540t1	Theobroma_cacao	AT1G70320.1	UPL2	ubiquitin-protein ligase 2	PF06025,PF06012,PF00632,PF00627	PTHR11254:SF124,PTHR11254	KOG0939	0	77.77	ref|XP_010664436.1	PREDICTED: E3 ubiquitin-protein ligase UPL2-like	Vitis vinifera
persimmon1SL001134t0002	8226	5672	5968	6738	7146	6662	7404	5170	5337	7300	7405	7657	0.320174	0	42.66	Potri.010G162000.1	Populus_trichocarpa	AT1G13940.1		Plant protein of unknown function (DUF863)	PF05904			0	46.26	ref|731371806	PREDICTED: uncharacterized protein LOC104879181 isoform X3	Vitis vinifera
persimmon1SL009369t0004	4369	3732	3398	3895	7113	6828	3933	3403	3040	4222	7379	7853	0.906871	5e-36	51.41	orange1.1g030768m	Citrus_sinensis	AT3G60690.1		SAUR-like auxin-responsive protein family	PF02519			5e-51	56.1	ref|XP_010264205.1	PREDICTED: uncharacterized protein LOC104602283	Nelumbo nucifera
persimmon1SL005825t0001	1811	1549	1576	1638	7110	6597	1630	1413	1410	1775	7375	7587	1.91042	4e-85	87.13	Gorai.009G008800.1	Gossypium_raimondii	AT1G16060.1	ADAP	ARIA-interacting double AP2 domain protein	PF00847	PTHR11795:SF332,PTHR11795		2e-83	59.92	ref|590616529	AP2 domain-containing transcription factor, putative	Theobroma cacao
persimmon1SL028250t0001	8113	5390	5860	6534	7116	6615	7302	4913	5241	7079	7374	7603	0.337411
persimmon1SL001065t0017	7960	6013	6554	7166	7111	6583	7164	5483	5863	7766	7373	7569	0.294958	0	59.79	30130.m000280	Ricinus_communis	AT5G02810.1	APRR7,PRR7	pseudo-response regulator 7	PF06203,PF00072	PTHR26402:SF303,PTHR26402		0	63.79	ref|XP_002281776.1	PREDICTED: two-component response regulator-like PRR37	Vitis vinifera
persimmon1SL005628t0003	2528	2529	2318	2933	7103	6585	2276	2306	2073	3179	7366	7572	1.44498
persimmon1SL009432t0006	6473	5808	6339	4842	7103	6323	5826	5295	5670	5246	7364	7268	0.243528	0	62.64	ppa000169m	Prunus_persica	AT5G02880.1	UPL4	ubiquitin-protein ligase 4	PF00632	PTHR11254,PTHR11254:SF73	KOG0170	0	65.41	ref|XP_010653449.1	PREDICTED: E3 ubiquitin-protein ligase UPL4 isoform X1	Vitis vinifera
persimmon1SL000988t0050	13317	8398	7965	10775	7102	6360	11989	7657	7125	11682	7362	7312	-0.0225377	1e-84	35.82	MDP0000170215	Malus_domestica	AT4G21410.1	CRK29	cysteine-rich RLK (RECEPTOR-like protein kinase) 29	PF00069,PF01657	PTHR24420:SF430,PTHR24420	KOG1187	3e-62	43.65	ref|922407096	cysteine-rich receptor-kinase-like protein	Medicago truncatula
persimmon1SL010299t0001	8571	6165	6754	7314	7083	6597	7714	5620	6041	7925	7342	7583	0.237978	0	78.57	PGSC0003DMP400011327	Solanum_tuberosum	AT5G64410.1	ATOPT4,OPT4	oligopeptide transporter 4	PF03169	PTHR22601	KOG2262	0	79.18	ref|XP_009615073.1	PREDICTED: oligopeptide transporter 4-like	Nicotiana tomentosiformis
persimmon1SL000780t0005	4595	3716	3470	5407	7059	5889	4136	3388	3104	5861	7322	6773	0.908912	6e-135	42.77	ppa020375m	Prunus_persica	AT5G45520.1		Leucine-rich repeat (LRR) family protein		PTHR23155,PTHR23155:SF128		2e-144	42.11	ref|595812123	hypothetical protein PRUPE_ppa020375mg	Prunus persica
persimmon1SL006484t0001	8363	6090	6334	7886	7063	6443	7526	5552	5665	8545	7319	7405	0.312088	2e-115	86.39	Potri.001G296500.1	Populus_trichocarpa	AT3G43740.1		Leucine-rich repeat (LRR) family protein	PF00560,PF08263	PTHR24420:SF836,PTHR24420		7e-125	83.02	ref|XP_008236426.1	PREDICTED: somatic embryogenesis receptor kinase 1-like	Prunus mume
persimmon1SL028503t0003	98	234	226	2191	7052	6560	88	213	202	2374	7316	7544	5.09646
persimmon1SL012885t0003	3417	3401	3205	3044	7050	6509	3076	3101	2867	3300	7314	7486	1.00098	0	88.22	GSVIVT01016888001	Vitis_vinifera	AT1G51710.1	ATUBP6,UBP6	ubiquitin-specific protease 6	PF00240,PF00443	PTHR24006:SF39,PTHR24006	KOG1872	0	88.2	ref|225442341	PREDICTED: ubiquitin carboxyl-terminal hydrolase 6	Vitis vinifera
persimmon1SL000932t0003	24546	26564	23051	17405	7026	6504	22098	24223	20622	18867	7289	7480	-0.992941	0	71.75	MDP0000172222	Malus_domestica	AT4G26850.1	VTC2	mannose-1-phosphate guanylyltransferase (GDP)s;GDP-galactose:mannose-1-phosphate guanylyltransferases;GDP-galactose:glucose-1-phosphate guanylyltransferases;GDP-galactose:myoinositol-1-phosphate guanylyltransferases;glucose-1-phosphate guanylyltransferase		PTHR20884,PTHR20884:SF3	KOG2720	0	84.38	gb|AGO32051.1	GDP-L-galactose phosphorylase	Actinidia rufa
persimmon1SL009306t0003	6438	5962	5394	5204	7011	6321	5796	5437	4826	5641	7273	7270	0.329923	0	82.37	GSVIVT01023835001	Vitis_vinifera	AT2G17390.1	AKR2B	ankyrin repeat-containing 2B	PF00023	PTHR24193	KOG4214	0	84.18	ref|802536665	PREDICTED: ankyrin repeat domain-containing protein 2	Jatropha curcas
persimmon1SL012949t0002	6096	4039	3697	10898	7000	6248	5488	3683	3307	11813	7261	7186	1.07353	2e-65	71.52	PGSC0003DMP400008184	Solanum_tuberosum	AT1G24020.1	MLP423	MLP-like protein 423	PF00407			3e-76	73.42	ref|XP_002274108.2	PREDICTED: major allergen Pru ar 1	Vitis vinifera
persimmon1SL020296t0001	7864	5314	5743	6387	7004	6478	7078	4844	5136	6920	7257	7445	0.34208
persimmon1SL007214t0010	6497	5666	5447	5178	6963	6251	5849	5167	4873	5612	7224	7189	0.333841	0	70.79	ppa003908m	Prunus_persica	AT1G62960.1	ACS10	ACC synthase 10	PF00155	PTHR11751,PTHR11751:SF26	KOG0256	0	70.73	ref|595850257	hypothetical protein PRUPE_ppa003908mg	Prunus persica
persimmon1SL007075t0001	934	771	698	1586	6944	6570	841	703	624	1719	7203	7556	2.92619	0	63.97	ppa004271m	Prunus_persica	AT3G14690.1	CYP72A15	cytochrome P450, family 72, subfamily A, polypeptide 15	PF00067	PTHR24282:SF174,PTHR24282	KOG0157	0	65.25	ref|XP_009617254.1	PREDICTED: cytochrome P450 CYP72A219-like	Nicotiana tomentosiformis
persimmon1SL000802t0019	8892	10583	10216	9067	6937	6282	8005	9650	9139	9829	7197	7225	-0.143919	0	78.71	GSVIVT01016714001	Vitis_vinifera	AT3G14130.1		Aldolase-type TIM barrel family protein	PF01070	PTHR10578	KOG0538	0	78.99	emb|CAN60339.1	hypothetical protein VITISV_031318	Vitis vinifera
persimmon1SL009367t0011	3711	4114	3860	3859	6899	6533	3341	3751	3453	4183	7157	7514	0.838403	0	78.35	orange1.1g016038m	Citrus_sinensis	AT1G07040.1						0	75.6	ref|XP_006483235.1	PREDICTED: uncharacterized protein LOC102612790	Citrus sinensis
persimmon1SL021377t0003	2116	1703	1608	2310	6893	6305	1905	1553	1439	2504	7151	7251	1.78768	1e-40	38.44	Potri.013G099200.1	Populus_trichocarpa	AT4G13530.1						3e-44	39.16	ref|566200515	hypothetical protein POPTR_0013s10560g	Populus trichocarpa
persimmon1SL000828t0009	8870	7153	6834	6542	6892	6201	7985	6523	6114	7091	7150	7132	0.0515955	7e-131	78.38	GSVIVT01037491001	Vitis_vinifera	AT2G41060.1		RNA-binding (RRM/RBD/RNP motifs) family protein	PF00076	PTHR24011,PTHR24011:SF5	KOG4205	0	65.18	emb|CAN80681.1	hypothetical protein VITISV_037734	Vitis vinifera
persimmon1SL002031t0005	3784	2870	2647	4236	6885	6343	3407	2617	2368	4591	7143	7295	1.18136	0	91.28	Potri.010G207200.5	Populus_trichocarpa	AT2G28760.1	UXS6	UDP-XYL synthase 6	PF01370	PTHR10366,PTHR10366:SF35	KOG1429	0	93.82	gb|AEH04658.1	UDP-glucuronate decarboxylase	Camellia oleifera
persimmon1SL009271t0004	8347	6775	6117	8060	6882	6214	7515	6178	5472	8736	7140	7146	0.264585	0	91.2	Gorai.002G107200.4	Gossypium_raimondii	AT1G79550.1	PGK	phosphoglycerate kinase	PF00162	PTHR11406	KOG1367	0	92	gb|211906450	phosphoglycerate kinase	Gossypium hirsutum
persimmon1SL027168t0002	8200	5581	6018	6457	6884	6414	7379	5087	5382	6994	7131	7371	0.268236
persimmon1SL000627t0001	12603	9720	9090	13222	6862	6613	11346	8863	8132	14332	7118	7606	0.0359111	8e-130	85.26	GSVIVT01008150001	Vitis_vinifera	AT5G08100.1		N-terminal nucleophile aminohydrolases (Ntn hydrolases) superfamily protein	PF01112	PTHR10188	KOG1592	8e-151	84.52	ref|XP_008811641.1	PREDICTED: isoaspartyl peptidase/L-asparaginase 1-like	Phoenix dactylifera
persimmon1SL001422t0003	4033	5433	6249	2835	6851	5598	3631	4954	5590	3073	7107	6438	0.229418	0	87.22	Thecc1EG007272t2	Theobroma_cacao	AT1G50030.1	TOR	target of rapamycin	PF11865,PF08771,PF02260,PF02259,PF00454	PTHR11139:SF9,PTHR11139	KOG0891	0	87.26	ref|XP_010245613.1	PREDICTED: serine/threonine-protein kinase TOR isoform X2	Nelumbo nucifera
persimmon1SL000629t0001	8269	5668	6045	6434	6855	6302	7442	5167	5406	6970	7102	7242	0.242662	5e-55	65.08	Gorai.011G041100.5	Gossypium_raimondii	AT1G29350.1		Kinase-related protein of unknown function (DUF1296)	PF06972	PTHR12758,PTHR12758:SF13		9e-74	65.08	gb|KJB69764.1	hypothetical protein B456_011G041100	Gossypium raimondii
persimmon1SL002928t0048	6575	4640	4968	5451	6847	6616	5917	4229	4443	5906	7096	7604	0.498066	1e-61	76.69	Solyc08g076130.2.1	Solanum_lycopersicum	AT4G19003.1	VPS25	E2F/DP family winged-helix DNA-binding domain	PF05871	PTHR13149	KOG4068	1e-66	76.52	ref|XP_006367999.1	PREDICTED: vacuolar protein sorting-associated protein 25-like	Solanum tuberosum
persimmon1SL006135t0006	1544	1722	1937	1450	6836	6449	1390	1570	1733	1572	7092	7417	1.77689	0	66.08	GSVIVT01026640001	Vitis_vinifera	AT4G35560.1		Transducin/WD40 repeat-like superfamily protein	PF08596	PTHR10241:SF11,PTHR10241	KOG1983	0	67.89	ref|XP_002280019.1	PREDICTED: uncharacterized protein LOC100262676 isoform X1	Vitis vinifera
persimmon1SL002182t0001	5150	4182	3463	9430	6835	6098	4636	3813	3098	10221	7091	7014	1.07499	0	66.47	Potri.006G254100.1	Populus_trichocarpa	AT2G25490.1	EBF1,FBL6	EIN3-binding F box protein 1	PF00646	PTHR23125,PTHR23125:SF106	KOG1947	0	66.27	ref|566178356	grr1 family protein	Populus trichocarpa
persimmon1SL006289t0002	7895	5647	6118	6254	6841	6288	7105	5148	5472	6776	7089	7227	0.250892	0	66.71	orange1.1g004360m	Citrus_sinensis	AT2G32900.1	ATZW10	centromere/kinetochore protein, putative (ZW10)	PF06248	PTHR12205	KOG2163	0	70.09	ref|XP_010657251.1	PREDICTED: centromere/kinetochore protein zw10 homolog	Vitis vinifera
persimmon1SL006514t0011	6450	4805	4851	5570	6831	6094	5805	4381	4339	6035	7083	7006	0.470351	0	92.65	Thecc1EG012319t1	Theobroma_cacao	AT3G25800.1	PDF1,PP2AA2,PR 65	protein phosphatase 2A subunit A2	PF02985	PTHR10648:SF4,PTHR10648	KOG0211	0	92.5	ref|590664531	Phosphatase 2A subunit A2, 65,PP2AA2 isoform 1	Theobroma cacao
persimmon1SL000884t0028	19512	12302	11582	14409	6827	6236	17565	11218	10361	15619	7082	7171	-0.390016	0	87.52	Glyma.05G239400.1.p	Glycine_max_Wm82.a2.v1	AT1G68050.1	ADO3,FKF1	flavin-binding, kelch repeat, f box 1	PF07646,PF00989,PF00646	PTHR23244,PTHR23244:SF107	KOG4693	0	87.52	gb|734377138	Adagio protein 3	Glycine soja
persimmon1SL006668t0002	6341	4781	5320	5205	6822	6614	5707	4358	4758	5640	7072	7604	0.454715	3e-115	77.83	GSVIVT01004909001	Vitis_vinifera	AT1G62850.3		Class I peptide chain release factor	PF00472	PTHR11075,PTHR11075:SF12	KOG3429	2e-119	77.83	ref|225470309	PREDICTED: peptidyl-tRNA hydrolase ICT1, mitochondrial	Vitis vinifera
persimmon1SL005490t0018	5759	5962	6272	4179	6810	5762	5185	5437	5611	4530	7064	6626	0.166676	9e-141	56.99	MDP0000287435	Malus_domestica	AT3G22380.2	TIC	time for coffee	PF05368			0	61.94	ref|XP_010649886.1	PREDICTED: protein TIME FOR COFFEE isoform X1	Vitis vinifera
persimmon1SL024178t0001	1251	1407	1401	1401	6807	6381	1126	1283	1253	1519	7062	7339	2.12001	3e-179	66.09	ppa005771m	Prunus_persica	AT5G05140.1		Transcription elongation factor (TFIIS) family protein	PF08711	PTHR15141		0	64.39	ref|XP_010653635.1	PREDICTED: probable mediator of RNA polymerase II transcription subunit 26b isoform X1	Vitis vinifera
persimmon1SL000099t0001	4602	4239	5595	2369	6803	5672	4143	3866	5005	2567	7057	6523	0.311364	4e-89	40	Medtr2g094070.1	Medicago_truncatula	AT2G28470.1	BGAL8	beta-galactosidase 8	PF00665,PF02140,PF01301,PF07727	PTHR23421:SF31,PTHR23421		5e-52	47.44	emb|CAN59884.1	hypothetical protein VITISV_026166	Vitis vinifera
persimmon1SL001472t0012	2150	2570	2779	1790	6794	6262	1935	2343	2486	1940	7048	7202	1.25921	0	90.38	30076.m004551	Ricinus_communis	AT4G01800.2	AGY1,AtcpSecA	Albino or Glassy Yellow 1	PF07517,PF01043,PF07516			0	90.38	ref|255548245	conserved hypothetical protein	Ricinus communis
persimmon1SL022087t0003	7681	5300	5750	6172	6797	6261	6912	4831	5143	6687	7041	7195	0.309268	7e-83	73.68	Solyc02g078030.1.1	Solanum_lycopersicum	AT1G28280.2		VQ motif-containing protein	PF05678			3e-85	66.02	ref|XP_011096314.1	PREDICTED: uncharacterized protein LOC105175548	Sesamum indicum
persimmon1SL003074t0004	7298	5218	5337	6263	6784	6047	6568	4757	4773	6786	7032	6951	0.367557	0	79.78	29835.m000645	Ricinus_communis	AT3G13620.1		Amino acid permease family protein	PF00324	PTHR11785,PTHR11785:SF78	KOG1287	0	78.85	ref|XP_009758806.1	PREDICTED: probable polyamine transporter At3g13620	Nicotiana sylvestris
persimmon1SL006929t0002	3794	5655	5321	2942	6754	6374	3415	5157	4760	3189	7006	7330	0.394646	0	84.88	PGSC0003DMP400043678	Solanum_tuberosum	AT4G34350.1	CLB6,HDR,ISPH	4-hydroxy-3-methylbut-2-enyl diphosphate reductase	PF02401			0	88.94	gb|AFQ98369.1	hydroxymethylbutenyl diphosphate reductase	Camellia sinensis
persimmon1SL003159t0005	8209	4475	4033	5417	6750	6007	7390	4080	3608	5871	7003	6909	0.391769	9e-154	64.51	Solyc05g052980.2.1	Solanum_lycopersicum	AT3G11410.1	AHG3,ATPP2CA,PP2CA	protein phosphatase 2CA	PF00481	PTHR13832,PTHR13832:SF115	KOG0698	0	64.67	emb|CDP00134.1	unnamed protein product	Coffea canephora
persimmon1SL003411t0006	11668	8782	7659	11608	6748	6738	10504	8008	6851	12583	7000	7749	0.107844
persimmon1SL003236t0006	1520	1051	909	1356	6746	6270	1368	958	813	1469	6998	7211	2.32034	8e-66	56.77	GSVIVT01031461001	Vitis_vinifera	AT5G04390.1		C2H2-type zinc finger family protein		PTHR26374,PTHR26374:SF459		5e-87	58.06	ref|XP_002274374.1	PREDICTED: zinc finger protein ZAT5	Vitis vinifera
persimmon1SL025949t0001	7705	5211	5686	6287	6748	6274	6935	4750	5086	6812	6994	7211	0.32556
persimmon1SL008927t0010	6927	5035	5507	5488	6749	6029	6234	4590	4926	5946	6994	6930	0.33525	1e-87	44.53	GSVIVT01004716001	Vitis_vinifera	AT4G17330.1	ATG2484-1,G2484-1	G2484-1 protein	PF05641			6e-116	39.85	ref|XP_002267137.2	PREDICTED: uncharacterized protein LOC100266068 isoform X2	Vitis vinifera
persimmon1SL001246t0023	11731	11600	11225	11949	6739	6101	10561	10578	10042	12953	6991	7016	-0.209802	6e-92	73.58	Eucgr.B01156.6	Eucalyptus_grandis	AT3G23600.1		alpha/beta-Hydrolases superfamily protein	PF01738	PTHR17630,PTHR17630:SF19	KOG3043	9e-98	73.58	gb|KCW84310.1	hypothetical protein EUGRSUZ_B01156	Eucalyptus grandis
persimmon1SL000944t0017	7908	9279	8742	9322	6739	6303	7119	8462	7821	10104	6990	7249	0.0569839	6e-118	72.22	GSVIVT01025559001	Vitis_vinifera	AT5G02790.1	GSTL3	Glutathione S-transferase family protein		PTHR11260:SF42,PTHR11260	KOG0406	4e-124	72.03	ref|XP_002275882.1	PREDICTED: glutathione S-transferase L3-like	Vitis vinifera
persimmon1SL001995t0032	8352	6811	7225	4255	6730	6065	7519	6211	6463	4612	6981	6975	-0.121013	0	68.98	ppa000572m	Prunus_persica	AT3G16785.1	PLD ZETA 1,PLDP1,PLDZ1,PLDZETA1	phospholipase D P1	PF00614	PTHR18896,PTHR18896:SF2	KOG1329	0	70.74	ref|XP_010259460.1	PREDICTED: phospholipase D p1	Nelumbo nucifera
persimmon1SL009837t0001	959	515	518	1157	6725	6267	863	469	463	1253	6976	7207	3.10421	6e-158	66.32	Solyc02g082120.2.1	Solanum_lycopersicum	AT5G44680.1		DNA glycosylase superfamily protein	PF03352			4e-175	64.09	ref|XP_011022300.1	PREDICTED: uncharacterized protein LOC105124122 isoform X2	Populus euphratica
persimmon1SL026623t0001	8071	5441	5825	6416	6721	6225	7263	4959	5209	6951	6962	7153	0.273229
persimmon1SL003764t0002	11606	6926	6859	9364	6701	6319	10444	6314	6134	10143	6947	7265	0.0892902	0	85.98	Ciclev10014544m	Citrus_clementina	AT5G03540.1	ATEXO70A1,EXO70A1	exocyst subunit exo70 family protein A1	PF03081	PTHR12542,PTHR12542:SF7	KOG2344	0	86.26	ref|XP_002268110.1	PREDICTED: exocyst complex component EXO70A1	Vitis vinifera
persimmon1SL012331t0001	7903	5192	5658	6335	6682	6130	7113	4732	5060	6863	6923	7044	0.301298
persimmon1SL023146t0003	7903	5292	5701	6417	6674	6169	7113	4824	5099	6953	6915	7090	0.298984	0	68.37	ppa003019m	Prunus_persica	AT3G26600.1	ARO4	armadillo repeat only 4	PF00514	PTHR23315,PTHR23315:SF34		0	68.42	ref|XP_008367497.1	PREDICTED: uncharacterized protein LOC103431128	Malus domestica
persimmon1SL001656t0018	4246	4551	4338	4209	6664	6246	3822	4150	3880	4562	6913	7183	0.654697	0	83.07	Glyma.18G183900.1.p	Glycine_max_Wm82.a2.v1	AT1G65660.1	SMP1	Pre-mRNA splicing Prp18-interacting factor	PF11708	PTHR12942	KOG2560	0	80.59	ref|XP_008785246.1	PREDICTED: pre-mRNA-splicing factor SLU7	Phoenix dactylifera
persimmon1SL013262t0002	2273	1765	1636	2264	6659	5906	2046	1609	1463	2454	6906	6792	1.658	3e-139	88.76	Thecc1EG011686t1	Theobroma_cacao	AT2G03090.1	ATEXP15,ATEXPA15,ATHEXP ALPHA 1.3,EXP15,EXPA15	expansin A15	PF03330,PF01357			7e-163	88.72	ref|590700043	Expansin A1, ALPHA 1.2,EXPA1	Theobroma cacao
persimmon1SL001518t0008	16979	12431	11269	15594	6656	6503	15285	11335	10081	16904	6905	7479	-0.230258	6e-99	95.65	Potri.018G107300.1	Populus_trichocarpa	AT1G13950.1	ATELF5A-1,EIF-5A,EIF5A,ELF5A-1	eukaryotic elongation factor 5A-1	PF00467,PF01287	PTHR11673	KOG3271	2e-110	96.25	gb|333108561	eukaryotic translation initiation factor 5A4	Populus tomentosa
persimmon1SL007014t0010	4530	4677	4917	3824	6638	5659	4078	4265	4399	4145	6886	6508	0.461118	0	83.79	Solyc08g076030.2.1	Solanum_lycopersicum	AT1G15750.1	TPL,WSIP1	Transducin family protein / WD-40 repeat family protein	PF00400	PTHR19932:SF11,PTHR19932	KOG0293	0	85.54	ref|720084127	PREDICTED: protein TOPLESS-like	Nelumbo nucifera
persimmon1SL001920t0011	7033	8796	8929	5438	6625	6169	6332	8021	7988	5894	6873	7095	-0.169632	1e-141	47.69	Eucgr.B01015.1	Eucalyptus_grandis	AT3G48270.1	CYP71A26	cytochrome P450, family 71, subfamily A, polypeptide 26	PF00067	PTHR24298:SF44,PTHR24298	KOG0156	2e-123	49.48	emb|CBI14925.3	unnamed protein product	Vitis vinifera
persimmon1SL009409t0001	5429	3385	3440	4978	6628	6134	4886	3086	3077	5394	6873	7054	0.806293	2e-23	82.89	Migut.N00091.1.p	Mimulus_guttatus_v2.0	AT3G05550.1		Hypoxia-responsive family protein	PF04588		KOG4431	1e-39	86.67	emb|CDO98855.1	unnamed protein product	Coffea canephora
persimmon1SL000667t0011	3443	1449	1399	3491	6624	6100	3100	1321	1251	3784	6872	7015	1.6394	0	73.49	Thecc1EG001050t1	Theobroma_cacao	AT5G65280.1	GCL1	GCR2-like 1	PF05147	PTHR12736:SF4,PTHR12736	KOG2787	0	75.29	ref|XP_002268951.3	PREDICTED: lanC-like protein GCL1	Vitis vinifera
persimmon1SL001793t0004	1196	1181	1142	1556	6609	6368	1077	1076	1021	1686	6856	7324	2.32144	4e-132	98.4	cassava4.1_016166m	Manihot_esculenta	AT4G17170.1	AT-RAB2,ATRAB-B1B,ATRAB2A,ATRABB1C,RAB-B1B,RAB2A,RABB1C	RAB GTPase homolog B1C			KOG0098	1e-150	96.21	ref|15235981	RAB GTPase homolog B1C	Arabidopsis thaliana
persimmon1SL029634t0003	7482	5315	5316	6206	6604	6073	6734	4845	4755	6724	6846	6982	0.331384	0	86.52	PGSC0003DMP400054165	Solanum_tuberosum	AT4G12650.1		Endomembrane protein 70 protein family	PF02990	PTHR10766,PTHR10766:SF1	KOG1278	0	86.65	ref|XP_009790737.1	PREDICTED: transmembrane 9 superfamily member 4	Nicotiana sylvestris
persimmon1SL001760t0017	2770	2464	2310	4318	6587	6495	2494	2246	2066	4681	6834	7469	1.47987	6e-124	79.81	Thecc1EG001952t2	Theobroma_cacao	AT2G30860.1	ATGSTF7,ATGSTF9,GLUTTR,GSTF9	glutathione S-transferase PHI 9	PF02798,PF00043	PTHR11260:SF55,PTHR11260	KOG0867	7e-127	79.52	ref|XP_006484981.1	PREDICTED: glutathione S-transferase F9-like	Citrus sinensis
persimmon1SL001450t0010	5813	4411	3879	4906	6565	5759	5233	4022	3470	5318	6811	6624	0.559381	0	90.57	Eucgr.H04086.1	Eucalyptus_grandis	AT1G48030.1	mtLPD1	mitochondrial lipoamide dehydrogenase 1	PF07992,PF00070,PF02852	PTHR22912,PTHR22912:SF20	KOG1335	0	89.96	ref|XP_009775101.1	PREDICTED: dihydrolipoyl dehydrogenase, mitochondrial	Nicotiana sylvestris
persimmon1SL024118t0002	14942	10833	9370	12861	6558	6260	13452	9878	8382	13940	6803	7200	-0.182557	4e-82	98.36	Aquca_016_00412.1	Aquilegia_coerulea	AT5G53300.1	UBC10	ubiquitin-conjugating enzyme 10	PF00179	PTHR24068	KOG0417	1e-82	98.35	ref|255537701	ubiquitin-conjugating enzyme E2, putative	Ricinus communis
persimmon1SL000889t0002	10234	6802	6510	8974	6530	5395	9213	6202	5824	9727	6775	6205	0.0963809	2e-17	44.62	orange1.1g029883m	Citrus_sinensis	AT1G65720.1						3e-31	44.06	gb|KDO64280.1	hypothetical protein CISIN_1g029883mg	Citrus sinensis
persimmon1SL013306t0005	3039	2818	2526	4467	6527	5717	2736	2570	2259	4841	6771	6575	1.26554	1e-167	69.17	Thecc1EG000455t1	Theobroma_cacao	AT4G36810.1	GGPS1	geranylgeranyl pyrophosphate synthase 1	PF00348	PTHR12001:SF8,PTHR12001	KOG0776	1e-178	68.92	emb|CDP02801.1	unnamed protein product	Coffea canephora
persimmon1SL001535t0002	5931	6319	6006	4925	6515	6008	5339	5762	5373	5339	6758	6909	0.206228	0	92.87	cassava4.1_005842m	Manihot_esculenta	AT4G13430.1	ATLEUC1,IIL1	isopropyl malate isomerase large subunit 1	PF00330	PTHR11670,PTHR11670:SF16	KOG0454	0	88.52	ref|XP_011091350.1	PREDICTED: 3-isopropylmalate dehydratase large subunit-like	Sesamum indicum
persimmon1SL001710t0006	5742	4187	4361	4817	6513	6024	5168	3817	3900	5219	6752	6926	0.55241	0	86.55	cassava4.1_005418m	Manihot_esculenta	AT3G52990.1		Pyruvate kinase family protein	PF00224,PF02887	PTHR11817	KOG2323	0	87.86	emb|CDO99844.1	unnamed protein product	Coffea canephora
persimmon1SL014518t0004	7546	5197	5561	6021	6516	5931	6791	4737	4974	6523	6751	6816	0.283864	1e-108	73.21	orange1.1g026965m	Citrus_sinensis	AT5G19630.1		alpha/beta-Hydrolases superfamily protein	PF02129			2e-119	72.81	ref|567907253	hypothetical protein CICLE_v10016541mg	Citrus clementina
persimmon1SL002389t0002	8347	5728	6008	6304	6507	5969	7512	5222	5373	6830	6744	6861	0.17443	0	80.26	Thecc1EG002146t1	Theobroma_cacao	AT4G15415.1	ATB\' GAMMA	Protein phosphatase 2A regulatory B subunit family protein	PF01603	PTHR10257	KOG2085	0	80.83	ref|719988997	PREDICTED: serine/threonine protein phosphatase 2A 59 kDa regulatory subunit B' gamma isoform-like	Nelumbo nucifera
persimmon1SL005603t0005	3743	5051	5254	3975	6500	6062	3369	4606	4700	4308	6743	6972	0.507935	0	76.38	GSVIVT01022771001	Vitis_vinifera	AT4G19110.1		Protein kinase superfamily protein	PF00069	PTHR24055:SF115,PTHR24055	KOG0661	0	75.9	ref|731381914	PREDICTED: cyclin-dependent kinase F-4	Vitis vinifera
persimmon1SL002964t0001	7793	5225	5562	6058	6505	5933	7014	4762	4974	6563	6739	6818	0.264525	4e-93	60.4	Thecc1EG042195t1	Theobroma_cacao	AT5G58530.1		Glutaredoxin family protein	PF00462	PTHR10168:SF44,PTHR10168	KOG2824	1e-97	61.09	ref|XP_008354895.1	PREDICTED: uncharacterized protein At5g39865-like	Malus domestica
persimmon1SL002052t0027	3348	4512	4946	2683	6495	6043	3014	4115	4425	2908	6738	6950	0.522584	0	83.76	ppa004789m	Prunus_persica	AT4G32770.1	ATSDX1,VTE1	tocopherol cyclase, chloroplast / vitamin E deficient 1 (VTE1) / sucrose export defective 1 (SXD1)				0	75.05	ref|802633326	PREDICTED: tocopherol cyclase, chloroplastic	Jatropha curcas
persimmon1SL014875t0002	3623	4695	4599	4540	6486	6427	3262	4281	4114	4921	6729	7391	0.707826	8e-177	65.97	GSVIVT01022081001	Vitis_vinifera	AT4G36920.2	AP2,FL1,FLO2	Integrase-type DNA-binding superfamily protein	PF00847	PTHR11795:SF332,PTHR11795		0	68.36	ref|526117878	transcription factor APETALA2	Vitis vinifera
persimmon1SL019703t0001	7666	5146	5524	6096	6484	5995	6899	4690	4940	6603	6718	6889	0.290036
persimmon1SL006118t0011	3750	4109	4283	3387	6475	5885	3376	3747	3832	3671	6717	6768	0.647184	0	90.98	GSVIVT01017121001	Vitis_vinifera	AT1G52360.1		Coatomer, beta\' subunit	PF00400,PF04053	PTHR19876	KOG0276	0	91.27	ref|590618532	Coatomer, beta' subunit isoform 1	Theobroma cacao
persimmon1SL001365t0009	7560	5586	6330	5248	6470	5696	6805	5093	5663	5688	6712	6551	0.109823	5e-97	64.84	PGSC0003DMP400043639	Solanum_tuberosum	AT3G29390.1	RIK	RS2-interacting KH protein		PTHR15744		4e-107	68.16	ref|XP_010258057.1	PREDICTED: protein RIK isoform X2	Nelumbo nucifera
persimmon1SL002297t0002	5155	4021	4224	4291	6474	6028	4640	3666	3778	4650	6712	6930	0.598156	0	81.04	Thecc1EG036679t1	Theobroma_cacao	AT1G34320.1		Protein of unknown function (DUF668)	PF11961,PF05003			0	80.8	ref|802621313	PREDICTED: uncharacterized protein LOC105637143	Jatropha curcas
persimmon1SL014847t0002	6813	5629	5536	7262	6429	5908	6133	5133	4953	7872	6669	6795	0.395635	0	91.78	Eucgr.I01561.2	Eucalyptus_grandis	AT3G26618.1	ERF1-3	eukaryotic release factor 1-3	PF03463,PF03465,PF03464	PTHR10113	KOG0688	0	93.14	ref|225458331	PREDICTED: eukaryotic peptide chain release factor subunit 1-3	Vitis vinifera
persimmon1SL010753t0001	3165	2853	2223	3077	6423	5764	2849	2601	1988	3335	6663	6629	1.16044	0	83.1	ppa003549m	Prunus_persica	AT5G12860.1	DiT1	dicarboxylate transporter 1	PF00939	PTHR10283:SF13,PTHR10283		0	82.7	ref|XP_010257247.1	PREDICTED: dicarboxylate transporter 1, chloroplastic	Nelumbo nucifera
persimmon1SL012928t0006	2967	4637	4804	3162	6388	5857	2671	4228	4298	3427	6627	6736	0.584454	0	76.55	27916.m000159	Ricinus_communis	AT5G04500.1		glycosyltransferase family protein 47	PF09258	PTHR11062,PTHR11062:SF2	KOG1022	0	76.66	ref|XP_010278278.1	PREDICTED: glycosyltransferase family protein 64 protein C5-like	Nelumbo nucifera
persimmon1SL000910t0007	17054	11220	10241	16200	6383	5741	15353	10232	9161	17561	6622	6602	-0.174601	6e-118	79.41	GSVIVT01017864001	Vitis_vinifera	AT4G15470.1		Bax inhibitor-1 family protein	PF01027	PTHR23291,PTHR23291:SF9	KOG2322	1e-124	51.84	ref|460365180	PREDICTED: E3 ubiquitin-protein ligase RING1-like	Solanum lycopersicum
persimmon1SL009458t0004	4342	4572	4655	3886	6380	5694	3909	4169	4164	4212	6618	6549	0.505588	6e-163	77.1	Solyc02g080420.2.1	Solanum_lycopersicum	AT1G11650.2	ATRBP45B,RBP45B	RNA-binding (RRM/RBD/RNP motifs) family protein	PF00076	PTHR24012:SF67,PTHR24012	KOG0148	0	75.44	ref|XP_004232721.1	PREDICTED: polyadenylate-binding protein RBP45	Solanum lycopersicum
persimmon1SL002134t0005	3645	3932	3739	3123	6380	5849	3281	3585	3345	3385	6618	6727	0.712319	0	93.26	cassava4.1_001379m	Manihot_esculenta	AT4G34450.1		coatomer gamma-2 subunit, putative / gamma-2 coat protein, putative / gamma-2 COP, putative	PF08752,PF01602	PTHR10261	KOG1078	0	93.15	ref|XP_010254880.1	PREDICTED: coatomer subunit gamma-2	Nelumbo nucifera
persimmon1SL013875t0001	7822	5133	5511	6238	6378	5842	7039	4679	4928	6758	6608	6713	0.270471	5e-139	86.22	ppa011086m	Prunus_persica	AT3G13230.1		RNA-binding KH domain-containing protein	PF00013	PTHR12826	KOG3273	7e-145	89.73	ref|225455820	PREDICTED: RNA-binding protein PNO1-like	Vitis vinifera
persimmon1SL001036t0002	6497	4977	4917	5852	6370	5888	5847	4538	4398	6341	6604	6770	0.415305	0	87.38	GSVIVT01008685001	Vitis_vinifera	AT4G35230.1	BSK1	BR-signaling kinase 1	PF07714	PTHR24420:SF885,PTHR24420	KOG1187	0	86.63	ref|823223487	PREDICTED: probable serine/threonine-protein kinase At4g35230 isoform X1	Gossypium raimondii
persimmon1SL001981t0002	3180	1511	1432	2799	6362	5831	2862	1378	1281	3034	6600	6706	1.56538	0	64.26	29669.m000814	Ricinus_communis	AT2G40000.1	ATHSPRO2,HSPRO2	ortholog of sugar beet HS1 PRO-1 2	PF07014,PF07231			0	71.91	gb|AFQ23178.1	HSPRO	Nicotiana attenuata
persimmon1SL020293t0001	7555	4998	5376	5989	6369	5861	6799	4555	4808	6488	6599	6735	0.294448
persimmon1SL000980t0008	5183	4064	3598	5944	6354	5869	4666	3705	3219	6443	6592	6750	0.771458	4e-70	96.97	29154.m000209	Ricinus_communis	AT3G46010.1	ADF1,atadf,ATADF1	actin depolymerizing factor 1	PF00241	PTHR11913	KOG1735	8e-95	97.12	ref|XP_010047513.1	PREDICTED: actin-depolymerizing factor 2	Eucalyptus grandis
persimmon1SL008182t0019	4583	4730	4833	3815	6349	5671	4125	4313	4323	4134	6585	6522	0.434037	0	69.09	Eucgr.D00963.3	Eucalyptus_grandis	AT5G47780.1	GAUT4	galacturonosyltransferase 4	PF01501	PTHR13778:SF5,PTHR13778		0	69.22	ref|XP_011086294.1	PREDICTED: probable galacturonosyltransferase 4	Sesamum indicum
persimmon1SL002709t0006	3229	2384	2399	2902	6344	5550	2907	2174	2146	3146	6581	6383	1.1565	0	75.64	ppa001301m	Prunus_persica	AT1G23870.1	ATTPS9,TPS9	trehalose-phosphatase/synthase 9	PF02358,PF00982	PTHR10788	KOG1050	0	85.35	gb|AGD98700.1	trehalose-6-phosphate synthase	Camellia sinensis
persimmon1SL000013t0012	22763	17473	15728	16564	6337	5578	20492	15934	14070	17955	6574	6415	-0.706509	0	74.29	Thecc1EG037257t1	Theobroma_cacao	AT4G32940.1	GAMMA-VPE,GAMMAVPE	gamma vacuolar processing enzyme	PF01650	PTHR12000:SF2,PTHR12000	KOG1348	0	74.24	ref|590573851	Gamma vacuolar processing enzyme	Theobroma cacao
persimmon1SL000740t0009	5827	5689	5186	5311	6335	5929	5246	5187	4639	5756	6572	6819	0.345242	0	85.52	Phvul.006G128400.1	Phaseolus_vulgaris	AT4G05390.1	ATRFNR1,RFNR1	root FNR 1	PF00175,PF00970	PTHR19384:SF1,PTHR19384	KOG0534	0	83.64	ref|XP_012075620.1	PREDICTED: ferredoxin--NADP reductase, root-type isozyme, chloroplastic isoform X2	Jatropha curcas
persimmon1SL004855t0006	3347	4649	5126	2433	6320	5310	3013	4239	4586	2637	6556	6107	0.370236	0	54.11	orange1.1g000116m	Citrus_sinensis	AT4G17330.1	ATG2484-1,G2484-1	G2484-1 protein	PF05641			0	53.68	ref|XP_002267137.2	PREDICTED: uncharacterized protein LOC100266068 isoform X2	Vitis vinifera
persimmon1SL008453t0002	7168	4698	5161	5821	6316	5875	6451	4282	4616	6307	6545	6753	0.35308	3e-103	63.76	GSVIVT01034185001	Vitis_vinifera	AT3G09430.1						4e-113	63.85	ref|225440344	PREDICTED: uncharacterized protein LOC100247771	Vitis vinifera
persimmon1SL023396t0001	6979	4919	5306	5593	6298	5695	6281	4484	4745	6060	6527	6546	0.302856	0	42.62	Potri.014G138700.2	Populus_trichocarpa	AT2G48160.1		Tudor/PWWP/MBT domain-containing protein	PF00855	PTHR12550,PTHR12550:SF5		0	49.39	ref|XP_002271866.1	PREDICTED: HUA2-like protein 3	Vitis vinifera
persimmon1SL001460t0014	5653	5728	6053	4200	6277	5533	5089	5223	5415	4552	6512	6363	0.148177	3e-123	35.05	Thecc1EG014418t2	Theobroma_cacao	AT4G26090.1	RPS2	NB-ARC domain-containing disease resistance protein	PF00931,PF00560	PTHR23155	KOG4658	8e-143	35.83	ref|590669164	NB-ARC domain-containing disease resistance protein, putative isoform 1	Theobroma cacao
persimmon1SL009753t0006	4151	4851	5679	3161	6270	4796	3737	4423	5081	3426	6505	5516	0.222335	1e-122	49.79	Ciclev10004115m	Citrus_clementina	AT2G28290.1	CHR3,SYD	P-loop containing nucleoside triphosphate hydrolases superfamily protein	PF00176,PF00271	PTHR10799,PTHR10799:SF209	KOG0386	6e-152	47.24	ref|703105722	SWI/SNF chromatin-remodeling complex subunit snf22	Morus notabilis
persimmon1SL001675t0004	6421	5358	4810	5623	6267	6029	5781	4886	4303	6095	6502	6934	0.383774	2e-131	86.61	cassava4.1_014528m	Manihot_esculenta	AT3G55440.1	ATCTIMC,CYTOTPI,TPI	triosephosphate isomerase	PF00121	PTHR21139	KOG1643	1e-158	86.17	ref|XP_008223629.1	PREDICTED: triosephosphate isomerase, cytosolic	Prunus mume
persimmon1SL002614t0012	7964	6811	7071	6553	6270	5813	7168	6209	6324	7101	6498	6680	0.0417148	0	61.14	GSVIVT01005206001	Vitis_vinifera	AT2G33770.1	ATUBC24,PHO2,UBC24	phosphate 2	PF00179	PTHR24067,PTHR24067:SF12	KOG0417	0	60.96	ref|359496174	PREDICTED: probable ubiquitin-conjugating enzyme E2 24	Vitis vinifera
persimmon1SL024217t0002	7722	5032	5405	6185	6266	5816	6950	4586	4834	6702	6493	6684	0.28012	0	79.02	GSVIVT01014381001	Vitis_vinifera	AT3G15430.2		Regulator of chromosome condensation (RCC1) family protein	PF00415	PTHR22870:SF24,PTHR22870		0	79.02	ref|225461391	PREDICTED: ultraviolet-B receptor UVR8 isoform X1	Vitis vinifera
persimmon1SL019981t0001	83	110	89	81	6256	5477	74	100	80	88	6490	6300	5.66291	2e-145	83.4	Glyma.04G220600.1.p	Glycine_max_Wm82.a2.v1	AT5G05340.1		Peroxidase superfamily protein	PF00141			1e-145	83.33	ref|356509058	PREDICTED: peroxidase P7-like	Glycine max
persimmon1SL022958t0001	2290	2656	2391	3212	6252	5428	2062	2422	2139	3482	6486	6243	1.29145	0	76.49	PGSC0003DMP400007952	Solanum_tuberosum	AT5G11650.1		alpha/beta-Hydrolases superfamily protein	PF12146	PTHR11614,PTHR11614:SF20	KOG1455	0	79.21	ref|225429906	PREDICTED: monoglyceride lipase	Vitis vinifera
persimmon1SL002397t0007	5210	5241	5268	3855	6253	5594	4689	4778	4712	4178	6485	6432	0.269672	0	63.07	Ciclev10000069m	Citrus_clementina	AT1G22930.1		T-complex protein 11	PF05794	PTHR12832,PTHR12832:SF2	KOG1981	0	66.14	ref|731410664	PREDICTED: uncharacterized protein LOC100253141	Vitis vinifera
persimmon1SL002381t0007	2341	2084	1855	2558	6249	5488	2107	1900	1659	2773	6482	6312	1.458	9e-167	78.87	GSVIVT01024696001	Vitis_vinifera	AT2G30080.1	ATZIP6,ZIP6	ZIP metal ion transporter family	PF02535	PTHR11040,PTHR11040:SF1	KOG1558	0	78.81	ref|225434524	PREDICTED: zinc transporter 6, chloroplastic	Vitis vinifera
persimmon1SL007725t0002	7336	5036	5480	5831	6255	5800	6602	4590	4901	6317	6480	6665	0.274255	2e-53	70	AT3G52820.1	Arabidopsis_thaliana	AT3G52820.1	-	purple acid phosphatase 22	PF00149	PTHR22953	KOG1378
persimmon1SL001055t0001	8572	8194	7083	11300	6247	5528	7717	7472	6336	12249	6479	6357	0.220825	0	96.15	Eucgr.J00025.2	Eucalyptus_grandis	AT3G12580.1	ATHSP70,HSP70	heat shock protein 70	PF00012	PTHR19375	KOG0100	0	96.14	ref|XP_009777579.1	PREDICTED: heat shock cognate 70 kDa protein 2-like	Nicotiana sylvestris
persimmon1SL001212t0006	4774	4090	3710	4491	6244	5717	4297	3730	3319	4868	6477	6575	0.659408	0	90.75	PGSC0003DMP400051586	Solanum_tuberosum	AT2G33150.1	KAT2,PED1,PKT3	peroxisomal 3-ketoacyl-CoA thiolase 3	PF02803,PF00108	PTHR18919,PTHR18919:SF15	KOG1389	0	90.75	ref|XP_006360332.1	PREDICTED: 3-ketoacyl-CoA thiolase 2, peroxisomal-like	Solanum tuberosum
persimmon1SL008762t0001	7270	4983	5407	5718	6235	5764	6543	4542	4836	6194	6460	6624	0.276061
persimmon1SL023453t0001	12	4	3	119	6221	5948	11	4	3	128	6454	6841	9.61358	8e-42	56.25	orange1.1g029511m	Citrus_sinensis	AT3G04730.1	IAA16	indoleacetic acid-induced protein 16	PF02309			1e-41	56.25	gb|KDO80421.1	hypothetical protein CISIN_1g029511mg	Citrus sinensis
persimmon1SL002216t0002	1923	1846	1929	1792	6219	5996	1731	1683	1725	1942	6451	6896	1.57287	7e-75	58.48	Migut.D01276.1.p	Mimulus_guttatus_v2.0	AT5G63530.1	ATFP3,FP3	farnesylated protein 3	PF00403	PTHR22814,PTHR22814:SF52	KOG1603	5e-101	64.51	ref|823179873	PREDICTED: microtubule-associated protein 1B-like	Gossypium raimondii
persimmon1SL002523t0001	5387	3671	4064	4268	6224	5755	4847	3346	3635	4623	6451	6615	0.580664	0	49.49	Potri.014G031000.5	Populus_trichocarpa	AT5G42870.1	ATPAH2,PAH2	phosphatidic acid phosphohydrolase 2	PF04571,PF08235	PTHR12181:SF4,PTHR12181	KOG2116	0	50.14	ref|566202165	hypothetical protein POPTR_0014s03090g	Populus trichocarpa
persimmon1SL009363t0008	3179	3846	4210	2504	6210	5551	2862	3507	3766	2714	6442	6384	0.616574	0	58.68	Potri.015G147200.1	Populus_trichocarpa	AT4G09980.1	EMB1691	Methyltransferase MT-A70 family protein	PF05063	PTHR13107	KOG2097	0	63.06	ref|XP_002272399.1	PREDICTED: methyltransferase-like protein 1	Vitis vinifera
persimmon1SL007759t0004	7504	4924	5285	6115	6214	5746	6754	4488	4727	6625	6438	6604	0.300527	9e-71	60.23	ppa007342m	Prunus_persica	AT2G36690.1		2-oxoglutarate (2OG) and Fe(II)-dependent oxygenase superfamily protein	PF03171	PTHR10209,PTHR10209:SF55	KOG0143	4e-70	60.23	ref|595795924	hypothetical protein PRUPE_ppa007342mg	Prunus persica
persimmon1SL013823t0001	6452	4432	4792	5255	6213	5623	5806	4040	4285	5693	6438	6462	0.395902	3e-56	49.61	cassava4.1_032102m	Manihot_esculenta	AT1G72310.1	ATL3	RING/U-box superfamily protein				6e-79	50.86	ref|XP_011079214.1	PREDICTED: RING-H2 finger protein ATL60-like	Sesamum indicum
persimmon1SL023561t0002	5898	5615	5280	5140	6194	5853	5309	5120	4723	5571	6425	6732	0.305682	0	81.19	Solyc01g100320.2.1	Solanum_lycopersicum	AT2G47470.1	ATPDI11,ATPDIL2-1,MEE30,PDI11,UNE5	thioredoxin family protein	PF07749,PF00085	PTHR18929	KOG0191	0	81.69	ref|XP_011087481.1	PREDICTED: protein disulfide-isomerase like 2-1-like	Sesamum indicum
persimmon1SL026789t0001	7233	4724	5047	5864	6199	5866	6509	4306	4513	6353	6423	6741	0.348536	3e-11	76.32	GSVIVT01022784001	Vitis_vinifera	AT5G45400.1	ATRPA70C,RPA70C	Replication factor-A protein 1-related	PF04057,PF00098,PF08646,PF01336	PTHR23273
persimmon1SL007732t0001	15972	10362	8726	14255	6191	5637	14378	9449	7806	15452	6422	6483	-0.157712	6e-28	78.7	GSVIVT01019679001	Vitis_vinifera	AT5G24510.1		60S acidic ribosomal protein family	PF00428	PTHR21141	KOG1762	3e-38	64.1	ref|15238555	60S acidic ribosomal family protein	Arabidopsis thaliana
persimmon1SL005363t0004	6968	4860	5135	5644	6192	5752	6271	4430	4592	6115	6416	6611	0.323764	2e-133	67.29	GSVIVT01035412001	Vitis_vinifera	AT5G11810.1						1e-146	67.19	ref|225429560	PREDICTED: uncharacterized protein LOC100255893 isoform X1	Vitis vinifera
persimmon1SL000624t0002	8200	5520	5783	6640	6192	5638	7380	5031	5172	7194	6415	6480	0.19225	6e-67	75.34	PGSC0003DMP400034285	Solanum_tuberosum	AT1G65820.1		microsomal glutathione s-transferase, putative	PF01124	PTHR10250,PTHR10250:SF1		3e-79	75.86	ref|XP_009613603.1	PREDICTED: microsomal glutathione S-transferase 3	Nicotiana tomentosiformis
persimmon1SL014897t0002	7279	4858	5316	5778	6180	5802	6551	4428	4754	6260	6404	6668	0.297141	7e-141	83.53	GSVIVT01009662001	Vitis_vinifera	AT1G47740.1		PPPDE putative thiol peptidase family protein	PF05903	PTHR12378	KOG0324	1e-153	83.47	ref|225458354	PREDICTED: deSI-like protein At4g17486	Vitis vinifera
persimmon1SL006978t0003	5255	5756	5833	3782	6159	5551	4731	5249	5218	4099	6389	6384	0.150809	0	90.19	Eucgr.B02532.2	Eucalyptus_grandis	AT2G28000.1	CH-CPN60A,CPN60A,SLP	chaperonin-60alpha	PF00118	PTHR11353:SF11,PTHR11353	KOG0356	0	89.15	ref|XP_011000529.1	PREDICTED: ruBisCO large subunit-binding protein subunit alpha	Populus euphratica
persimmon1SL024557t0002	59	53	39	298	6157	5852	53	48	34	323	6388	6730	6.63284	4e-180	69.64	PGSC0003DMP400020766	Solanum_tuberosum	AT3G44510.2		alpha/beta-Hydrolases superfamily protein	PF00561	PTHR10992,PTHR10992:SF198	KOG1454	0	69.83	ref|XP_011088883.1	PREDICTED: uncharacterized protein LOC105170010	Sesamum indicum
persimmon1SL001105t0017	5799	5344	5493	4232	6156	5300	5220	4873	4914	4587	6386	6095	0.185733	0	76.12	GSVIVT01016234001	Vitis_vinifera	AT2G39130.1		Transmembrane amino acid transporter family protein	PF01490	PTHR22950:SF9,PTHR22950	KOG1303	0	79.27	ref|225448988	PREDICTED: vacuolar amino acid transporter 1	Vitis vinifera
persimmon1SL010696t0001	7362	4888	5292	5827	6158	5740	6625	4455	4733	6313	6380	6596	0.286649
persimmon1SL001629t0002	1514	1107	1015	3475	6148	5136	1363	1009	908	3767	6378	5907	2.29096	1e-57	61.87	GSVIVT01021829001	Vitis_vinifera	AT4G14746.1						3e-79	67.57	ref|XP_011091957.1	PREDICTED: uncharacterized protein LOC105172276	Sesamum indicum
persimmon1SL028118t0001	7614	5069	5368	6555	6151	5868	6852	4621	4801	7100	6374	6745	0.313212
persimmon1SL009092t0001	3006	2919	2743	2956	6143	5544	2706	2661	2454	3204	6373	6376	1.02843	0	87.9	Eucgr.I02369.1	Eucalyptus_grandis	AT3G51130.1			PF03676	PTHR13465,PTHR13465:SF2	KOG2819	0	86.67	ref|XP_009802487.1	PREDICTED: UPF0183 protein At3g51130 isoform X1	Nicotiana sylvestris
persimmon1SL009630t0012	3528	2955	2689	3563	6138	5727	3176	2694	2405	3862	6368	6586	1.0229	0	98.16	orange1.1g013391m	Citrus_sinensis	AT5G23860.1	TUB8	tubulin beta 8	PF03953,PF00091	PTHR11588	KOG1375	0	98.16	ref|567913117	hypothetical protein CICLE_v10015255mg	Citrus clementina
persimmon1SL001125t0005	5029	6458	6475	3980	6138	5680	4527	5889	5793	4314	6368	6532	0.0868554	0	82.35	GSVIVT01014335001	Vitis_vinifera	AT1G53050.1		Protein kinase superfamily protein	PF00069	PTHR24056,PTHR24056:SF77	KOG0600	0	82.66	ref|XP_009784583.1	PREDICTED: probable serine/threonine-protein kinase At1g54610	Nicotiana sylvestris
persimmon1SL002575t0009	2631	2640	2732	6321	6119	5309	2369	2407	2444	6851	6347	6106	1.41879	0	43.91	cassava4.1_028330m	Manihot_esculenta	AT5G17680.1		disease resistance protein (TIR-NBS-LRR class), putative	PF01582,PF07725,PF00560,PF00931	PTHR11017,PTHR11017:SF20	KOG4658	0	48.23	ref|XP_009343054.1	PREDICTED: TMV resistance protein N-like	Pyrus x bretschneideri
persimmon1SL002965t0005	3894	4588	5110	2968	6097	5354	3506	4183	4571	3217	6325	6158	0.356744	0	54.67	Thecc1EG004299t1	Theobroma_cacao	AT1G03080.1		kinase interacting (KIP1-like) family protein	PF07765	PTHR13140:SF97,PTHR13140	KOG0978	0	57.7	ref|XP_010652001.1	PREDICTED: centrosome-associated protein CEP250	Vitis vinifera
persimmon1SL009948t0010	3733	3129	2829	4801	6095	5846	3361	2853	2531	5204	6322	6723	1.06136	3e-100	99.32	Potri.006G110200.3	Populus_trichocarpa	AT5G41700.1	ATUBC8,UBC8	ubiquitin conjugating enzyme 8	PF00179	PTHR24068	KOG0417	7e-106	99.32	ref|566175638	hypothetical protein POPTR_0006s11070g, partial	Populus trichocarpa
persimmon1SL007900t0001	7200	4810	5217	5705	6098	5638	6479	4384	4666	6181	6318	6479	0.289344
persimmon1SL005361t0002	8541	7305	6793	7492	6090	5752	7688	6661	6077	8121	6316	6615	0.0434764	9e-151	87.79	ppa008371m	Prunus_persica	AT5G55190.1	ATRAN3,RAN3	RAN GTPase 3	PF00071	PTHR24071	KOG0096	4e-14	46.58		Os05g0574550	Oryza sativa Japonica Group
persimmon1SL001846t0004	5708	7224	7655	3569	6088	6075	5138	6587	6848	3869	6316	6987	-0.113195	8e-119	51.72	Potri.005G192000.1	Populus_trichocarpa	AT1G76890.2	AT-GT2,GT2	Duplicated homeodomain-like superfamily protein			KOG4282	0	58.62	ref|XP_002266195.1	PREDICTED: trihelix transcription factor GT-2-like	Vitis vinifera
persimmon1SL023054t0001	21	20	25	125	6088	5837	19	18	22	136	6315	6713	7.80024	2e-114	56.35	GSVIVT01011259001	Vitis_vinifera	AT5G07010.1	ATST2A,ST2A	sulfotransferase 2A	PF00685	PTHR11783,PTHR11783:SF1	KOG1584	2e-122	53.33	ref|XP_010665242.1	PREDICTED: cytosolic sulfotransferase 15-like	Vitis vinifera
persimmon1SL003085t0014	5972	6183	5913	4849	6080	5745	5376	5638	5290	5256	6308	6608	0.15645	0	71.84	GSVIVT01014427001	Vitis_vinifera	AT5G54310.1	AGD5,NEV	ARF-GAP domain 5	PF01412	PTHR23180,PTHR23180:SF31	KOG0703	0	72.05	ref|359493891	PREDICTED: probable ADP-ribosylation factor GTPase-activating protein AGD5	Vitis vinifera
persimmon1SL000703t0006	6080	4757	4451	5252	6075	5707	5473	4338	3981	5693	6302	6563	0.42816	1e-99	81.6	Potri.009G073400.1	Populus_trichocarpa	AT5G58590.1	RANBP1	RAN binding protein 1	PF00638	PTHR23138,PTHR23138:SF10	KOG0864	1e-115	80.57	ref|703123279	Ran-binding protein 1-b-like protein	Morus notabilis
persimmon1SL004678t0002	6669	4719	5138	5290	6079	5584	6002	4301	4595	5730	6299	6418	0.308199	0	64.3	Thecc1EG030384t2	Theobroma_cacao	AT3G07810.1		RNA-binding (RRM/RBD/RNP motifs) family protein	PF00076	PTHR24012:SF14,PTHR24012	KOG4205	0	62.92	ref|225447606	PREDICTED: heterogeneous nuclear ribonucleoprotein 1	Vitis vinifera
persimmon1SL004292t0012	3811	6055	6265	3518	6063	5923	3430	5522	5604	3814	6290	6812	0.216702	0	85.24	Thecc1EG029422t1	Theobroma_cacao	AT1G30270.1	ATCIPK23,CIPK23,LKS1,SnRK3.23	CBL-interacting protein kinase 23	PF03822,PF00069	PTHR24345:SF45,PTHR24345	KOG0583	0	84.14	ref|590622257	CBL-interacting protein kinase 23 isoform 1	Theobroma cacao
persimmon1SL001162t0001	9886	6785	5868	8308	6061	5583	8899	6187	5249	9005	6288	6421	0.0946529	0	95.41	GSVIVT01015173001	Vitis_vinifera	AT3G13920.1	EIF4A1,RH4,TIF4A1	eukaryotic translation initiation factor 4A1	PF00271,PF00270	PTHR24031	KOG0327	0	95.64	ref|XP_010929386.1	PREDICTED: eukaryotic initiation factor 4A-2	Elaeis guineensis
persimmon1SL006188t0016	6157	4128	4289	5567	6062	5570	5542	3763	3837	6033	6286	6404	0.510588	0	70.74	PGSC0003DMP400032074	Solanum_tuberosum	AT5G15270.1		RNA-binding KH domain-containing protein	PF00013	PTHR10288,PTHR10288:SF53	KOG2190	0	68.9	gb|AAU90323.1	KH domain containing protein	Solanum demissum
persimmon1SL007783t0001	7175	4786	5171	5658	6067	5621	6457	4362	4625	6130	6285	6459	0.289378
persimmon1SL003716t0009	4039	3142	3447	3074	6059	5694	3635	2864	3083	3330	6282	6546	0.753775	0	76.97	GSVIVT01001160001	Vitis_vinifera	AT4G02740.1		F-box/RNI-like superfamily protein		PTHR23125,PTHR23125:SF29		0	74.44	ref|XP_008235298.1	PREDICTED: F-box protein SKIP17-like	Prunus mume
persimmon1SL010219t0001	7381	4854	5318	5918	6056	5616	6642	4424	4756	6411	6274	6454	0.274562
persimmon1SL001732t0013	3886	4243	4211	3627	6047	5745	3498	3869	3767	3931	6273	6607	0.594475	0	57	Ciclev10004394m	Citrus_clementina	AT4G24000.1	ATCSLG2,CSLG2	cellulose synthase like G2	PF03552	PTHR13301,PTHR13301:SF23		0	57.95	ref|XP_010650022.1	PREDICTED: cellulose synthase-like protein G2	Vitis vinifera
persimmon1SL000552t0001	7320	4704	5167	5872	6053	5569	6588	4288	4621	6362	6272	6400	0.296603	2e-14	47.83	Eucgr.I00248.1	Eucalyptus_grandis	AT2G18465.1		Chaperone DnaJ-domain superfamily protein	PF00226	PTHR25040:SF66,PTHR25040		6e-28	47.2	ref|702459248	PREDICTED: uncharacterized protein LOC104418157	Eucalyptus grandis
persimmon1SL000850t0001	13882	11456	9794	11093	6045	5917	12497	10447	8762	12025	6271	6805	-0.336971
persimmon1SL022890t0001	9484	5532	4590	8841	6044	5437	8538	5045	4106	9583	6270	6253	0.321602	0	83.8	Aquca_049_00135.1	Aquilegia_coerulea	AT3G22890.1	APS1	ATP sulfurylase 1	PF01747	PTHR24799:SF2,PTHR24799	KOG0636	0	88.6	gb|126012451	ATP sulfurylase	Camellia sinensis
persimmon1SL001157t0007	2844	3371	3398	2321	6035	5391	2560	3074	3040	2515	6261	6201	0.787957	0	76	Thecc1EG005815t1	Theobroma_cacao	AT3G63460.1		transducin family protein / WD-40 repeat family protein	PF07304,PF00400	PTHR13923:SF11,PTHR13923	KOG0307	0	80.34	ref|XP_002272290.1	PREDICTED: protein transport protein SEC31 homolog B isoform X2	Vitis vinifera
persimmon1SL003022t0008	7137	5014	5393	5613	6038	5617	6424	4571	4824	6081	6259	6457	0.248999	0	75	Thecc1EG006921t1	Theobroma_cacao	AT1G60995.1			PF09746	PTHR21650:SF4,PTHR21650	KOG2092	0	78.78	emb|CAN83928.1	hypothetical protein VITISV_036910	Vitis vinifera
persimmon1SL000945t0002	10448	9939	8836	11601	6033	5840	9406	9063	7904	12575	6258	6716	-0.0457769	3e-62	84.39	Solyc01g060030.2.1	Solanum_lycopersicum	AT5G49400.1		zinc knuckle (CCHC-type) family protein		PTHR13491		2e-105	88.54	emb|CDO98779.1	unnamed protein product	Coffea canephora
persimmon1SL012965t0001	5249	5809	5581	4340	6025	5814	4725	5297	4992	4704	6250	6686	0.232563	0	66.89	Thecc1EG014779t2	Theobroma_cacao	AT5G61820.1			PF07712			0	63.87	ref|XP_009610723.1	PREDICTED: uncharacterized protein LOC104104364	Nicotiana tomentosiformis
persimmon1SL005784t0006	6266	5739	5949	5127	6025	5762	5640	5232	5322	5555	6245	6625	0.18623	2e-134	85.12	GSVIVT01013149001	Vitis_vinifera	AT4G17900.1		PLATZ transcription factor family protein	PF04640			9e-142	82.23	gb|KOM25651.1	hypothetical protein LR48_Vigan148s001500	Vigna angularis
persimmon1SL021045t0006	4602	3416	3232	4186	6014	5352	4143	3115	2891	4538	6239	6155	0.738345	0	78.98	30138.m003897	Ricinus_communis	AT2G03890.1	ATPI4K GAMMA 7,PI4K GAMMA 7,UBDK GAMMA 7	phosphoinositide 4-kinase gamma 7	PF00454	PTHR15245,PTHR15245:SF11	KOG2381	0	79.66	ref|590698515	Phosphoinositide 4-kinase gamma 7, gamma 7,ubdk gamma 7,pi4k gamma 7 isoform 1	Theobroma cacao
persimmon1SL000050t0001	10382	10896	8686	11823	6009	5218	9346	9936	7771	12816	6233	6001	-0.110979	4e-13	50.47	Potri.018G098200.1	Populus_trichocarpa	AT4G30380.1		Barwin-related endoglucanase	PF03330			2e-27	46.88	ref|XP_012071622.1	PREDICTED: EG45-like domain containing protein	Jatropha curcas
persimmon1SL001703t0004	1671	1780	1970	4068	6003	5344	1504	1623	1762	4410	6227	6147	1.77933	2e-52	47.46	Eucgr.H01728.1	Eucalyptus_grandis	AT5G17680.1		disease resistance protein (TIR-NBS-LRR class), putative	PF01582,PF00931	PTHR11017,PTHR11017:SF20	KOG4658	4e-62	50.85	ref|XP_012085802.1	PREDICTED: TMV resistance protein N-like	Jatropha curcas
persimmon1SL001409t0017	3898	3962	4102	3726	6002	5698	3509	3613	3670	4039	6227	6553	0.640147	0	78.44	evm.model.supercontig_152.62	Carica_papaya	AT4G22260.1	IM,IM1	Alternative oxidase family protein	PF01786			0	75.57	ref|XP_002271078.3	PREDICTED: ubiquinol oxidase 4, chloroplastic/chromoplastic	Vitis vinifera
persimmon1SL002370t0001	5768	5920	6068	3247	6003	5179	5192	5398	5428	3519	6227	5957	-0.0287521	0	83.89	Ciclev10014186m	Citrus_clementina	AT2G27040.1	AGO4,OCP11	Argonaute family protein	PF02170,PF02171,PF08699	PTHR22891	KOG1041	0	83.89	ref|XP_006470434.1	PREDICTED: protein argonaute 4-like	Citrus sinensis
persimmon1SL002800t0003	2310	2133	1965	1663	5990	5195	2079	1945	1757	1803	6214	5975	1.27505	0	87.06	Thecc1EG019765t1	Theobroma_cacao	AT3G08860.1	PYD4	PYRIMIDINE 4	PF00202	PTHR11986:SF23,PTHR11986	KOG1404	0	86.96	ref|590654060	Pyrimidine 4 isoform 1	Theobroma cacao
persimmon1SL011830t0002	5969	4236	4530	4805	5995	5551	5372	3862	4051	5206	6214	6381	0.422185	0	74.8	Glyma.17G063500.1.p	Glycine_max_Wm82.a2.v1	AT5G57460.1					KOG2398	0	78.96	ref|XP_010274914.1	PREDICTED: uncharacterized protein LOC104610125 isoform X1	Nelumbo nucifera
persimmon1SL001509t0003	2973	2662	2476	3072	5981	5500	2676	2427	2215	3330	6204	6325	1.11588	4e-96	66.38	Gorai.006G021900.1	Gossypium_raimondii	AT1G14340.1		RNA-binding (RRM/RBD/RNP motifs) family protein	PF00076			3e-112	66.28	ref|XP_012483674.1	PREDICTED: binding partner of ACD11 1 isoform X1	Gossypium raimondii
persimmon1SL001934t0001	6755	5826	5291	5675	5954	5611	6081	5313	4733	6151	6177	6453	0.219788	4e-147	97.74	ppa008371m	Prunus_persica	AT5G55190.1	ATRAN3,RAN3	RAN GTPase 3	PF00071	PTHR24071	KOG0096	5e-163	96	emb|CDY20779.1	BnaA02g09190D	Brassica napus
persimmon1SL001154t0013	8097	7659	7808	5987	5953	5827	7288	6984	6985	6488	6174	6701	-0.134634	0	76.51	GSVIVT01008249001	Vitis_vinifera	AT1G73920.1		alpha/beta-Hydrolases superfamily protein	PF04083	PTHR11005	KOG2624	0	76.16	ref|XP_002274587.1	PREDICTED: uncharacterized protein LOC100252671	Vitis vinifera
persimmon1SL013041t0001	4977	4503	4453	4850	5939	5642	4481	4106	3984	5257	6161	6488	0.510413	2e-117	58.47	Thecc1EG005311t2	Theobroma_cacao	AT2G45980.1						9e-129	61.83	ref|XP_002275132.2	PREDICTED: uncharacterized protein LOC100244782	Vitis vinifera
persimmon1SL001193t0027	4723	4359	4399	4286	5938	5461	4252	3975	3935	4645	6160	6280	0.490448	0	96.14	29851.m002412	Ricinus_communis	AT4G21710.1	EMB1989,NRPB2,RPB2	DNA-directed RNA polymerase family protein	PF04567,PF04566,PF04561,PF04565,PF04563,PF04560,PF00562	PTHR20856:SF7,PTHR20856	KOG0214	0	96.31	ref|XP_012091599.1	PREDICTED: DNA-directed RNA polymerase II subunit RPB2	Jatropha curcas
persimmon1SL013192t0001	7101	4938	5259	5742	5942	5521	6390	4501	4704	6221	6157	6346	0.263732	0	75.74	Potri.004G123300.1	Populus_trichocarpa	AT3G01150.1	ATPTB1,PTB,PTB1	polypyrimidine tract-binding protein 1	PF00076	PTHR11546:SF16,PTHR11546	KOG1190	0	75.9	ref|XP_011002486.1	PREDICTED: polypyrimidine tract-binding protein homolog 1-like	Populus euphratica
persimmon1SL000886t0003	4420	5129	5607	3275	5936	5375	3979	4677	5016	3549	6157	6181	0.216736	0	69.28	Thecc1EG037229t2	Theobroma_cacao	AT2G25850.4	PAPS2	poly(A) polymerase 2	PF04928,PF04926,PF01909	PTHR10682:SF5,PTHR10682	KOG2245	0	68.5	ref|590573662	Poly(A) polymerase 1 isoform 3	Theobroma cacao
persimmon1SL026537t0001	7044	4704	5082	5554	5925	5488	6339	4288	4545	6017	6138	6306	0.283168
persimmon1SL021458t0005	2393	2691	2896	1842	5914	5596	2154	2453	2591	1996	6135	6436	1.01698	0	86.12	Thecc1EG020353t2	Theobroma_cacao	AT3G24170.1	ATGR1,GR1	glutathione-disulfide reductase	PF07992,PF02852,PF00070	PTHR22912:SF27,PTHR22912	KOG0405	0	86.09	ref|590656904	Glutathione-disulfide reductase isoform 1	Theobroma cacao
persimmon1SL017649t0001	586	541	454	790	5913	5335	528	493	406	856	6134	6135	3.20129	2e-162	78.81	Thecc1EG002453t1	Theobroma_cacao	AT4G12710.1		ARM repeat superfamily protein	PF00514	PTHR23315:SF37,PTHR23315		0	77.66	gb|KHG12025.1	U-box domain-containing 3 -like protein	Gossypium arboreum
persimmon1SL021148t0001	7389	5956	5995	6213	5915	5502	6650	5430	5362	6732	6133	6325	0.13774	0	91.81	Thecc1EG043180t1	Theobroma_cacao	AT5G03300.1	ADK2	adenosine kinase 2	PF00294	PTHR10584:SF24,PTHR10584	KOG2854	0	92.06	ref|590565172	Adenosine kinase 2	Theobroma cacao
persimmon1SL008468t0001	9915	7597	7068	6489	5903	5712	8926	6928	6323	7034	6124	6570	-0.168806	0	72.85	Glyma.10G200200.1.p	Glycine_max_Wm82.a2.v1	AT3G52190.1	PHF1	phosphate transporter traffic facilitator1	PF00400	PTHR23284	KOG0771	0	77.46	ref|225448865	PREDICTED: SEC12-like protein 1	Vitis vinifera
persimmon1SL019476t0002	6835	4742	4848	5723	5905	5356	6152	4323	4335	6200	6120	6157	0.319158	2e-122	71.48	PGSC0003DMP400002437	Solanum_tuberosum	AT3G29270.1		RING/U-box superfamily protein		PTHR13139,PTHR13139:SF14		4e-143	73.61	ref|XP_008341627.1	PREDICTED: uncharacterized protein LOC103404488	Malus domestica
persimmon1SL004580t0007	2627	3163	3105	2126	5888	5769	2364	2884	2777	2304	6108	6635	0.906733	7e-127	85.46	PGSC0003DMP400009317	Solanum_tuberosum	AT5G51100.1	FSD2	Fe superoxide dismutase 2	PF02777,PF00081	PTHR11404,PTHR11404:SF8	KOG0876	7e-146	98.54	gb|AFH08836.1	iron superoxide dismutase 6	Diospyros oleifera
persimmon1SL001914t0001	5238	5422	5278	4628	5880	5165	4715	4944	4722	5017	6100	5940	0.246155	0	92.01	cassava4.1_001047m	Manihot_esculenta	AT1G53310.1	ATPEPC1,ATPPC1,PEPC1,PPC1	phosphoenolpyruvate carboxylase 1				0	92.01	gb|AFN70425.1	phosphoenolpyruvate carboxylase	Manihot esculenta subsp. flabellifolia
persimmon1SL009310t0012	5811	4810	4064	5414	5879	5125	5231	4386	3635	5868	6099	5894	0.430507
persimmon1SL001300t0023	5751	5775	5482	5926	5879	5417	5177	5266	4904	6423	6099	6230	0.289082	0	73.54	orange1.1g011266m	Citrus_sinensis	AT1G67300.1		Major facilitator superfamily protein	PF00083	PTHR24063,PTHR24063:SF84	KOG0254	0	81.51	ref|697145813	PREDICTED: probable plastidic glucose transporter 2	Nicotiana tomentosiformis
persimmon1SL001131t0003	2721	2922	2902	2703	5873	5415	2449	2665	2596	2930	6093	6227	0.984066	0	80.42	ppa001317m	Prunus_persica	AT1G79920.1		Heat shock protein 70 (Hsp 70) family protein	PF00012	PTHR19375,PTHR19375:SF14	KOG0103	0	82.89	ref|XP_011080863.1	PREDICTED: heat shock 70 kDa protein 14-like	Sesamum indicum
persimmon1SL009441t0004	7749	5433	5545	6297	5870	5404	6975	4953	4960	6824	6086	6214	0.17933	0	80.26	Ciclev10028291m	Citrus_clementina	AT3G19640.1	MGT4,MRS2-3	magnesium transporter 4	PF01544	PTHR13890	KOG2662	0	77.89	ref|XP_002268333.1	PREDICTED: magnesium transporter MRS2-3	Vitis vinifera
persimmon1SL005673t0002	3914	3787	3512	3704	5861	5540	3523	3453	3141	4015	6080	6371	0.702686	6e-157	84.98	29755.m000441	Ricinus_communis	AT5G17770.1	ATCBR,CBR,CBR1	NADH:cytochrome B5 reductase 1	PF00970,PF00175	PTHR19370:SF8,PTHR19370	KOG0534	0	81.09	ref|568827028	PREDICTED: putative secretory carrier-associated membrane protein 1-like isoform X1	Citrus sinensis
persimmon1SL001072t0001	4541	3215	3349	5460	5860	5032	4087	2931	2995	5917	6077	5786	0.828309	1e-121	73.31	Thecc1EG017306t1	Theobroma_cacao	AT5G13200.1		GRAM domain family protein	PF02893			9e-126	73.31	ref|590647733	GRAM domain family protein	Theobroma cacao
persimmon1SL004976t0001	7299	5056	5457	5778	5865	5388	6569	4608	4880	6259	6076	6192	0.206457	1e-145	67.75	ppa007344m	Prunus_persica	AT5G40240.2		nodulin MtN21 /EamA-like transporter family protein	PF00892			4e-168	67.75	ref|595847117	hypothetical protein PRUPE_ppa007344mg	Prunus persica
persimmon1SL000004t0002	4190	3676	3321	4354	5838	5632	3772	3352	2971	4719	6057	6477	0.773243	0	97.76	Thecc1EG003122t1	Theobroma_cacao	AT4G29040.1	RPT2a	regulatory particle AAA-ATPase 2A	PF00004	PTHR23073:SF9,PTHR23073	KOG0726	0	98.65	ref|747066917	PREDICTED: 26S proteasome regulatory subunit 4 homolog A	Sesamum indicum
persimmon1SL000876t0012	8428	7251	7262	7307	5824	5117	7587	6612	6497	7920	6042	5885	-0.0604221	0	78.47	cassava4.1_000780m	Manihot_esculenta	AT1G27320.1	AHK3,HK3	histidine kinase 3	PF00512,PF00072,PF02518,PF03924	PTHR24423,PTHR24423:SF37	KOG0519	0	78.83	gb|ACE63261.1	histidine kinase 3	Betula pendula
persimmon1SL001468t0003	2674	2908	2939	2607	5810	5623	2407	2652	2629	2825	6027	6467	0.994824	4e-162	95.42	mrna14983.1-v1.0-hybrid	Fragaria_vesca	AT4G31750.1	WIN2	HOPW1-1-interacting 2	PF00481	PTHR13832:SF186,PTHR13832	KOG0698	6e-167	95.42	ref|470111504	PREDICTED: probable protein phosphatase 2C 59	Fragaria vesca subsp. vesca
persimmon1SL021380t0001	1767	746	667	3320	5793	5136	1591	680	597	3599	6010	5907	2.43601	2e-104	53.72	GSVIVT01022762001	Vitis_vinifera	AT5G17540.1		HXXXD-type acyl-transferase family protein	PF02458			4e-75	56.02	gb|ACV74416.1	putative alcohol acyl transferase	Camellia sinensis
persimmon1SL007554t0006	557	546	461	995	5792	4744	501	497	412	1078	6009	5456	3.15274	0	73.18	GSVIVT01031528001	Vitis_vinifera	AT3G21090.1		ABC-2 type transporter family protein	PF01061,PF00005	PTHR19241,PTHR19241:SF20	KOG0065	0	73.18	emb|CBI17178.3	unnamed protein product	Vitis vinifera
persimmon1SL018580t0002	6146	4119	4344	6423	5784	5253	5531	3755	3885	6959	5994	6038	0.527917	6e-176	73.42	cassava4.1_009993m	Manihot_esculenta	AT5G14040.1	PHT3;1	phosphate transporter 3;1	PF00153	PTHR24089:SF22,PTHR24089	KOG0767	0	77.03	ref|225456463	PREDICTED: mitochondrial phosphate carrier protein 3, mitochondrial	Vitis vinifera
persimmon1SL001646t0013	4866	6146	7024	2929	5777	4893	4380	5605	6283	3174	5993	5627	-0.137001	0	98.17	GSVIVT01017346001	Vitis_vinifera	AT1G80070.1	EMB14,EMB177,EMB33,SUS2	Pre-mRNA-processing-splicing factor	PF10598,PF12134,PF08084,PF08083,PF10596,PF08082,PF10597,PF01398	PTHR11140	KOG1795	0	98.17	ref|359482368	PREDICTED: pre-mRNA-processing-splicing factor 8	Vitis vinifera
persimmon1SL002022t0008	1109	1200	1235	910	5760	5236	998	1094	1105	986	5975	6022	2.02207	7e-119	55.56	ppa019160m	Prunus_persica	AT4G15090.1	FAR1	FRS (FAR1 Related Sequences) transcription factor family	PF03101,PF10551			4e-64	48.21	ref|XP_009391893.1	PREDICTED: protein FAR1-RELATED SEQUENCE 2-like isoform X2	Musa acuminata subsp. malaccensis
persimmon1SL001082t0004	1604	1884	1732	1778	5753	5064	1444	1718	1549	1927	5968	5824	1.54197	0	65.14	Thecc1EG019801t1	Theobroma_cacao	AT2G43820.1	ATSAGT1,GT,SAGT1,SGT1,UGT74F2	UDP-glucosyltransferase 74F2	PF00201	PTHR11926:SF15,PTHR11926	KOG1192	0	67.38	gb|AKA44587.1	UGTPg35	Panax ginseng
persimmon1SL026631t0001	6834	4578	4917	5338	5754	5295	6150	4173	4397	5783	5961	6084	0.276375
persimmon1SL013382t0001	2983	2470	2256	3287	5744	5200	2685	2252	2018	3562	5959	5981	1.15612	2e-149	81.35	GSVIVT01014386001	Vitis_vinifera	AT4G27450.1		Aluminium induced protein with YGL and LRDR motifs	PF12481,PF12504	PTHR11772		8e-151	81.35	ref|225461387	PREDICTED: stem-specific protein TSJT1	Vitis vinifera
persimmon1SL004672t0034	7441	7274	6765	6380	5740	5059	6698	6633	6052	6915	5955	5818	-0.0526605	0	84.79	Potri.014G129200.1	Populus_trichocarpa	AT3G62830.1	ATUXS2,AUD1,UXS2	NAD(P)-binding Rossmann-fold superfamily protein	PF01370	PTHR10366,PTHR10366:SF35	KOG1429	0	85.81	ref|XP_009624356.1	PREDICTED: UDP-glucuronic acid decarboxylase 2-like	Nicotiana tomentosiformis
persimmon1SL001494t0001	7783	6209	5996	5935	5735	5110	7007	5662	5364	6433	5950	5877	0.0180568	0	82.42	Eucgr.B02757.1	Eucalyptus_grandis	AT3G54050.1	HCEF1	high cyclic electron flow 1	PF00316	PTHR11556,PTHR11556:SF7	KOG1458	0	80.56	gb|AHD25651.1	fructose-1,6-bisphosphatase chloroplastic-like 3 (chloroplast)	Camellia sinensis
persimmon1SL009392t0005	3853	3542	3067	4300	5734	5627	3469	3230	2744	4661	5949	6472	0.855224	2e-158	78.1	29889.m003283	Ricinus_communis	AT3G17000.1	UBC32	ubiquitin-conjugating enzyme 32	PF00179	PTHR24067,PTHR24067:SF15	KOG0428	2e-170	78.76	ref|255556356	non-canonical ubiquitin conjugating enzyme, putative	Ricinus communis
persimmon1SL001034t0030	2460	3037	3276	4213	5726	4867	2215	2769	2930	4566	5940	5597	1.02479	3e-44	50.45	GSVIVT01004865001	Vitis_vinifera	AT5G17680.1		disease resistance protein (TIR-NBS-LRR class), putative	PF00560	PTHR11017,PTHR11017:SF20	KOG0472	8e-51	49.3	emb|CBI40960.3	unnamed protein product	Vitis vinifera
persimmon1SL003360t0007	3021	3975	4760	2108	5709	4610	2720	3624	4258	2285	5923	5302	0.349643	0	58.19	ppa000025m	Prunus_persica	AT3G50370.1					KOG0796	0	61.22	ref|731397256	PREDICTED: uncharacterized protein LOC100266406	Vitis vinifera
persimmon1SL004478t0020	6908	4682	4676	5280	5700	4939	6218	4269	4182	5721	5908	5678	0.238561	2e-179	92.23	Glyma.19G101100.2.p	Glycine_max_Wm82.a2.v1	AT5G14040.1	PHT3;1	phosphate transporter 3;1	PF00153	PTHR24089:SF22,PTHR24089	KOG0767	1e-125	49.88	ref|670423334	PREDICTED: transposon Tf2-1 polyprotein isoform X1	Zea mays
persimmon1SL001534t0006	12663	15956	17575	7513	5689	4640	11399	14550	15723	8144	5902	5337	-1.10431	0	84.54	Ciclev10030477m	Citrus_clementina	AT1G05570.1	ATGSL06,ATGSL6,CALS1,GSL06,GSL6	callose synthase 1	PF04652,PF02364	PTHR12741,PTHR12741:SF4	KOG0916	0	85.3	ref|698495132	PREDICTED: callose synthase 2-like	Nicotiana sylvestris
persimmon1SL008827t0007	12397	11189	11505	9889	5691	5160	11159	10202	10291	10717	5896	5931	-0.489544	7e-74	57.57	GSVIVT01001173001	Vitis_vinifera	AT3G22550.1		Protein of unknown function (DUF581)	PF04570			2e-98	57	ref|359479629	PREDICTED: uncharacterized protein LOC100855273	Vitis vinifera
persimmon1SL007150t0012	6274	6076	5713	4861	5683	5375	5648	5540	5110	5269	5896	6181	0.0898443	0	78.33	orange1.1g015023m	Citrus_sinensis	AT1G68370.1	ARG1	Chaperone DnaJ-domain superfamily protein	PF00226	PTHR24077,PTHR24077:SF88	KOG0713	0	77.35	ref|568828799	PREDICTED: chaperone protein dnaJ 15-like isoform X1	Citrus sinensis
persimmon1SL001826t0001	9795	10810	10644	5398	5676	5694	8818	9857	9522	5851	5888	6548	-0.624669	2e-77	80.46	evm.model.supercontig_161.42	Carica_papaya	AT2G28910.1	CXIP4	CAX interacting protein 4			KOG2985	6e-92	61.77	ref|743810077	PREDICTED: CAX-interacting protein 4	Populus euphratica
persimmon1SL019698t0001	6615	4309	4658	5253	5675	5231	5953	3927	4166	5691	5880	6011	0.323878
persimmon1SL001881t0010	4585	5278	5287	3788	5662	5223	4128	4813	4729	4106	5873	6007	0.225895	0	87.29	Ciclev10025334m	Citrus_clementina	AT1G72330.1	ALAAT2	alanine aminotransferase 2	PF00155	PTHR11751:SF29,PTHR11751	KOG0258	0	87.27	ref|567868351	hypothetical protein CICLE_v10025334mg	Citrus clementina
persimmon1SL006332t0005	6214	4152	4364	5264	5662	5124	5592	3784	3903	5703	5866	5889	0.394681	5e-59	51.84	Potri.001G053500.1	Populus_trichocarpa	AT3G24050.1	GATA1	GATA transcription factor 1	PF00320	PTHR10071:SF113,PTHR10071		4e-73	54.98	ref|XP_011091388.1	PREDICTED: GATA transcription factor 1	Sesamum indicum
persimmon1SL001039t0020	6257	4424	4581	4269	5644	4992	5633	4034	4098	4627	5855	5741	0.237019	0	78.62	30174.m009122	Ricinus_communis	AT1G13860.1	QUL1	QUASIMODO2 LIKE 1	PF03141	PTHR10108,PTHR10108:SF58		0	77.8	ref|XP_012067761.1	PREDICTED: probable methyltransferase PMT5	Jatropha curcas
persimmon1SL021103t0004	1696	2427	2324	2105	5632	5161	1527	2213	2079	2282	5843	5935	1.27295	0	76.67	evm.model.supercontig_46.146	Carica_papaya	AT4G30950.1	FAD6,FADC,SFD4	fatty acid desaturase 6	PF00487	PTHR19353		0	78.4	emb|CDP10222.1	unnamed protein product	Coffea canephora
persimmon1SL014856t0002	7830	6822	6372	6948	5632	5184	7049	6221	5701	7531	5843	5962	0.0275038	0	91.48	orange1.1g036921m	Citrus_sinensis	AT3G52990.1		Pyruvate kinase family protein	PF00224,PF02887	PTHR11817	KOG2323	0	92.41	ref|802688041	PREDICTED: pyruvate kinase, cytosolic isozyme-like	Jatropha curcas
persimmon1SL002304t0001	1682	1723	2037	1536	5628	4966	1514	1571	1822	1665	5838	5711	1.42929	0	56.13	ppa000115m	Prunus_persica	AT1G28420.1	HB-1	homeobox-1	PF02791,PF00046	PTHR24326,PTHR24326:SF77		0	58.24	ref|XP_009613461.1	PREDICTED: uncharacterized protein LOC104106591 isoform X2	Nicotiana tomentosiformis
persimmon1SL013025t0004	5145	4675	4295	4595	5611	5319	4631	4263	3842	4981	5821	6117	0.40974	0	92.1	GSVIVT01021239001	Vitis_vinifera	AT4G18710.1	ATSK21,BIN2,DWF12,SK21,UCU1	Protein kinase superfamily protein	PF00069	PTHR24057	KOG0658	0	91.06	ref|XP_009781118.1	PREDICTED: shaggy-related protein kinase eta	Nicotiana sylvestris
persimmon1SL022870t0002	7542	7086	6576	3353	5607	5421	6790	6462	5883	3635	5817	6235	-0.286657	0	69.5	MDP0000256347	Malus_domestica	AT5G01820.1	ATCIPK14,ATSR1,CIPK14,SnRK3.15,SR1	serine/threonine protein kinase 1	PF03822,PF00069	PTHR24343,PTHR24343:SF45	KOG0583	0	71.6	ref|595824284	hypothetical protein PRUPE_ppa005902mg	Prunus persica
persimmon1SL001792t0001	7292	4261	4416	7869	5607	5927	6564	3885	3950	8530	5815	6816	0.555356	8e-152	67.67	GSVIVT01024778001	Vitis_vinifera	AT2G29660.1		zinc finger (C2H2 type) family protein				6e-170	64.06	ref|XP_009630930.1	PREDICTED: uncharacterized protein LOC104120793	Nicotiana tomentosiformis
persimmon1SL002694t0001	6536	4366	4728	5120	5608	5184	5882	3979	4229	5546	5810	5957	0.297279
persimmon1SL002116t0002	4966	4333	4215	3894	5598	5204	4471	3951	3771	4221	5807	5985	0.393287	0	73.65	GSVIVT01016168001	Vitis_vinifera	AT5G04420.1		Galactose oxidase/kelch repeat superfamily protein	PF07646,PF01344	PTHR23244,PTHR23244:SF29	KOG0379	0	73.65	ref|225448900	PREDICTED: acyl-CoA-binding domain-containing protein 4	Vitis vinifera
persimmon1SL009505t0003	6007	5778	5168	4520	5597	4784	5407	5269	4623	4900	5806	5502	0.083215	0	83.89	PGSC0003DMP400008192	Solanum_tuberosum	AT3G06860.1	ATMFP2,MFP2	multifunctional protein 2	PF00378,PF00725,PF02737	PTHR23309	KOG1683	0	86.09	gb|AIL29217.1	fatty acid beta-oxidation multifunctional protein	Camellia oleifera
persimmon1SL000957t0017	8621	5656	6305	6682	5600	5180	7760	5157	5640	7242	5806	5957	0.0343608	0	92.21	orange1.1g009076m	Citrus_sinensis	AT4G36690.3	ATU2AF65A	U2 snRNP auxilliary factor, large subunit, splicing factor	PF00076	PTHR23139,PTHR23139:SF9	KOG0120	0	71.76	ref|593696261	hypothetical protein PHAVU_005G001300g	Phaseolus vulgaris
persimmon1SL013418t0001	6622	4440	4802	5225	5603	5221	5959	4047	4295	5660	5804	6000	0.288306
persimmon1SL024114t0003	8211	6285	5589	7872	5595	4976	7392	5731	5000	8533	5804	5723	0.146469	0	81.65	cassava4.1_011652m	Manihot_esculenta	AT4G13010.1		Oxidoreductase, zinc-binding dehydrogenase family protein	PF00107,PF08240	PTHR11695,PTHR11695:SF34	KOG1198	0	81.23	ref|823123066	PREDICTED: putative quinone-oxidoreductase homolog, chloroplastic	Gossypium raimondii
persimmon1SL001386t0027	5696	4858	4758	5598	5593	5237	5127	4430	4256	6068	5802	6023	0.373352	0	81.27	29681.m001322	Ricinus_communis	AT1G78800.1		UDP-Glycosyltransferase superfamily protein	PF00534	PTHR12526,PTHR12526:SF22	KOG0853	0	81.27	ref|255569305	alpha-1,3-mannosyltransferase, putative	Ricinus communis
persimmon1SL013236t0003	5652	3580	3750	4615	5594	5131	5087	3263	3354	5000	5799	5898	0.512643	2e-109	68.03	Ciclev10033974m	Citrus_clementina	AT1G24480.1		S-adenosyl-L-methionine-dependent methyltransferases superfamily protein	PF08241	PTHR10108,PTHR10108:SF156		2e-122	66.08	ref|XP_002282020.1	PREDICTED: uncharacterized protein LOC100261196	Vitis vinifera
persimmon1SL005018t0006	659	280	237	499	5583	4755	593	255	212	541	5791	5469	3.47719	0	66.46	PGSC0003DMP400024451	Solanum_tuberosum	AT1G62660.1		Glycosyl hydrolases family 32 protein	PF08244,PF00251,PF11837		KOG0228	0	73.22	gb|AFU25742.1	soluble acid invertase 2	Rhododendron hybrid cultivar
persimmon1SL002220t0003	5765	4736	4211	5167	5571	4525	5190	4318	3767	5601	5779	5204	0.321018	0	82.78	Eucgr.G03366.1	Eucalyptus_grandis	AT3G08030.1		Protein of unknown function, DUF642	PF04862			0	80.66	ref|702426478	PREDICTED: uncharacterized protein LOC104454644	Eucalyptus grandis
persimmon1SL029169t0001	6094	4379	4740	4802	5567	5187	5484	3991	4239	5202	5768	5962	0.30406	2e-117	84.58	GSVIVT01015398001	Vitis_vinifera	AT4G19640.1	ARA-7,ARA7,ATRAB-F2B,ATRAB5B,ATRABF2B,RAB-F2B,RABF2B	Ras-related small GTP-binding family protein	PF00071	PTHR24073,PTHR24073:SF254	KOG0092	6e-124	84.92	ref|225445266	PREDICTED: ras-related protein RHN1	Vitis vinifera
persimmon1SL022275t0006	1990	1845	1863	1829	5559	5171	1792	1682	1666	1983	5767	5947	1.41399	0	87.86	Thecc1EG008602t1	Theobroma_cacao	AT5G13110.1	G6PD2	glucose-6-phosphate dehydrogenase 2	PF02781,PF00479	PTHR23429	KOG0563	0	83.19	ref|590691890	Glucose-6-phosphate 1-dehydrogenase 2 isoform 1	Theobroma cacao
persimmon1SL021449t0001	5824	6080	5618	3604	5557	5017	5243	5544	5026	3906	5764	5770	-0.0343177	0	96.74	29993.m001041	Ricinus_communis	AT2G30950.1	FTSH2,VAR2	FtsH extracellular protease family	PF01434,PF00004	PTHR23076:SF34,PTHR23076	KOG0731	0	96.74	ref|703120568	ATP-dependent zinc metalloprotease FTSH 2	Morus notabilis
persimmon1SL027148t0001	254	274	255	743	5554	5061	228	250	228	805	5762	5821	4.13366	4e-114	53.18	Solyc03g120320.1.1	Solanum_lycopersicum	AT1G80440.1		Galactose oxidase/kelch repeat superfamily protein	PF07646,PF01344	PTHR24413,PTHR24413:SF212		2e-132	55.21	ref|XP_009602654.1	PREDICTED: F-box/kelch-repeat protein At1g80440-like	Nicotiana tomentosiformis
persimmon1SL005745t0001	2375	2557	2718	3618	5553	5211	2138	2332	2431	3921	5761	5993	1.18359	0	71.34	Ciclev10030922m	Citrus_clementina	AT4G18010.2	5PTASE2,AT5PTASE2,IP5PII	myo-inositol polyphosphate 5-phosphatase 2	PF03372	PTHR11200:SF29,PTHR11200	KOG0565	0	71.34	ref|XP_006485410.1	PREDICTED: type I inositol 1,4,5-trisphosphate 5-phosphatase 2-like isoform X3	Citrus sinensis
persimmon1SL003118t0009	3942	4289	4148	3422	5552	5418	3549	3911	3711	3709	5760	6231	0.491074	5e-86	62.66	orange1.1g019807m	Citrus_sinensis	AT4G22740.2		glycine-rich protein				9e-119	57.31	ref|566147847	hypothetical protein POPTR_0001s07980g	Populus trichocarpa
persimmon1SL018794t0001	2821	3092	3143	2689	5549	4934	2539	2819	2812	2914	5757	5674	0.812151	0	91.49	GSVIVT01020602001	Vitis_vinifera	AT2G20580.1	ATRPN1A,RPN1A	26S proteasome regulatory subunit S2 1A	PF01851	PTHR10943,PTHR10943:SF1	KOG2005	0	88.57	ref|595790351	hypothetical protein PRUPE_ppa001162mg	Prunus persica
persimmon1SL003029t0004	6939	4742	5006	6011	5554	5053	6245	4322	4477	6512	5755	5808	0.26472	0	76.91	Migut.J00041.1.p	Mimulus_guttatus_v2.0	AT3G08760.1	ATSIK	Protein kinase superfamily protein	PF07714	PTHR24420:SF453,PTHR24420	KOG1187	0	78.22	ref|590653841	Kinase superfamily protein isoform 1	Theobroma cacao
persimmon1SL004841t0003	18933	8237	6860	18598	5544	5296	17044	7511	6137	20160	5751	6091	0.0602755	3e-94	97.3	Thecc1EG037062t1	Theobroma_cacao	AT1G13950.1	ATELF5A-1,EIF-5A,EIF5A,ELF5A-1	eukaryotic elongation factor 5A-1	PF01287,PF00467	PTHR11673	KOG3271
persimmon1SL007774t0013	6654	4513	4957	5283	5545	5143	5988	4114	4433	5723	5745	5911	0.257789	1e-33	54.41	Migut.F00341.2.p	Mimulus_guttatus_v2.0	AT5G41140.1		Myosin heavy chain-related protein
persimmon1SL002499t0010	2474	4250	4086	2364	5532	5047	2227	3875	3655	2563	5739	5805	0.531781	1e-46	68.66	GSVIVT01024805001	Vitis_vinifera	AT1G07350.2		RNA-binding (RRM/RBD/RNP motifs) family protein	PF00076	PTHR15241		2e-22	50.29	ref|224106315	transformer serine/arginine-rich ribonucleoprotein	Populus trichocarpa
persimmon1SL003433t0029	5276	5576	5837	5895	5526	5043	4749	5084	5222	6390	5733	5800	0.251561	6e-55	30.35	29838.m001666	Ricinus_communis	AT4G27220.1		NB-ARC domain-containing disease resistance protein	PF00931	PTHR23155	KOG4658	1e-58	30.53	ref|255563252	Disease resistance protein RPS5, putative	Ricinus communis
persimmon1SL000766t0009	14330	16205	14804	10357	5524	5029	12900	14777	13244	11227	5731	5784	-0.84751	0	83.6	cassava4.1_006196m	Manihot_esculenta	AT5G17330.1	GAD,GAD1	glutamate decarboxylase	PF00282	PTHR11999,PTHR11999:SF1	KOG1383	0	83.96	ref|XP_011085900.1	PREDICTED: glutamate decarboxylase	Sesamum indicum
persimmon1SL009443t0001	2447	2134	2171	2903	5521	5168	2203	1945	1942	3146	5727	5944	1.28274	1e-135	94.12	Potri.003G081800.1	Populus_trichocarpa	AT1G02130.1	ARA-5,ARA5,ATRAB1B,ATRABD2A,RA-5,RABD2A	RAS 5	PF00071	PTHR24073:SF227,PTHR24073	KOG0084	2e-144	95.57	ref|XP_010540215.1	PREDICTED: ras-related protein RABD2a-like	Tarenaya hassleriana
persimmon1SL022916t0002	3301	3386	3272	2989	5520	5352	2972	3087	2927	3240	5726	6155	0.750856	3e-142	83.09	cassava4.1_013757m	Manihot_esculenta	AT3G21865.1	PEX22	peroxin 22				3e-163	81.99	ref|802732370	PREDICTED: peroxisome biogenesis protein 22	Jatropha curcas
persimmon1SL009366t0005	5517	5725	6052	3563	5517	5076	4967	5221	5414	3862	5723	5838	-0.0166343	0	82.46	Potri.005G094300.1	Populus_trichocarpa	AT1G50200.1	ACD,ALATS	Alanyl-tRNA synthetase	PF02272,PF07973,PF01411	PTHR11777,PTHR11777:SF6	KOG0188	0	82.53	ref|802558739	PREDICTED: alanine--tRNA ligase	Jatropha curcas
persimmon1SL001081t0003	15605	9152	8027	9612	5517	4733	14048	8345	7180	10419	5717	5440	-0.454838	0	80.66	ppa005220m	Prunus_persica	AT1G57720.2		Translation elongation factor EF1B, gamma chain	PF00647,PF02798,PF00043	PTHR11260,PTHR11260:SF7	KOG1627	0	86.29	ref|225465198	PREDICTED: elongation factor 1-gamma-like	Vitis vinifera
persimmon1SL005698t0002	3394	2962	2781	3978	5502	5126	3055	2701	2488	4312	5707	5895	0.948965	4e-164	79.23	Solyc09g011740.2.1	Solanum_lycopersicum	AT2G37940.1	AtIPCS2	Arabidopsis Inositol phosphorylceramide synthase 2		PTHR21290:SF1,PTHR21290	KOG3058	0	80.83	ref|XP_011094942.1	PREDICTED: phosphatidylinositol:ceramide inositolphosphotransferase 1	Sesamum indicum
persimmon1SL002872t0010	8039	5471	4999	6935	5502	4765	7237	4989	4472	7517	5707	5480	0.163808	0	73.68	Thecc1EG002601t2	Theobroma_cacao	AT5G48385.1		FRIGIDA-like protein	PF07899			0	73.91	ref|359494813	PREDICTED: FRIGIDA-like protein 3	Vitis vinifera
persimmon1SL025573t0001	6457	4439	4881	5094	5507	5132	5810	4046	4365	5518	5706	5897	0.267659
persimmon1SL001484t0011	3806	4191	4049	3520	5500	5088	3426	3821	3622	3815	5706	5851	0.500047	4e-168	78.9	Solyc03g095360.2.1	Solanum_lycopersicum	AT3G56460.1		GroES-like zinc-binding alcohol dehydrogenase family protein	PF00107,PF08240	PTHR11695,PTHR11695:SF30	KOG1198	0	80.12	ref|XP_011084783.1	PREDICTED: quinone oxidoreductase-like protein 2 homolog	Sesamum indicum
persimmon1SL009737t0005	3388	3637	3250	3567	5495	5156	3050	3316	2907	3866	5701	5930	0.740908	0	87.11	Thecc1EG041340t2	Theobroma_cacao	AT5G22300.1	AtNIT4,NIT4	nitrilase 4	PF00795	PTHR23088	KOG0805	0	90.7	gb|ADO51750.1	nitrilase	Camellia sinensis
persimmon1SL001748t0001	667	542	510	569	5491	5164	600	494	456	617	5697	5940	2.98272	2e-98	56.31	PGSC0003DMP400022775	Solanum_tuberosum	AT5G55200.1		Co-chaperone GrpE family protein	PF01025	PTHR21237,PTHR21237:SF6	KOG3003	3e-127	61.85	ref|XP_009589166.1	PREDICTED: grpE protein homolog, mitochondrial-like isoform X1	Nicotiana tomentosiformis
persimmon1SL001734t0003	3500	3422	3208	2691	5488	5073	3150	3121	2869	2917	5693	5835	0.660188	0	77.68	Thecc1EG015363t5	Theobroma_cacao	AT5G53140.1		Protein phosphatase 2C family protein	PF00481	PTHR13832:SF186,PTHR13832	KOG0698	0	77.68	ref|590673730	Phosphatase 2C 76 isoform 1	Theobroma cacao
persimmon1SL015626t0001	3876	2003	2124	5290	5471	5020	3489	1827	1900	5734	5675	5774	1.2517	1e-156	57.33	Thecc1EG007718t1	Theobroma_cacao	AT5G23240.1		DNAJ heat shock N-terminal domain-containing protein	PF00226	PTHR25040:SF173,PTHR25040	KOG0716	9e-180	60.56	ref|743916540	PREDICTED: uncharacterized protein LOC105109291	Populus euphratica
persimmon1SL001202t0006	3382	3028	2891	2451	5470	5077	3044	2761	2586	2657	5674	5839	0.755825	0	74.25	Aquca_007_00373.1	Aquilegia_coerulea	AT5G18280.2	APY2,ATAPY2	apyrase 2	PF01150	PTHR11782:SF8,PTHR11782	KOG1385	0	76.31	ref|XP_011089773.1	PREDICTED: apyrase 2-like	Sesamum indicum
persimmon1SL016900t0001	7870	5799	5630	6224	5470	5002	7083	5287	5036	6745	5671	5750	0.0615643	2e-148	76.53	Migut.L01651.1.p	Mimulus_guttatus_v2.0	AT2G37250.1	ADK,ATPADK1	adenosine kinase	PF00406	PTHR23359	KOG3078	3e-153	77.74	gb|ABU46395.1	chloroplast adenylate kinase	Ipomoea batatas
persimmon1SL004541t0010	2727	3078	3427	1956	5467	4490	2455	2806	3065	2120	5671	5164	0.637675	0	80.78	Migut.N02280.2.p	Mimulus_guttatus_v2.0	AT3G07160.1	ATGSL10,CALS9,gsl10	glucan synthase-like 10	PF02364	PTHR12741,PTHR12741:SF4	KOG0916	0	82.14	ref|802550908	PREDICTED: callose synthase 9	Jatropha curcas
persimmon1SL013732t0003	5893	5675	5379	5169	5462	5686	5305	5175	4812	5603	5666	6540	0.219782	5e-173	84.9	Eucgr.F04461.1	Eucalyptus_grandis	AT3G12800.1	DECR,SDRB	short-chain dehydrogenase-reductase B	PF00106	PTHR24315	KOG0725	2e-176	83.5	ref|225462240	PREDICTED: peroxisomal 2,4-dienoyl-CoA reductase	Vitis vinifera
persimmon1SL017010t0001	6617	4699	5000	5462	5468	5047	5955	4283	4472	5918	5665	5800	0.240861	8e-144	75.88	Thecc1EG042059t1	Theobroma_cacao	AT2G28380.1	DRB2	dsRNA-binding protein 2	PF00035	PTHR11207		0	70.26	emb|CAN80689.1	hypothetical protein VITISV_005501	Vitis vinifera
persimmon1SL001665t0001	8596	5563	5332	6825	5462	5311	7737	5073	4769	7397	5663	6106	0.124768	0	89.15	ppa007016m	Prunus_persica	AT4G19006.1		Proteasome component (PCI) domain protein	PF01399	PTHR10539	KOG2908	0	89.38	ref|XP_002275168.1	PREDICTED: 26S proteasome non-ATPase regulatory subunit 13 homolog A	Vitis vinifera
persimmon1SL009804t0001	9613	8542	8008	8011	5459	5252	8654	7789	7164	8683	5663	6041	-0.211507	2e-178	76.31	Gorai.007G055400.2	Gossypium_raimondii	AT1G02305.1		Cysteine proteinases superfamily protein	PF08127,PF00112	PTHR12411,PTHR12411:SF16	KOG1543	0	75.21	ref|XP_010247244.1	PREDICTED: cathepsin B-like	Nelumbo nucifera
persimmon1SL000695t0004	4918	5011	5298	3375	5446	5085	4427	4569	4739	3658	5650	5848	0.141993	0	78.3	orange1.1g014799m	Citrus_sinensis	AT5G22060.1	ATJ2,J2	DNAJ homologue 2	PF00684,PF00226,PF01556	PTHR24076,PTHR24076:SF72	KOG0712	0	80.61	ref|720099684	PREDICTED: dnaJ protein homolog 2-like	Nelumbo nucifera
persimmon1SL000095t0001	6111	4079	4331	4886	5446	5047	5500	3718	3873	5293	5644	5800	0.354475
persimmon1SL017229t0001	6260	4273	4639	5056	5447	5009	5633	3895	4149	5477	5644	5757	0.303302	0	70.65	Potri.013G071900.1	Populus_trichocarpa	AT5G17630.1		Nucleotide/sugar transporter family protein	PF03151,PF00892	PTHR11132	KOG1441	0	71.33	ref|XP_002264736.2	PREDICTED: xylulose 5-phosphate/phosphate translocator, chloroplastic	Vitis vinifera
persimmon1SL004698t0005	3107	2654	2603	5515	5431	5092	2797	2420	2328	5978	5634	5856	1.21113	4e-38	72.16	Migut.K00114.1.p	Mimulus_guttatus_v2.0	AT2G41430.1	CID1,ERD15,LSR1	dehydration-induced protein (ERD15)	PF07145			9e-43	62.81	emb|CDP14200.1	unnamed protein product	Coffea canephora
persimmon1SL006054t0011	6186	4482	4477	4827	5413	5084	5568	4086	4005	5231	5611	5844	0.288879	0	77.34	GSVIVT01006271001	Vitis_vinifera	AT4G17410.2		DWNN domain, a CCHC-type zinc finger	PF08783	PTHR15439	KOG0314	0	68.3	emb|CDP09988.1	unnamed protein product	Coffea canephora
persimmon1SL009913t0006	6174	5027	5400	4936	5415	4888	5556	4583	4830	5348	5611	5618	0.147216	1e-15	48.61	cassava4.1_001898m	Manihot_esculenta	AT2G22795.1						2e-33	33.88	ref|568824015	PREDICTED: dentin sialophosphoprotein-like isoform X1	Citrus sinensis
persimmon1SL009296t0008	4523	4645	4540	4208	5403	5212	4072	4236	4062	4561	5605	5994	0.385647	2e-162	84.5	Migut.F01268.1.p	Mimulus_guttatus_v2.0	AT3G56190.1	ALPHA-SNAP2,ASNAP	alpha-soluble NSF attachment protein 2		PTHR13768:SF8,PTHR13768	KOG1586	0	85.22	ref|848879247	PREDICTED: alpha-soluble NSF attachment protein-like	Erythranthe guttata
persimmon1SL001840t0002	5916	6558	6228	4355	5403	5139	5326	5980	5571	4720	5605	5910	-0.0558695	0	96.76	Gorai.007G004300.3	Gossypium_raimondii	AT4G38510.5		ATPase, V1 complex, subunit B protein	PF00006,PF02874,PF00306	PTHR15184:SF11,PTHR15184	KOG1351	0	93.04	gb|EYU37978.1	hypothetical protein MIMGU_mgv1a002825mg	Erythranthe guttata
persimmon1SL001724t0002	3871	3384	3489	3257	5399	4913	3484	3085	3121	3528	5598	5649	0.608796	3e-131	67.4	cassava4.1_013663m	Manihot_esculenta	AT3G10870.1	ATMES17,MES17	methyl esterase 17			KOG1454	5e-137	72.58	gb|KHG20572.1	Pheophorbidase	Gossypium arboreum
persimmon1SL004757t0001	6296	4191	4623	5006	5399	5076	5666	3820	4134	5423	5593	5833	0.306983	5e-13	44.44	Thecc1EG026758t1	Theobroma_cacao	AT1G56420.1
persimmon1SL004078t0001	6430	4252	4651	5192	5390	5014	5787	3876	4160	5625	5585	5763	0.296204
persimmon1SL004625t0001	4846	3428	3779	3840	5372	4956	4361	3125	3380	4160	5568	5697	0.505481	0	62.3	GSVIVT01019815001	Vitis_vinifera	AT4G11740.1	SAY1	Ubiquitin-like superfamily protein	PF00789	PTHR23322:SF3,PTHR23322	KOG1363	0	62.24	ref|XP_002276758.1	PREDICTED: uncharacterized protein LOC100251323	Vitis vinifera
persimmon1SL008250t0001	6200	3746	4109	5136	5374	4811	5579	3414	3674	5564	5567	5530	0.395312
persimmon1SL011347t0001	6100	4021	4350	4865	5373	4879	5490	3665	3890	5271	5567	5607	0.334086	5e-160	74.04	GSVIVT01023941001	Vitis_vinifera	AT1G19250.1	FMO1	flavin-dependent monooxygenase 1	PF00743	PTHR23023:SF18,PTHR23023	KOG1399	7e-160	74.04	ref|225428153	PREDICTED: probable flavin-containing monooxygenase 1	Vitis vinifera
persimmon1SL010155t0001	6153	4331	4524	4928	5372	4960	5537	3947	4046	5339	5566	5700	0.295409	2e-134	68.56	GSVIVT01019559001	Vitis_vinifera	AT4G10925.1		Nuclear transport factor 2 (NTF2) family protein				7e-146	68.28	ref|XP_002265246.1	PREDICTED: F-box protein SKIP8	Vitis vinifera
persimmon1SL001804t0004	825	685	708	1933	5361	4722	742	625	633	2095	5562	5431	2.71023	0	86.24	Aquca_052_00026.1	Aquilegia_coerulea	AT2G38290.1	AMT2,AMT2;1,ATAMT2	ammonium transporter 2	PF00909	PTHR11730:SF1,PTHR11730	KOG0682	0	87.06	ref|XP_009402634.1	PREDICTED: ammonium transporter 3 member 1-like	Musa acuminata subsp. malaccensis
persimmon1SL012571t0001	3193	1983	2180	2860	5351	4622	2874	1807	1950	3098	5549	5314	1.07419	0	70.61	29728.m000846	Ricinus_communis	AT1G22710.1	ATSUC2,SUC2,SUT1	sucrose-proton symporter 2	PF00083	PTHR19432,PTHR19432:SF2	KOG0637	0	70.81	emb|CAA83436.1	sucrose carrier	Ricinus communis
persimmon1SL007126t0005	6278	4224	4508	5176	5347	4943	5650	3850	4032	5607	5541	5680	0.314579	5e-136	80.97	GSVIVT01004795001	Vitis_vinifera	AT4G17510.1	UCH3	ubiquitin C-terminal hydrolase 3	PF01088	PTHR10589,PTHR10589:SF17	KOG1415	5e-140	80.97	ref|225468937	PREDICTED: ubiquitin carboxyl-terminal hydrolase isozyme L3	Vitis vinifera
persimmon1SL023274t0001	687	767	727	861	5336	4897	618	699	650	933	5536	5632	2.62064	0	67.86	PGSC0003DMP400053080	Solanum_tuberosum	AT1G71110.1						0	66.91	ref|XP_006344212.1	PREDICTED: uncharacterized protein LOC102602686	Solanum tuberosum
persimmon1SL013002t0007	4463	3894	4218	4239	5332	5336	4017	3551	3774	4595	5531	6137	0.519878	4e-25	84.72	orange1.1g029799m	Citrus_sinensis	AT4G02450.1		HSP20-like chaperones superfamily protein	PF04969	PTHR22932	KOG3158	2e-63	68.02	ref|567903634	hypothetical protein CICLE_v10022431mg	Citrus clementina
persimmon1SL003748t0001	1345	1296	1198	1248	5325	4668	1211	1182	1071	1352	5523	5368	1.82174	0	78.58	ppa001840m	Prunus_persica	AT1G79840.1	GL2	HD-ZIP IV family of homeobox-leucine zipper protein with lipid-binding START domain	PF01852,PF00046	PTHR24325:SF193,PTHR24325	KOG0484	0	77.52	ref|XP_009338062.1	PREDICTED: homeobox-leucine zipper protein GLABRA 2-like	Pyrus x bretschneideri
persimmon1SL000804t0020	6375	6015	6572	4348	5302	4340	5739	5485	5879	4713	5500	4991	-0.169828	2e-151	68.79	Thecc1EG037268t3	Theobroma_cacao	AT2G25970.1		KH domain-containing protein	PF00013	PTHR10288:SF53,PTHR10288	KOG1676	0	72.35	ref|590573894	KH domain-containing protein isoform 1	Theobroma cacao
persimmon1SL015638t0001	5282	3514	3675	4529	5306	4912	4753	3203	3287	4907	5499	5646	0.513718	0	73.02	GSVIVT01035416001	Vitis_vinifera	AT5G12010.1			PF04827	PTHR22930	KOG4585	0	68.19	ref|XP_009622723.1	PREDICTED: uncharacterized protein LOC104114070	Nicotiana tomentosiformis
persimmon1SL007091t0003	1281	1871	1764	1578	5300	4745	1153	1706	1578	1710	5498	5457	1.51337	0	77.05	Ciclev10000273m	Citrus_clementina	AT4G22200.1	AKT2,AKT2/3,AKT3,KT2/3	potassium transport 2/3	PF00023,PF00520,PF11834,PF00027	PTHR10217:SF6,PTHR10217	KOG0498	0	79.15	ref|XP_002268924.1	PREDICTED: potassium channel AKT2/3	Vitis vinifera
persimmon1SL009882t0006	6054	4555	4878	4735	5306	4995	5448	4152	4362	5129	5498	5741	0.229345	2e-14	64.58	Cucsa.265840.1	Cucumis_sativus	AT5G47060.1		Protein of unknown function (DUF581)	PF04570
persimmon1SL021474t0003	6590	6054	5625	4569	5297	4773	5933	5520	5032	4953	5495	5490	-0.0487113	0	85.1	Solyc09g097830.2.1	Solanum_lycopersicum	AT3G04240.1	SEC	Tetratricopeptide repeat (TPR)-like superfamily protein	PF00515	PTHR23083,PTHR23083:SF21	KOG4626	0	85.99	ref|XP_011084145.1	PREDICTED: probable UDP-N-acetylglucosamine--peptide N-acetylglucosaminyltransferase SEC	Sesamum indicum
persimmon1SL023417t0001	60	74	73	149	5295	4849	54	67	65	161	5493	5577	5.91671	7e-110	90.71	GSVIVT01019805001	Vitis_vinifera	AT1G63260.2	TET10	tetraspanin10	PF00335	PTHR19282:SF136,PTHR19282		1e-123	89.89	ref|225426866	PREDICTED: tetraspanin-10 isoform X1	Vitis vinifera
persimmon1SL017690t0002	90	117	106	473	5291	4923	81	107	94	512	5489	5662	5.3696	0	81.58	Thecc1EG041523t1	Theobroma_cacao	AT1G08230.2	ATGAT1,GAT1	Transmembrane amino acid transporter family protein	PF01490	PTHR22950	KOG1303	0	81.62	ref|590587438	Transmembrane amino acid transporter family protein isoform 1	Theobroma cacao
persimmon1SL005447t0002	1862	2018	1836	1532	5290	4536	1676	1840	1642	1661	5487	5216	1.26129	9e-163	66.29	ppa005921m	Prunus_persica	AT4G39140.5		RING/U-box superfamily protein				0	69.04	ref|XP_010645354.1	PREDICTED: uncharacterized protein LOC100250419 isoform X2	Vitis vinifera
persimmon1SL004969t0001	3971	2390	2353	2920	5290	4898	3574	2179	2105	3165	5487	5632	0.862197	1e-34	61.4	Thecc1EG014277t1	Theobroma_cacao	AT3G29575.1	AFP3	ABI five binding protein 3	PF07897			8e-55	39.45	ref|590668754	RNA binding-like protein	Theobroma cacao
persimmon1SL003458t0002	2551	2202	2045	2260	5280	5126	2296	2008	1829	2449	5478	5895	1.17229	0	90.25	Thecc1EG029459t3	Theobroma_cacao	AT3G14420.1		Aldolase-type TIM barrel family protein	PF01070	PTHR10578	KOG0538	0	88.33	ref|697149407	PREDICTED: peroxisomal (S)-2-hydroxy-acid oxidase GLO1-like	Nicotiana tomentosiformis
persimmon1SL003138t0004	9556	7390	6602	9595	5285	4378	8603	6738	5905	10400	5478	5032	-0.0228928	3e-91	100	Potri.002G190000.1	Populus_trichocarpa	AT2G47110.1	UBQ6	ubiquitin 6	PF00240,PF01599	PTHR10666	KOG0004	5e-111	100	ref|XP_011003162.1	PREDICTED: ubiquitin-40S ribosomal protein S27a-like	Populus euphratica
persimmon1SL009812t0004	1338	1336	1303	1227	5276	4783	1205	1218	1165	1330	5474	5500	1.77781	4e-152	81.69	Migut.J00551.1.p	Mimulus_guttatus_v2.0	AT1G64970.1	G-TMT,TMT1,VTE4	gamma-tocopherol methyltransferase	PF08241	PTHR10108,PTHR10108:SF217	KOG1269	9e-146	61.25	ref|XP_010662087.1	PREDICTED: origin recognition complex subunit 3	Vitis vinifera
persimmon1SL016731t0001	6176	4209	4620	4928	5281	4929	5558	3836	4132	5339	5471	5664	0.284464
persimmon1SL002048t0008	4984	3884	3939	4289	5260	4982	4486	3541	3524	4647	5452	5728	0.454553	6e-150	94.59	Potri.007G096000.1	Populus_trichocarpa	AT5G65270.1	AtRABA4a,RABA4a	RAB GTPase homolog A4A	PF00071	PTHR24073,PTHR24073:SF213	KOG0087	3e-154	94.17	ref|225468180	PREDICTED: ras-related protein Rab11D	Vitis vinifera
persimmon1SL017635t0001	366	493	419	999	5248	4681	330	449	374	1082	5444	5383	3.36864	0	77.27	orange1.1g002100m	Citrus_sinensis	AT3G51770.2	ATEOL1,ETO1	tetratricopeptide repeat (TPR)-containing protein		PTHR23083,PTHR23083:SF141	KOG0548	0	77.33	gb|KDO56742.1	hypothetical protein CISIN_1g002100mg	Citrus sinensis
persimmon1SL012071t0004	5215	3847	3722	5795	5242	4717	4695	3508	3330	6282	5438	5425	0.572072	0	84.02	PGSC0003DMP400028764	Solanum_tuberosum	AT1G11910.1	APA1,ATAPA1	aspartic proteinase A1	PF00026,PF03489,PF05184	PTHR13683,PTHR13683:SF85	KOG1339	0	81.75	ref|XP_009629448.1	PREDICTED: aspartic proteinase-like	Nicotiana tomentosiformis
persimmon1SL006027t0001	5568	4089	3388	6527	5223	4959	5013	3728	3030	7075	5418	5703	0.628361	2e-52	96.97	Solyc12g005270.1.1	Solanum_lycopersicum	AT1G51060.1	HTA10	histone H2A 10	PF00125	PTHR23430	KOG1756	2e-85	96.97	ref|460405812	PREDICTED: probable histone H2A.1	Solanum lycopersicum
persimmon1SL015021t0002	1209	1277	1271	2137	5216	4724	1088	1164	1137	2316	5410	5433	1.95718	6e-104	76.05	PGSC0003DMP400022028	Solanum_tuberosum	AT5G53760.1	ATMLO11,MLO11	Seven transmembrane MLO family protein	PF03094			1e-133	80.24	emb|CDP05901.1	unnamed protein product	Coffea canephora
persimmon1SL004577t0008	1713	1613	1431	1732	5215	5371	1542	1470	1280	1877	5410	6177	1.64921	0	63.19	PGSC0003DMP400005789	Solanum_tuberosum	AT1G64720.1	CP5	Polyketide cyclase/dehydrase and lipid transport superfamily protein		PTHR19308	KOG2761	0	68.75	ref|XP_011084568.1	PREDICTED: uncharacterized protein LOC105166783	Sesamum indicum
persimmon1SL000637t0001	6250	4373	4661	4979	5220	4961	5624	3986	4168	5394	5409	5702	0.260543	5e-106	76.61	Aquca_006_00214.4	Aquilegia_coerulea	AT4G34960.1		Cyclophilin-like peptidyl-prolyl cis-trans isomerase family protein	PF00160	PTHR11071:SF57,PTHR11071	KOG0880	6e-121	74.67	ref|848873228	PREDICTED: peptidyl-prolyl cis-trans isomerase CYP21-1-like	Erythranthe guttata
persimmon1SL001962t0001	3525	3534	3690	2433	5201	4405	3173	3223	3301	2637	5396	5066	0.433997	0	61.82	GSVIVT01023517001	Vitis_vinifera	AT1G08620.1	PKDM7D	Transcription factor jumonji (jmj) family protein / zinc finger (C5HC2 type) family protein	PF02373,PF02928,PF02375,PF05964,PF05965	PTHR10694,PTHR10694:SF8	KOG1246	0	63.62	ref|359488087	PREDICTED: putative lysine-specific demethylase JMJ16	Vitis vinifera
persimmon1SL002969t0007	5941	6078	5688	2961	5195	4718	5348	5543	5089	3210	5389	5426	-0.188166	5e-162	73.31	evm.model.supercontig_80.96	Carica_papaya	AT1G52870.2		Peroxisomal membrane 22 kDa (Mpv17/PMP22) family protein	PF04117	PTHR11266,PTHR11266:SF4	KOG1944	0	73.58	ref|XP_002284644.1	PREDICTED: mpv17-like protein isoform X1	Vitis vinifera
persimmon1SL017624t0001	7355	6176	5575	5663	5190	4725	6621	5631	4988	6138	5384	5434	-0.0239258	0	95.6	Thecc1EG014984t1	Theobroma_cacao	AT2G36530.1	ENO2,LOS2	Enolase	PF03952,PF00113	PTHR11902	KOG2670	0	95.59	ref|590671884	Enolase isoform 1	Theobroma cacao
persimmon1SL002798t0003	1734	1716	1843	1234	5188	4696	1561	1565	1648	1337	5382	5400	1.34403	0	82.12	ppa002021m	Prunus_persica	AT5G07920.1	ATDGK1,DGK1	diacylglycerol kinase1	PF00609,PF00781,PF00130	PTHR11255:SF33,PTHR11255	KOG1169	0	82.01	ref|595852554	hypothetical protein PRUPE_ppa002021mg	Prunus persica
persimmon1SL026659t0002	1047	660	718	904	5183	4738	942	602	642	979	5376	5448	2.43285	2e-173	78.22	mrna18436.1-v1.0-hybrid	Fragaria_vesca	AT5G02230.1		Haloacid dehalogenase-like hydrolase (HAD) superfamily protein		PTHR18901	KOG3109	2e-174	78.15	ref|XP_011466549.1	PREDICTED: uncharacterized protein LOC101294772	Fragaria vesca subsp. vesca
persimmon1SL007262t0008	2866	2486	2288	3037	5177	4656	2580	2267	2046	3292	5371	5355	1.02415	0	90.66	Migut.N01542.1.p	Mimulus_guttatus_v2.0	AT5G42080.1	ADL1,ADL1A,AG68,DL1,DRP1A,RSW9	dynamin-like protein	PF01031,PF00350,PF02212	PTHR11566:SF12,PTHR11566	KOG0446	0	93.1	gb|ABE01395.1	phragmoplastin	Camellia sinensis
persimmon1SL009272t0004	2293	1439	1260	4110	5176	4844	2064	1312	1127	4455	5370	5571	1.77334	0	94.59	Ciclev10011622m	Citrus_clementina	AT5G15490.1		UDP-glucose 6-dehydrogenase family protein	PF00984,PF03720,PF03721	PTHR11374	KOG2666	0	95.21	ref|729305901	PREDICTED: UDP-glucose 6-dehydrogenase 2 isoform X1	Tarenaya hassleriana
persimmon1SL002263t0009	4258	5052	5129	2946	5165	4583	3833	4606	4588	3193	5358	5270	0.0853413	0	89.49	GSVIVT01031192001	Vitis_vinifera	AT4G11420.1	ATEIF3A-1,ATTIF3A1,EIF3A,EIF3A-1,TIF3A1	eukaryotic translation initiation factor 3A	PF01399	PTHR14005	KOG2072	0	84.72	ref|XP_002283093.1	PREDICTED: eukaryotic translation initiation factor 3 subunit A	Vitis vinifera
persimmon1SL009301t0003	4376	3636	3469	3692	5162	4611	3940	3316	3103	4001	5355	5303	0.501058	2e-176	58.84	Thecc1EG036789t1	Theobroma_cacao	AT4G31340.1		myosin heavy chain-related				0	58.84	ref|590571230	Myosin heavy chain-related	Theobroma cacao
persimmon1SL013479t0003	4689	3443	3718	3656	5163	4648	4220	3138	3325	3961	5352	5344	0.456174	0	80.88	GSVIVT01027574001	Vitis_vinifera	AT3G61130.1	GAUT1,LGT1	galacturonosyltransferase 1	PF01501	PTHR13778,PTHR13778:SF4		0	81.14	ref|731421050	PREDICTED: polygalacturonate 4-alpha-galacturonosyltransferase	Vitis vinifera
persimmon1SL006886t0001	1811	893	908	1810	5152	4688	1630	814	812	1962	5345	5391	1.96314	0	83.24	cassava4.1_005510m	Manihot_esculenta	AT2G26170.1	CYP711A1,MAX1	cytochrome P450, family 711, subfamily A, polypeptide 1	PF00067	PTHR24301,PTHR24301:SF127	KOG0158	0	79.33	ref|XP_009593164.1	PREDICTED: cytochrome P450 711A1	Nicotiana tomentosiformis
persimmon1SL012896t0008	2196	3034	3438	1705	5129	4288	1977	2766	3076	1848	5321	4932	0.630104	0	64.12	29983.m003128	Ricinus_communis	AT5G44180.1		Homeodomain-like transcriptional regulator	PF02791,PF00046	PTHR24326,PTHR24326:SF77	KOG0484	0	69.4	ref|XP_002275272.1	PREDICTED: uncharacterized protein LOC100250601 isoform X2	Vitis vinifera
persimmon1SL010360t0011	1880	1681	1566	2327	5129	4815	1692	1533	1401	2522	5321	5537	1.53239	0	87.44	Migut.J00132.1.p	Mimulus_guttatus_v2.0	AT4G33070.1		Thiamine pyrophosphate dependent pyruvate decarboxylase family protein	PF02775,PF02776,PF00205	PTHR18968:SF4,PTHR18968	KOG1184	0	99.5	gb|AGA15797.1	pyruvate decarboxylase 2	Diospyros kaki
persimmon1SL008598t0007	4476	3266	3441	4302	5108	4568	4028	2977	3077	4661	5294	5252	0.592867	3e-172	43.39	Migut.H00608.1.p	Mimulus_guttatus_v2.0	AT3G51550.1	FER	Malectin/receptor-like protein kinase family protein	PF11721,PF00069,PF07714	PTHR24420,PTHR24420:SF418	KOG1187	0	46.31	emb|CDP02334.1	unnamed protein product	Coffea canephora
persimmon1SL009874t0001	5078	3709	3844	4534	5107	4913	4570	3381	3438	4912	5294	5648	0.477104	4e-60	73.22	PGSC0003DMP400025621	Solanum_tuberosum	AT1G68490.1						1e-93	75.82	ref|XP_006344134.1	PREDICTED: uncharacterized protein LOC102605157	Solanum tuberosum
persimmon1SL013158t0002	1801	1199	949	2538	5100	4436	1621	1093	849	2751	5290	5101	1.88312	6e-90	75.61	Migut.N02080.1.p	Mimulus_guttatus_v2.0	AT3G05500.1		Rubber elongation factor protein (REF)	PF05755			5e-112	74.88	ref|XP_012831583.1	PREDICTED: REF/SRPP-like protein At3g05500	Erythranthe guttata
persimmon1SL005083t0007	3212	3162	3441	2844	5093	4197	2891	2883	3078	3083	5284	4827	0.57574	0	80.89	GSVIVT01014611001	Vitis_vinifera	AT4G32640.2		Sec23/Sec24 protein transport family protein	PF00626,PF04810,PF04811,PF08033,PF04815	PTHR13803	KOG1984	0	75.71	ref|359493759	PREDICTED: protein transport protein Sec24-like At4g32640	Vitis vinifera
persimmon1SL000868t0012	5175	4204	3886	4243	5086	4656	4659	3834	3476	4599	5276	5355	0.347653	0	88.75	GSVIVT01001358001	Vitis_vinifera	AT2G44350.1	ATCS,CSY4	Citrate synthase family protein	PF00285	PTHR11739	KOG2617	0	90.45	gb|AFI08590.1	citrate synthase	Rhododendron micranthum
persimmon1SL000015t0004	6739	7171	7000	4541	5077	4628	6066	6539	6262	4922	5267	5323	-0.282513	0	64.71	GSVIVT01001835001	Vitis_vinifera	AT3G27260.1	GTE8	global transcription factor group E8	PF00439	PTHR22880:SF31,PTHR22880	KOG1474	0	68.86	ref|XP_010660803.1	PREDICTED: transcription factor GTE8 isoform X2	Vitis vinifera
persimmon1SL013755t0002	10463	6790	6397	9887	5060	4739	9419	6191	5723	10717	5249	5450	0.00560312	9e-50	72.9	Eucgr.I01760.1	Eucalyptus_grandis	AT5G40370.1		Glutaredoxin family protein	PF00462	PTHR10168	KOG1752	1e-17	70.49	gb|ACR34332.1	unknown	Zea mays
persimmon1SL000347t0001	6197	4181	4477	4795	5062	4618	5577	3811	4004	5194	5243	5307	0.233585
persimmon1SL000267t0001	2056	2666	2600	1760	5052	4351	1851	2431	2326	1907	5241	5004	0.878955	1e-143	64.18	GSVIVT01006770001	Vitis_vinifera	AT4G37900.1		Protein of unknown function (duplicated DUF1399)	PF07173			1e-143	63.88	ref|XP_010647555.1	PREDICTED: uncharacterized protein LOC104878655, partial	Vitis vinifera
persimmon1SL005187t0005	6495	4693	4690	5024	5059	4443	5845	4279	4195	5442	5240	5107	0.140998	0	85.54	cassava4.1_007973m	Manihot_esculenta	AT1G01090.1	PDH-E1 ALPHA	pyruvate dehydrogenase E1 alpha	PF00676	PTHR11516,PTHR11516:SF5	KOG0225	0	70.2	ref|XP_002278777.1	PREDICTED: uncharacterized protein LOC100247984	Vitis vinifera
persimmon1SL022918t0001	2787	3079	3019	2528	5050	4922	2508	2807	2701	2740	5239	5661	0.76679	3e-119	83.54	cassava4.1_013757m	Manihot_esculenta	AT3G21865.1	PEX22	peroxin 22				1e-141	81.43	ref|255549355	conserved hypothetical protein	Ricinus communis
persimmon1SL015025t0001	5683	4141	4358	4476	5051	4601	5115	3774	3898	4849	5234	5288	0.265547	0	80.31	PGSC0003DMP400040507	Solanum_tuberosum	AT3G55270.1	ATMKP1,MKP1	mitogen-activated protein kinase phosphatase 1	PF00782	PTHR10159:SF122,PTHR10159	KOG1718	0	63.62	ref|XP_010658637.1	PREDICTED: protein-tyrosine-phosphatase MKP1	Vitis vinifera
persimmon1SL007661t0005	784	598	522	1849	5045	4323	705	545	467	2004	5233	4972	2.82989	0	81.59	GSVIVT01028053001	Vitis_vinifera	AT2G40940.1	ERS,ERS1	ethylene response sensor 1	PF01590,PF02518,PF00512	PTHR24423:SF158,PTHR24423	KOG0519	0	99.84		ethylene receptor	Diospyros kaki
persimmon1SL007870t0013	6817	6230	5607	5849	5041	4560	6137	5681	5016	6340	5229	5244	-0.00187864	0	61.12	orange1.1g012980m	Citrus_sinensis	AT5G53390.1		O-acyltransferase (WSD1-like) family protein	PF03007,PF06974			0	63.55	emb|CAN72806.1	hypothetical protein VITISV_035309	Vitis vinifera
persimmon1SL002326t0001	1298	1500	1518	1389	5029	4884	1168	1368	1358	1506	5217	5617	1.66413	7e-153	79.93	Thecc1EG019986t1	Theobroma_cacao	AT1G06130.2	GLX2-4	glyoxalase 2-4	PF00753	PTHR11935:SF7,PTHR11935	KOG0813	5e-167	79.29	ref|XP_009787477.1	PREDICTED: probable hydroxyacylglutathione hydrolase 2, chloroplast	Nicotiana sylvestris
persimmon1SL022928t0001	5624	3533	2997	5658	5022	4284	5063	3222	2681	6133	5209	4926	0.569074	0	93.73	30128.m008970	Ricinus_communis	AT1G02500.1	AtSAM1,MAT1,SAM-1,SAM1	S-adenosylmethionine synthetase 1	PF02772,PF02773,PF00438	PTHR11964	KOG1506	0	94.34	gb|AEY85025.1	S-adenosylmethionine synthetase	Cajanus cajan
persimmon1SL003634t0011	2482	2657	2725	2526	5020	4234	2234	2423	2437	2738	5207	4870	0.853071	0	78.01	evm.model.supercontig_115.64	Carica_papaya	AT5G57110.1	ACA8,AT-ACA8	autoinhibited Ca2+ -ATPase, isoform 8	PF00689,PF12515,PF00702,PF00690,PF00122	PTHR24093,PTHR24093:SF73	KOG0204	0	79.31	ref|747092692	PREDICTED: calcium-transporting ATPase 10, plasma membrane-type isoform X1	Sesamum indicum
persimmon1SL010833t0001	2214	2825	2770	2640	5017	4640	1993	2576	2478	2862	5204	5337	0.927489	6e-84	94.59	Solyc05g026050.2.1	Solanum_lycopersicum	AT4G29160.1	SNF7.1	SNF7 family protein	PF03357	PTHR22761	KOG1656	8e-126	90.17	ref|703063155	Vacuolar protein sorting-associated protein 32-2-like protein	Morus notabilis
persimmon1SL000574t0003	9283	6104	5901	6943	5010	4404	8356	5566	5279	7524	5195	5064	-0.110696	0	77.64	PGSC0003DMP400024319	Solanum_tuberosum	AT2G25430.1		epsin N-terminal homology (ENTH) domain-containing protein / clathrin assembly protein-related	PF07651	PTHR22951,PTHR22951:SF1	KOG0251	0	81.45	ref|747069505	PREDICTED: putative clathrin assembly protein At2g25430	Sesamum indicum
persimmon1SL001711t0012	3404	3473	3556	2859	5005	4317	3064	3167	3181	3099	5192	4965	0.494097	0	58.19	Solyc04g082560.2.1	Solanum_lycopersicum	AT1G20760.1		Calcium-binding EF hand family protein		PTHR11216:SF12,PTHR11216	KOG0998	0	59.9	emb|CDP07280.1	unnamed protein product	Coffea canephora
persimmon1SL021098t0001	4556	4809	4754	4149	5003	4559	4102	4385	4253	4498	5190	5243	0.228873	0	61.05	ppa000294m	Prunus_persica	AT2G35050.1		Protein kinase superfamily protein with octicosapeptide/Phox/Bem1p domain	PF07714,PF00564	PTHR23257:SF68,PTHR23257	KOG0192	0	63.04	ref|359472758	PREDICTED: uncharacterized protein LOC100242423	Vitis vinifera
persimmon1SL013637t0002	4451	4047	3753	3937	4999	4839	4007	3690	3357	4267	5186	5566	0.442089	9e-121	85.99	Potri.013G005100.2	Populus_trichocarpa	AT1G56700.1		Peptidase C15, pyroglutamyl peptidase I-like	PF01470	PTHR23402	KOG4755	3e-144	87.21	emb|CDP15214.1	unnamed protein product	Coffea canephora
persimmon1SL002339t0010	5017	4806	5097	5438	4986	5103	4516	4382	4560	5895	5173	5869	0.331618
persimmon1SL020963t0001	4192	4366	3970	3632	4980	4343	3774	3981	3552	3937	5166	4994	0.318209	0	85.97	Thecc1EG037257t1	Theobroma_cacao	AT4G32940.1	GAMMA-VPE,GAMMAVPE	gamma vacuolar processing enzyme	PF01650	PTHR12000:SF2,PTHR12000	KOG1348	0	85.94	ref|590573851	Gamma vacuolar processing enzyme	Theobroma cacao
persimmon1SL001272t0003	3156	4498	4447	3537	4979	4139	2841	4101	3978	3834	5165	4761	0.33336	0	64.78	Thecc1EG042601t1	Theobroma_cacao	AT2G39950.1						0	61.95	ref|XP_002279619.1	PREDICTED: uncharacterized protein LOC100251255	Vitis vinifera
persimmon1SL009091t0004	1806	1944	1801	2467	4978	4442	1625	1772	1611	2674	5164	5108	1.37004	0	68.71	PGSC0003DMP400030096	Solanum_tuberosum	AT3G23280.1	XBAT35	XB3 ortholog 5 in Arabidopsis thaliana	PF00023	PTHR24188	KOG4172	0	70.44	ref|XP_009764907.1	PREDICTED: putative E3 ubiquitin-protein ligase XBAT35 isoform X1	Nicotiana sylvestris
persimmon1SL022187t0004	3308	4630	4466	2732	4976	4563	2978	4222	3995	2961	5162	5248	0.256333	0	84.29	Thecc1EG030209t1	Theobroma_cacao	AT4G04770.1	ABC1,ATABC1,ATNAP1,LAF6	ATP binding cassette protein 1	PF01458			0	87.1	ref|XP_002272917.1	PREDICTED: UPF0051 protein ABCI8, chloroplastic	Vitis vinifera
persimmon1SL002569t0005	3503	3555	3465	2740	4976	4701	3153	3241	3099	2970	5162	5406	0.511951	0	69.7	orange1.1g012405m	Citrus_sinensis	AT3G53710.1	AGD6	ARF-GAP domain 6	PF01412	PTHR23180:SF80,PTHR23180	KOG0704	0	72.41	emb|CDP06636.1	unnamed protein product	Coffea canephora
persimmon1SL001004t0008	2183	2361	2348	2041	4967	4532	1965	2153	2100	2212	5153	5212	1.01631	0	84.33	cassava4.1_001607m	Manihot_esculenta	AT1G79920.1		Heat shock protein 70 (Hsp 70) family protein	PF00012	PTHR19375,PTHR19375:SF14	KOG0103	0	84.11	ref|XP_011080863.1	PREDICTED: heat shock 70 kDa protein 14-like	Sesamum indicum
persimmon1SL021641t0001	2717	2516	2398	2662	4964	4583	2446	2294	2145	2886	5149	5271	0.950507	0	82.54	Aquca_001_00038.1	Aquilegia_coerulea	AT1G72710.1	CKL2	casein kinase 1-like protein 2	PF00069	PTHR11909:SF18,PTHR11909	KOG1163	0	81.8	ref|XP_006342964.1	PREDICTED: casein kinase I isoform delta-like	Solanum tuberosum
persimmon1SL013284t0001	7044	4579	3974	5096	4959	4118	6341	4175	3555	5524	5143	4735	0.130366	0	94.43	29629.m001437	Ricinus_communis	AT4G13940.1	ATSAHH1,EMB1395,HOG1,MEE58,SAHH1	S-adenosyl-L-homocysteine hydrolase	PF00670,PF05221	PTHR23420	KOG1370	0	92.78		S-adenosylhomocysteine hydrolase	Gentiana triflora
persimmon1SL029615t0001	22	9	15	108	4958	4457	19	8	13	117	5143	5126	8.01763	8e-36	38.28	GSVIVT01021224001	Vitis_vinifera	AT1G29240.1		Protein of unknown function (DUF688)	PF05097			2e-46	38.51	ref|225443788	PREDICTED: uncharacterized protein LOC100253264	Vitis vinifera
persimmon1SL004591t0008	3685	4642	5062	2786	4958	4230	3317	4233	4528	3020	5143	4865	0.109163	0	82.65	Thecc1EG034957t1	Theobroma_cacao	AT1G36160.1	ACC1,AT-ACC1,EMB22,GK,PAS3	acetyl-CoA carboxylase 1	PF08326,PF02786,PF02785,PF01039,PF00364,PF00289	PTHR18866:SF4,PTHR18866	KOG0368	0	82.68	ref|590598283	Acetyl-CoA carboxylase 1 isoform 1	Theobroma cacao
persimmon1SL022917t0001	2742	3011	2958	2492	4954	4829	2468	2746	2646	2701	5139	5553	0.769068	7e-120	83.54	cassava4.1_013757m	Manihot_esculenta	AT3G21865.1	PEX22	peroxin 22				6e-142	81.43	ref|255549355	conserved hypothetical protein	Ricinus communis
persimmon1SL003594t0005	1810	2300	2517	1596	4951	4298	1629	2097	2252	1730	5136	4943	0.982055	0	68.45	GSVIVT01010751001	Vitis_vinifera	AT1G05960.1		ARM repeat superfamily protein		PTHR12444	KOG1877	0	68.42	ref|225433864	PREDICTED: uncharacterized protein LOC100264644 isoform X1	Vitis vinifera
persimmon1SL004175t0001	1493	1544	1622	1648	4950	4628	1344	1408	1451	1786	5135	5323	1.54285	0	95.92	cassava4.1_001875m	Manihot_esculenta	AT3G53230.1		ATPase, AAA-type, CDC48 protein			KOG0730	0	95.3	ref|823174919	PREDICTED: cell division cycle protein 48 homolog	Gossypium raimondii
persimmon1SL021779t0004	4310	3672	3701	3616	4947	4722	3880	3348	3311	3919	5132	5431	0.45848	0	76.68	Potri.004G112200.1	Populus_trichocarpa	AT1G77840.1		Translation initiation factor IF2/IF5	PF01873,PF02020	PTHR23001:SF1,PTHR23001	KOG2767	0	77.26	ref|XP_010999408.1	PREDICTED: eukaryotic translation initiation factor 5-like	Populus euphratica
persimmon1SL001089t0003	2602	1987	1846	4721	4943	4742	2342	1812	1651	5117	5128	5454	1.43521	7e-87	70	Potri.005G218200.1	Populus_trichocarpa	AT5G43700.1	ATAUX2-11,IAA4	AUX/IAA transcriptional regulator family protein	PF02309			3e-90	71.65	ref|XP_009764468.1	PREDICTED: auxin-induced protein 22D-like	Nicotiana sylvestris
persimmon1SL002596t0005	5724	5549	5481	4549	4943	4627	5153	5060	4903	4930	5127	5321	0.0249235	1e-51	71.05	30169.m006627	Ricinus_communis	AT4G25670.1						2e-56	74.48	ref|XP_009609656.1	PREDICTED: uncharacterized protein LOC104103448	Nicotiana tomentosiformis
persimmon1SL012942t0002	3914	3255	2989	4026	4932	4624	3523	2968	2674	4364	5117	5318	0.691179	3e-150	94.29	Gorai.001G079900.1	Gossypium_raimondii	AT3G02520.1	GF14 NU,GRF7	general regulatory factor 7	PF00244	PTHR18860	KOG0841	6e-165	91.34	gb|KHG19539.1	Uncharacterized protein F383_05852	Gossypium arboreum
persimmon1SL004050t0003	5930	3790	4099	4656	4929	4643	5337	3455	3666	5044	5107	5336	0.314078	4e-104	63.29	evm.model.supercontig_74.64	Carica_papaya	AT4G11660.1	AT-HSFB2B,HSFB2B	winged-helix DNA-binding transcription factor family protein	PF00447	PTHR10015,PTHR10015:SF7		3e-136	65.26	ref|802740893	PREDICTED: heat stress transcription factor B-2b	Jatropha curcas
persimmon1SL014991t0001	2324	2115	2066	2356	4920	4528	2092	1928	1848	2554	5104	5207	1.13237	0	83.28	Migut.L01301.3.p	Mimulus_guttatus_v2.0	AT1G26850.1		S-adenosyl-L-methionine-dependent methyltransferases superfamily protein	PF03141	PTHR10108:SF37,PTHR10108		0	83.44	ref|720007661	PREDICTED: probable methyltransferase PMT2	Nelumbo nucifera
persimmon1SL013242t0012	3207	3151	3092	4455	4916	4573	2886	2873	2766	4829	5098	5258	0.832825	0	65.62	Ciclev10008202m	Citrus_clementina	AT5G23810.1	AAP7	amino acid permease 7	PF01490	PTHR22950	KOG1303	0	72.67	ref|567921446	hypothetical protein CICLE_v10008202mg	Citrus clementina
persimmon1SL001199t0004	1770	1655	1618	2138	4901	4599	1593	1509	1447	2317	5085	5289	1.47996	0	78.25	GSVIVT01012140001	Vitis_vinifera	AT4G20070.1	AAH,ATAAH	allantoate amidohydrolase	PF07687,PF01546	PTHR11014,PTHR11014:SF27		0	76.89	emb|CBI27216.3	unnamed protein product	Vitis vinifera
persimmon1SL007724t0003	3330	2581	2454	3310	4902	4941	2997	2353	2195	3588	5085	5682	0.927912	0	65.21	Ciclev10028201m	Citrus_clementina	AT4G31940.1	CYP82C4	cytochrome P450, family 82, subfamily C, polypeptide 4	PF00067	PTHR24298:SF44,PTHR24298	KOG0156	0	64.26	ref|567860958	hypothetical protein CICLE_v10028201mg	Citrus clementina
persimmon1SL000809t0015	4377	4475	4058	3152	4886	4305	3940	4081	3630	3417	5069	4951	0.205686	0	81.67	PGSC0003DMP400044472	Solanum_tuberosum	AT1G79600.1		Protein kinase superfamily protein	PF03109	PTHR10566,PTHR10566:SF10	KOG1235	0	81.51	ref|XP_006342209.1	PREDICTED: uncharacterized aarF domain-containing protein kinase At1g79600, chloroplastic-like	Solanum tuberosum
persimmon1SL002908t0001	6637	5869	6490	4389	4885	4457	5974	5352	5806	4757	5068	5126	-0.196428	0	63.33	ppa002575m	Prunus_persica	AT2G33490.1		hydroxyproline-rich glycoprotein family protein	PF03114			0	64.08	ref|595962829	hypothetical protein PRUPE_ppa002575mg	Prunus persica
persimmon1SL001433t0012	4059	3528	3361	2975	4884	4282	3654	3217	3007	3225	5066	4924	0.419889	0	92.79	Thecc1EG037152t1	Theobroma_cacao	AT5G11520.1	ASP3,YLS4	aspartate aminotransferase 3	PF00155	PTHR11879	KOG1411	0	89.55	ref|590573222	Aspartate aminotransferase 3	Theobroma cacao
persimmon1SL002945t0014	6212	5684	5336	6561	4883	4730	5592	5183	4773	7112	5065	5440	0.180177	8e-101	89.19	Solyc06g076970.2.1	Solanum_lycopersicum	AT2G29960.1	ATCYP5,CYP19-4,CYP5	cyclophilin 5	PF00160	PTHR11071,PTHR11071:SF120	KOG0880	2e-119	88.54	gb|ACJ06541.1	cyclophilin	Camellia oleifera
persimmon1SL008358t0002	3592	3661	3410	3126	4879	4660	3233	3338	3051	3388	5061	5359	0.521168	6e-164	87.57	Glyma.01G165100.2.p	Glycine_max_Wm82.a2.v1	AT4G38630.1	ATMCB1,MBP1,MCB1,RPN10	regulatory particle non-ATPase 10	PF02809	PTHR10223	KOG2884	0	83.42	gb|KHN08386.1	26S proteasome non-ATPase regulatory subunit 4	Glycine soja
persimmon1SL006104t0001	5332	2240	1752	5824	4869	4313	4800	2043	1567	6313	5051	4960	0.956874	5e-28	63.48	GSVIVT01017796001	Vitis_vinifera	AT4G15610.1		Uncharacterised protein family (UPF0497)	PF04535	PTHR11615:SF54,PTHR11615		6e-74	66.34	ref|XP_011071479.1	PREDICTED: CASP-like protein 1	Sesamum indicum
persimmon1SL007246t0001	5487	5711	5839	4016	4866	4430	4939	5208	5224	4353	5048	5094	-0.084526	0	86.88	PGSC0003DMP400046800	Solanum_tuberosum	AT1G48410.1	AGO1	Stabilizer of iron transporter SufD / Polynucleotidyl transferase	PF02170,PF02171,PF08699	PTHR22891	KOG1041	0	81.92	ref|XP_002271225.1	PREDICTED: protein argonaute 1	Vitis vinifera
persimmon1SL020983t0003	10248	7233	7042	7304	4858	4722	9224	6595	6300	7916	5037	5429	-0.267027	6e-83	86.01	Thecc1EG028990t2	Theobroma_cacao	AT2G19730.1		Ribosomal L28e protein family	PF01778	PTHR10544	KOG3412	7e-87	87.41	ref|XP_010267047.1	PREDICTED: 60S ribosomal protein L28-2	Nelumbo nucifera
persimmon1SL004552t0003	3832	3408	3223	3913	4848	4243	3450	3107	2883	4241	5029	4879	0.583891	2e-26	52.63	Ciclev10032181m	Citrus_clementina	AT1G01550.1	BPS1	Protein of unknown function (DUF793)				2e-24	42.57	ref|XP_010659289.1	PREDICTED: protein BPS1, chloroplastic-like	Vitis vinifera
persimmon1SL001678t0001	4652	4977	5097	3891	4847	4297	4187	4538	4559	4218	5028	4941	0.0947739	0	83.64	cassava4.1_001869m	Manihot_esculenta	AT4G13780.1		methionine--tRNA ligase, putative / methionyl-tRNA synthetase, putative / MetRS, putative	PF01588,PF08264,PF09334	PTHR11946,PTHR11946:SF20	KOG1247	0	84.99	ref|XP_011101554.1	PREDICTED: probable methionine--tRNA ligase	Sesamum indicum
persimmon1SL001043t0011	1301	1012	1027	1663	4844	4412	1171	922	919	1803	5025	5074	1.98227	0	68.95	Thecc1EG010198t1	Theobroma_cacao	AT1G24100.1	UGT74B1	UDP-glucosyl transferase 74B1	PF00201	PTHR11926:SF15,PTHR11926	KOG1192	0	68.55	ref|590694100	UDP-glucosyl transferase 74B1	Theobroma cacao
persimmon1SL002769t0011	4473	4546	4523	3511	4837	3995	4027	4145	4046	3805	5019	4595	0.135146	0	58.84	GSVIVT01028908001	Vitis_vinifera	AT4G25610.1		C2H2-like zinc finger protein				0	58.82	ref|225464505	PREDICTED: uncharacterized protein LOC100262848 isoform X1	Vitis vinifera
persimmon1SL024246t0001	5781	3808	4129	4717	4842	4466	5203	3471	3693	5109	5018	5133	0.303213	0	65.38	Thecc1EG016711t2	Theobroma_cacao	AT1G77360.1		Tetratricopeptide repeat (TPR)-like superfamily protein	PF01535	PTHR24015		0	65.11	ref|720061428	PREDICTED: pentatricopeptide repeat-containing protein At1g77360, mitochondrial-like	Nelumbo nucifera
persimmon1SL012881t0003	4741	4145	3776	4496	4837	4316	4268	3780	3378	4873	5018	4963	0.378661	0	93.36	Gorai.002G268400.11	Gossypium_raimondii	AT3G59920.1	ATGDI2,GDI2	RAB GDP dissociation inhibitor 2	PF00996	PTHR11787	KOG1439	0	93.24	ref|719985601	PREDICTED: guanosine nucleotide diphosphate dissociation inhibitor 2	Nelumbo nucifera
persimmon1SL001329t0001	5093	3492	3845	3990	4841	4633	4583	3183	3439	4322	5017	5325	0.388088	3e-20	38.93	PGSC0003DMP400023612	Solanum_tuberosum	AT1G12020.1
persimmon1SL020064t0004	5702	3727	4088	4556	4841	4522	5132	3397	3656	4936	5016	5197	0.31407
persimmon1SL001519t0013	3881	4071	4220	3086	4828	4176	3493	3712	3775	3345	5008	4802	0.260691	0	54.26	Potri.001G137200.1	Populus_trichocarpa	AT1G32230.3	ATP8,CEO,CEO1,RCD1	WWE protein-protein interaction domain protein family	PF12174,PF02825	PTHR14453:SF5,PTHR14453		0	56.66	ref|XP_002276953.2	PREDICTED: inactive poly	none
persimmon1SL010915t0001	1678	2234	2136	2261	4807	4445	1510	2037	1911	2451	4987	5112	1.20114	0	86.54	ppa003994m	Prunus_persica	AT4G26270.1	PFK3	phosphofructokinase 3	PF00365	PTHR13697	KOG2440	0	86.54	ref|595813790	hypothetical protein PRUPE_ppa003994mg	Prunus persica
persimmon1SL021476t0001	5229	3556	3796	4278	4811	4383	4705	3241	3395	4635	4986	5038	0.370015	0	78.06	Lus10011297	Linum_usitatissimum	AT4G08960.1		phosphotyrosyl phosphatase activator (PTPA) family protein	PF03095	PTHR10012	KOG2867	0	75.71	gb|KDP41406.1	hypothetical protein JCGZ_15813	Jatropha curcas
persimmon1SL002759t0007	2795	2634	2507	2874	4794	3939	2516	2402	2242	3115	4974	4530	0.817519	5e-30	57.32	cassava4.1_026121m	Manihot_esculenta	AT5G26230.1						4e-76	53.71	ref|255552331	conserved hypothetical protein	Ricinus communis
persimmon1SL009899t0004	3069	3764	3826	2672	4788	4615	2762	3432	3423	2896	4967	5308	0.453748	0	62.93	Thecc1EG031520t2	Theobroma_cacao	AT4G27500.1	PPI1	proton pump interactor 1				0	65.83	ref|359493838	PREDICTED: proton pump-interactor 1	Vitis vinifera
persimmon1SL003357t0004	1865	1992	2138	1776	4786	4262	1679	1816	1913	1925	4965	4901	1.12453	9e-134	34.56	Ciclev10000055m	Citrus_clementina	AT4G27190.1		NB-ARC domain-containing disease resistance protein	PF00931	PTHR23155	KOG4658	1e-148	35.76	ref|XP_010660144.1	PREDICTED: probable disease resistance protein At4g27220	Vitis vinifera
persimmon1SL012618t0018	3240	3508	3697	2893	4782	4185	2917	3198	3307	3136	4961	4813	0.454258	0	76.26	Gorai.013G255600.2	Gossypium_raimondii	AT5G60410.2	ATSIZ1,SIZ1	DNA-binding protein with MIZ/SP-RING zinc finger, PHD-finger and SAP domain	PF02037,PF02891	PTHR10782:SF4,PTHR10782	KOG2169	0	77.92	emb|CDP07144.1	unnamed protein product	Coffea canephora
persimmon1SL006378t0004	5395	3793	4047	4527	4787	4461	4855	3458	3620	4905	4960	5127	0.32931	0	54.89	GSVIVT01035903001	Vitis_vinifera	AT2G25180.1	ARR12,RR12	response regulator 12	PF00072,PF00249	PTHR26402:SF38,PTHR26402		0	56.75	ref|XP_002282928.1	PREDICTED: two-component response regulator ARR12-like isoform X1	Vitis vinifera
persimmon1SL004650t0004	5972	6562	6366	3556	4776	4275	5376	5984	5695	3854	4954	4916	-0.313387	0	90.71	evm.model.supercontig_17.191	Carica_papaya	AT5G62670.1	AHA11,HA11	H(+)-ATPase 11	PF00702,PF00690,PF00122	PTHR24093,PTHR24093:SF61	KOG0205	0	90.49	ref|802652789	PREDICTED: ATPase 11, plasma membrane-type	Jatropha curcas
persimmon1SL000879t0005	5276	3584	3846	4576	4771	4436	4748	3267	3440	4958	4946	5099	0.389103	2e-128	91.84	Thecc1EG037462t1	Theobroma_cacao	AT4G33250.1	ATTIF3K1,EIF3K,TIF3K1	eukaryotic translation initiation factor 3K	PF03399	PTHR13022	KOG3252	6e-130	88.04	ref|802628621	PREDICTED: eukaryotic translation initiation factor 3 subunit K	Jatropha curcas
persimmon1SL000986t0013	6650	5620	4733	6222	4763	4193	5986	5124	4234	6744	4941	4823	0.105458	0	64.51	Solyc05g026540.2.1	Solanum_lycopersicum	AT1G70770.1		Protein of unknown function DUF2359, transmembrane	PF10151	PTHR13448	KOG4467	0	66.84	ref|XP_002284658.1	PREDICTED: uncharacterized protein LOC100264607	Vitis vinifera
persimmon1SL021542t0002	5466	3971	4262	4347	4767	4371	4919	3619	3812	4709	4940	5023	0.248552	0	83.75	Solyc10g005110.2.1	Solanum_lycopersicum	AT1G03475.1	ATCPO-I,HEMF1,LIN2	Coproporphyrinogen III oxidase	PF01218	PTHR10755	KOG1518	0	80.46	ref|XP_011096874.1	PREDICTED: coproporphyrinogen-III oxidase 1, chloroplastic	Sesamum indicum
persimmon1SL022934t0002	2487	1834	1958	2283	4752	4682	2238	1671	1751	2473	4926	5383	1.17532	0	63.38	GSVIVT01004107001	Vitis_vinifera	AT5G67550.1						0	64.02	ref|XP_010646500.1	PREDICTED: uncharacterized protein LOC100254306 isoform X1	Vitis vinifera
persimmon1SL005263t0009	3860	3634	3559	2898	4744	4107	3475	3314	3184	3141	4921	4724	0.358559	2e-166	57.43	29940.m000398	Ricinus_communis	AT2G40950.1	BZIP17	Basic-leucine zipper (bZIP) transcription factor family protein	PF00170	PTHR13301,PTHR13301:SF22		0	61.51	gb|AGO05994.1	bZIP transcription factor family protein 10	Camellia sinensis
persimmon1SL001605t0003	6913	6233	5708	5672	4743	4204	6223	5683	5106	6148	4920	4835	-0.0973217	3e-133	88.89	Gorai.011G207900.1	Gossypium_raimondii	AT3G10920.1	ATMSD1,MEE33,MSD1	manganese superoxide dismutase 1	PF02777,PF00081	PTHR11404,PTHR11404:SF5	KOG0876	5e-141	83.62	gb|AAT68778.2	manganese superoxide dismutase	Camellia sinensis
persimmon1SL009189t0003	5827	4032	4224	4539	4747	4396	5244	3675	3778	4918	4919	5052	0.22971
persimmon1SL006768t0007	438	493	391	902	4741	4630	394	449	349	977	4918	5324	3.23411
persimmon1SL003495t0001	5763	3967	4184	4671	4740	4397	5186	3616	3742	5060	4912	5053	0.260324	3e-137	83.01	evm.model.supercontig_25.94	Carica_papaya	AT1G72820.1		Mitochondrial substrate carrier family protein	PF00153	PTHR24089:SF94,PTHR24089	KOG0765	1e-150	84.56	ref|703066361	hypothetical protein L484_013453	Morus notabilis
persimmon1SL003019t0003	2315	1922	1888	2532	4733	4401	2084	1753	1689	2744	4910	5062	1.20246	0	59.06	cassava4.1_005491m	Manihot_esculenta	AT3G59690.1	IQD13	IQ-domain 13				0	65.41	emb|CDP10875.1	unnamed protein product	Coffea canephora
persimmon1SL004166t0012	2819	3651	3633	2234	4703	4385	2537	3329	3250	2422	4879	5043	0.437271	0	45.5	GSVIVT01034110001	Vitis_vinifera	AT2G27230.1	LHW	transcription factor-related		PTHR13902,PTHR13902:SF5		0	46.06	ref|359481746	PREDICTED: transcription factor LHW	Vitis vinifera
persimmon1SL014995t0001	2454	3130	2997	2156	4701	4390	2209	2854	2681	2336	4877	5049	0.663007	0	83.98	Migut.N01144.1.p	Mimulus_guttatus_v2.0	AT1G49970.1	CLPR1,NCLPP5,SVR2	CLP protease proteolytic subunit 1	PF00574	PTHR10381,PTHR10381:SF3	KOG0840	0	82.17	emb|CDO97271.1	unnamed protein product	Coffea canephora
persimmon1SL001669t0004	2622	1585	1203	3409	4700	4248	2360	1445	1076	3695	4876	4886	1.46306	4e-96	67.14	Eucgr.H01172.1	Eucalyptus_grandis	AT1G02930.1	ATGST1,ATGSTF3,ATGSTF6,ERD11,GST1,GSTF6	glutathione S-transferase 6	PF02798,PF00043	PTHR11260,PTHR11260:SF55	KOG0867	7e-98	63.85	ref|XP_011079702.1	PREDICTED: glutathione S-transferase-like	Sesamum indicum
persimmon1SL012946t0001	3763	3402	3044	3677	4698	4181	3387	3102	2723	3985	4873	4809	0.56919	0	89.87	Thecc1EG008998t1	Theobroma_cacao	AT2G01140.1		Aldolase superfamily protein	PF00274	PTHR11627	KOG1557	0	91.86	gb|AEH04657.1	fructose-bisphosphate aldolase	Camellia oleifera
persimmon1SL010835t0001	584	434	421	644	4683	4513	526	395	376	697	4859	5191	3.05036	7e-41	67.37	PGSC0003DMP400047535	Solanum_tuberosum	AT5G65550.1		UDP-Glycosyltransferase superfamily protein	PF00201	PTHR11926,PTHR11926:SF15	KOG1192	3e-44	56.39	ref|XP_004250486.1	PREDICTED: crocetin glucoside glucosyltransferase-like	Solanum lycopersicum
persimmon1SL006228t0001	4765	3932	3718	4049	4683	4205	4289	3585	3325	4387	4855	4835	0.329936	0	85.62	Thecc1EG016649t1	Theobroma_cacao	AT1G32100.1	ATPRR1,PRR1	pinoresinol reductase 1	PF05368	PTHR14194:SF8,PTHR14194		0	85.58	ref|590680157	Pinoresinol-(+)-lariciresinol reductase	Theobroma cacao
persimmon1SL004283t0001	4389	3334	3220	3694	4684	4246	3950	3040	2880	4003	4855	4881	0.477153	0	97.67	PGSC0003DMP400036118	Solanum_tuberosum	AT5G11170.1		DEAD/DEAH box RNA helicase family protein	PF00271,PF00270	PTHR24031:SF5,PTHR24031	KOG0329	0	95.56	ref|823259759	PREDICTED: DEAD-box ATP-dependent RNA helicase 56 isoform X1	Gossypium raimondii
persimmon1SL002593t0024	2152	3188	3263	1790	4674	4456	1937	2907	2919	1940	4849	5125	0.617917	4e-178	71.2	evm.model.supercontig_5.278	Carica_papaya	AT2G02710.2	PLP,PLPA,PLPB,PLPC	PAS/LOV protein B	PF00989	PTHR23244,PTHR23244:SF1		0	74.75	ref|645229914	PREDICTED: protein TWIN LOV 1	Prunus mume
persimmon1SL000918t0006	5514	3752	4153	4265	4680	4328	4962	3420	3714	4620	4849	4974	0.255845
persimmon1SL021576t0006	3800	3005	2740	3058	4669	3903	3421	2740	2451	3315	4844	4489	0.554464	0	71.91	cassava4.1_001915m	Manihot_esculenta	AT5G57870.2	eIFiso4G1	MIF4G domain-containing protein / MA3 domain-containing protein	PF02854,PF02847	PTHR23253,PTHR23253:SF2	KOG0401	0	75.25	ref|XP_002277218.2	PREDICTED: eukaryotic translation initiation factor isoform 4G-1	Vitis vinifera
persimmon1SL009780t0002	5958	4003	4239	4660	4659	4309	5362	3649	3791	5048	4828	4953	0.212068	7e-130	90.87	29848.m004605	Ricinus_communis	AT5G11150.1	ATVAMP713,VAMP713	vesicle-associated membrane protein 713	PF00957	PTHR21136,PTHR21136:SF77	KOG0859	6e-148	91.78	ref|XP_009611595.1	PREDICTED: vesicle-associated membrane protein 711	Nicotiana tomentosiformis
persimmon1SL000953t0010	4146	9224	8949	2678	4655	4164	3732	8410	8005	2903	4827	4789	-0.686448
persimmon1SL000710t0001	4725	4049	3664	4194	4651	4206	4253	3692	3278	4546	4824	4837	0.340184	0	92.37	orange1.1g014750m	Citrus_sinensis	AT2G30980.1	ASKdZeta,ATSK2-2,ATSK23,BIL1,SKdZeta	SHAGGY-related protein kinase dZeta	PF00069	PTHR24057	KOG0658	0	86.81	ref|XP_004303195.1	PREDICTED: shaggy-related protein kinase eta isoform X1	Fragaria vesca subsp. vesca
persimmon1SL009236t0006	2121	1462	1450	1732	4649	4587	1909	1333	1297	1877	4823	5276	1.39967	0	79.47	MDP0000132583	Malus_domestica	AT2G36310.1	URH1	uridine-ribohydrolase 1	PF01156	PTHR12304	KOG2938	0	78.89	ref|XP_009366647.1	PREDICTED: uridine nucleosidase 1-like isoform X2	Pyrus x bretschneideri
persimmon1SL007489t0016	2195	2107	2018	2075	4645	4292	1976	1921	1805	2249	4819	4936	1.07406	5e-145	94.71	GSVIVT01014744001	Vitis_vinifera	AT4G26570.1	ATCBL3,CBL3	calcineurin B-like 3		PTHR23056,PTHR23056:SF3	KOG0034	2e-155	95.13	ref|658018745	PREDICTED: calcineurin B-like protein 3 isoform X2	Malus domestica
persimmon1SL009396t0007	5373	4758	4488	5559	4643	4356	4837	4338	4015	6025	4817	5010	0.265149	9e-171	91.57	cassava4.1_014065m	Manihot_esculenta	AT3G02520.1	GF14 NU,GRF7	general regulatory factor 7	PF00244	PTHR18860	KOG0841	6e-174	91.57	gb|67107029	14-3-3 protein	Manihot esculenta
persimmon1SL001581t0007	4184	4809	4623	4148	4641	4449	3767	4385	4136	4496	4814	5116	0.231577	1e-111	70.91	Thecc1EG034148t1	Theobroma_cacao	AT3G54340.1	AP3,ATAP3	K-box region and MADS-box transcription factor family protein	PF01486,PF00319	PTHR11945:SF76,PTHR11945	KOG0014	2e-149	92.44	gb|ACY08903.1	MADS-domain transcription factor, partial	Diospyros digyna
persimmon1SL010238t0003	1119	1189	1216	849	4634	4443	1007	1084	1087	920	4807	5110	1.76949	0	83.54	GSVIVT01034978001	Vitis_vinifera	AT4G16180.2						0	82.32	ref|359477212	PREDICTED: uncharacterized protein LOC100258488 isoform X1	Vitis vinifera
persimmon1SL001924t0001	3102	3611	4013	2246	4627	3917	2792	3293	3590	2434	4800	4505	0.278938	0	80.81	Thecc1EG006633t1	Theobroma_cacao	AT4G38600.1	KAK,UPL3	HEAT repeat ;HECT-domain (ubiquitin-transferase)	PF00632	PTHR11254:SF73,PTHR11254	KOG0168	0	80.42	ref|XP_002278408.1	PREDICTED: E3 ubiquitin-protein ligase UPL3	Vitis vinifera
persimmon1SL018591t0002	4755	3062	3357	3841	4627	4346	4279	2791	3003	4160	4795	4995	0.469966	9e-36	48.97	evm.model.supercontig_44.99	Carica_papaya	AT3G23130.1	FLO10,FON1,SUP	C2H2 and C2HC zinc fingers superfamily protein		PTHR26374:SF89,PTHR26374		5e-56	48.75	gb|KDP40291.1	hypothetical protein JCGZ_02289	Jatropha curcas
persimmon1SL002002t0003	5534	4890	4333	4273	4620	4100	4982	4459	3876	4631	4792	4716	0.0864714	0	78.36	Solyc02g067180.2.1	Solanum_lycopersicum	AT3G01120.1	ATCYS1,CGS,CGS1,MTO1	Pyridoxal phosphate (PLP)-dependent transferases superfamily protein	PF01053	PTHR11808,PTHR11808:SF14	KOG0053	0	78.32	ref|350536179	cystathionine gamma synthase	Solanum lycopersicum
persimmon1SL005303t0006	16272	10233	9013	17610	4609	4343	14649	9331	8063	19089	4781	4994	-0.150709	7e-164	91.09	Thecc1EG033511t1	Theobroma_cacao	AT3G12760.1			PF03556	PTHR12281	KOG3077	6e-168	91.06	ref|590613548	Gb:AAF04863.1	Theobroma cacao
persimmon1SL004973t0001	1578	2038	1953	1894	4608	4253	1421	1858	1747	2053	4780	4891	1.22216	0	86.3	cassava4.1_007081m	Manihot_esculenta	AT4G11820.2	EMB2778,FKP1,HMGS,MVA1	hydroxymethylglutaryl-CoA synthase / HMG-CoA synthase / 3-hydroxy-3-methylglutaryl coenzyme A synthase	PF01154,PF08540	PTHR11877,PTHR11877:SF10	KOG1393	0	87.34	gb|AFC34137.1	3-hydroxy-3-methylglutaryl-CoA synthase	Camellia sinensis
persimmon1SL004699t0004	5815	3741	3973	4509	4606	4310	5234	3409	3553	4884	4772	4953	0.260449	2e-63	70.37	Gorai.013G095300.2	Gossypium_raimondii	AT1G26340.1	ATCB5-A,B5 #6,CB5-A	cytochrome B5 isoform A	PF00173	PTHR19359	KOG0537	1e-67	73.13	gb|AAT84461.1	cytochrome b5 isoform Cb5-D	Vernicia fordii
persimmon1SL007694t0005	2047	4351	4275	1601	4598	4000	1842	3967	3825	1735	4770	4601	0.205062	0	93.71	evm.model.supercontig_29.106	Carica_papaya	AT1G62750.1	ATSCO1,ATSCO1/CPEF-G,SCO1	Translation elongation factor EFG/EF2 protein	PF03144,PF00009,PF00679,PF03764	PTHR23115:SF84,PTHR23115	KOG0465	0	87.08	ref|XP_008437133.1	PREDICTED: elongation factor G-2, chloroplastic	Cucumis melo
persimmon1SL005195t0006	2210	2814	3220	1666	4589	4095	1989	2566	2881	1806	4759	4710	0.600537	0	83.06	cassava4.1_000599m	Manihot_esculenta	AT5G06600.2	UBP12	ubiquitin-specific protease 12			KOG1863	0	83.59	ref|XP_012090875.1	PREDICTED: ubiquitin carboxyl-terminal hydrolase 12 isoform X2	Jatropha curcas
persimmon1SL010877t0005	5310	3872	4157	4193	4591	4223	4779	3529	3718	4542	4759	4854	0.235148	2e-162	73.14	cassava4.1_008837m	Manihot_esculenta	AT1G07470.1		Transcription factor IIA, alpha/beta subunit	PF03153	PTHR12694:SF2,PTHR12694	KOG2652	0	77.86	emb|CDP09102.1	unnamed protein product	Coffea canephora
persimmon1SL001573t0003	2385	2894	3214	1645	4586	4031	2147	2638	2875	1783	4757	4635	0.544751	0	93.3	Cucsa.156930.1	Cucumis_sativus	AT5G50920.1	ATHSP93-V,CLPC,CLPC1,DCA1,HSP93-V	CLPC homologue 1	PF02151,PF10431,PF02861,PF00004,PF07724	PTHR11638,PTHR11638:SF19	KOG1051	0	93.07	ref|XP_009615664.1	PREDICTED: ATP-dependent Clp protease ATP-binding subunit clpA homolog CD4B, chloroplastic-like	Nicotiana tomentosiformis
persimmon1SL022946t0006	6332	5247	4578	4891	4576	3795	5700	4785	4096	5302	4747	4364	-0.0166033	0	86.95	Thecc1EG041152t1	Theobroma_cacao	AT5G17920.1	ATCIMS,ATMETS,ATMS1	Cobalamin-independent synthase family protein	PF08267,PF01717	PTHR19960:SF21,PTHR19960	KOG2263	0	87.04	ref|590585920	Cobalamin-independent synthase family protein isoform 1	Theobroma cacao
persimmon1SL021319t0001	9512	7146	6354	7193	4570	4310	8563	6516	5684	7797	4741	4956	-0.247121	3e-124	89.95	PGSC0003DMP400036643	Solanum_tuberosum	AT1G30630.1		Coatomer epsilon subunit	PF04733	PTHR10805	KOG3081	1e-127	90.96	ref|XP_009803842.1	PREDICTED: coatomer subunit epsilon-1-like	Nicotiana sylvestris
persimmon1SL017604t0001	764	659	597	519	4569	4488	687	601	534	562	4739	5162	2.52146	2e-39	63.11	GSVIVT01007791001	Vitis_vinifera	AT5G14890.1		NHL domain-containing protein		PTHR13833:SF16,PTHR13833
persimmon1SL001688t0001	7515	5271	4684	5885	4569	4466	6765	4806	4190	6378	4739	5136	0.0444118	0	96.18	Potri.003G217900.1	Populus_trichocarpa	AT2G42500.1	PP2A-3	protein phosphatase 2A-3	PF00149	PTHR11668,PTHR11668:SF21	KOG0371	0	96.17	ref|XP_011093402.1	PREDICTED: serine/threonine-protein phosphatase PP2A-2 catalytic subunit-like	Sesamum indicum
persimmon1SL003547t0002	5739	3846	4063	4517	4573	4371	5164	3505	3634	4893	4738	5023	0.252158	6e-100	62.93	mrna04228.1-v1.0-hybrid	Fragaria_vesca	AT5G60910.1	AGL8,FUL	AGAMOUS-like 8	PF01486,PF00319	PTHR11945:SF19,PTHR11945	KOG0014	1e-110	70.04	gb|AGA61755.1	fruitful 1	Cornus kousa
persimmon1SL002656t0008	2487	2777	2965	1980	4562	4240	2239	2532	2653	2146	4733	4876	0.663137	0	78.99	Solyc07g006830.2.1	Solanum_lycopersicum	AT5G57580.1		Calmodulin-binding protein	PF07887			0	78.83	gb|AAB37246.1	calmodulin-binding protein	Nicotiana tabacum
persimmon1SL000040t0002	36050	5323	4555	31642	4559	4070	32453	4851	4073	34295	4725	4679	0.0787616	2e-21	61.7	PGSC0003DMP400015382	Solanum_tuberosum	AT3G61040.1	CYP76C7	cytochrome P450, family 76, subfamily C, polypeptide 7	PF00067	PTHR10470,PTHR10470:SF4	KOG0156	2e-15	69.09	ref|XP_010253989.1	PREDICTED: probable (S)-N-methylcoclaurine 3'-hydroxylase isozyme 2	Nelumbo nucifera
persimmon1SL010055t0003	2187	2230	2209	1812	4554	4369	1969	2034	1976	1964	4724	5024	0.970209	0	86.8	Thecc1EG036898t1	Theobroma_cacao	AT4G31860.1		Protein phosphatase 2C family protein	PF00481	PTHR13832:SF140,PTHR13832	KOG0697	0	86.7	ref|720030482	PREDICTED: probable protein phosphatase 2C 60 isoform X1	Nelumbo nucifera
persimmon1SL010259t0001	1678	1506	1432	2057	4551	4404	1511	1373	1281	2230	4721	5065	1.52876	5e-155	96.36	GSVIVT01018748001	Vitis_vinifera	AT5G66140.1	PAD2	proteasome alpha subunit D2	PF00227,PF10584	PTHR11599,PTHR11599:SF15	KOG0183	4e-164	96.54	ref|XP_010266816.1	PREDICTED: proteasome subunit alpha type-7-like	Nelumbo nucifera
persimmon1SL002089t0001	4669	4292	4430	3325	4549	3932	4203	3914	3963	3604	4719	4522	0.0886454	0	84.44	GSVIVT01018314001	Vitis_vinifera	AT2G44710.1		RNA-binding (RRM/RBD/RNP motifs) family protein	PF00076	PTHR24012:SF39,PTHR24012	KOG0117	0	75.93	ref|255571057	RNA binding protein, putative	Ricinus communis
persimmon1SL016053t0007	3334	3749	3728	3748	4549	4052	3001	3418	3334	4062	4717	4660	0.462427	0	78.74	ppa007208m	Prunus_persica	AT5G65670.2	IAA9	indole-3-acetic acid inducible 9	PF02309			0	76.13	ref|802646321	PREDICTED: auxin-responsive protein IAA9	Jatropha curcas
persimmon1SL001717t0007	5881	5566	5720	3489	4540	3847	5294	5076	5117	3781	4709	4425	-0.261928	0	90.06	ppa000523m	Prunus_persica	AT5G19820.1	emb2734	ARM repeat superfamily protein	PF04510,PF02985	PTHR10527,PTHR10527:SF5	KOG2171	0	92.14	ref|XP_002285720.1	PREDICTED: importin-5	Vitis vinifera
persimmon1SL001537t0006	4418	3463	3641	3864	4538	4275	3976	3157	3256	4187	4705	4914	0.410197	0	83.77	Ciclev10025997m	Citrus_clementina	AT2G17990.1						0	83.72	ref|567865773	hypothetical protein CICLE_v10025997mg	Citrus clementina
persimmon1SL001955t0001	3972	4236	4424	2869	4536	3944	3575	3862	3957	3110	4705	4536	0.116268	0	76.67	cassava4.1_000344m	Manihot_esculenta	AT3G17850.1		Protein kinase superfamily protein			KOG0606	0	78.38	ref|XP_010663711.1	PREDICTED: probable serine/threonine protein kinase IREH1 isoform X1	Vitis vinifera
persimmon1SL009496t0001	4213	3891	3253	4477	4533	4178	3792	3548	2910	4853	4703	4805	0.486515	1e-159	85.6	orange1.1g025673m	Citrus_sinensis	AT3G22850.1		Aluminium induced protein with YGL and LRDR motifs	PF12481,PF12504	PTHR11772		2e-161	85.89	ref|567853848	hypothetical protein CICLE_v10005714mg	Citrus clementina
persimmon1SL026404t0002	4202	3912	3690	3419	4532	4152	3783	3567	3301	3706	4701	4775	0.307615	0	90.98	cassava4.1_008743m	Manihot_esculenta	AT3G19760.1	EIF4A-III	eukaryotic initiation factor 4A-III			KOG0328	0	93.41	ref|XP_002275011.1	PREDICTED: eukaryotic initiation factor 4A-3	Vitis vinifera
persimmon1SL005884t0004	7887	6802	6865	5668	4531	4220	7100	6203	6142	6143	4700	4853	-0.308875	0	77.05	GSVIVT01022281001	Vitis_vinifera	AT5G09880.1		Splicing factor, CC1-like	PF00076	PTHR24012:SF293,PTHR24012	KOG0147	0	79.24	ref|823140152	PREDICTED: RNA-binding protein 39-like	Gossypium raimondii
persimmon1SL003042t0011	1209	5365	5479	1778	4527	4157	1088	4892	4901	1927	4696	4781	0.0676263	8e-173	44.91	orange1.1g005889m	Citrus_sinensis	AT5G64170.2		dentin sialophosphoprotein-related				0	49.35	ref|225448311	PREDICTED: uncharacterized protein LOC100257088 isoform X2	Vitis vinifera
persimmon1SL023243t0005	6320	4231	4454	4720	4532	4192	5688	3857	3984	5114	4696	4818	0.112728	0	63.36	Thecc1EG004239t1	Theobroma_cacao	AT3G63430.1						0	65.42	ref|802788507	PREDICTED: protein LONGIFOLIA 1	Jatropha curcas
persimmon1SL011879t0005	3385	3440	3319	2727	4524	3894	3047	3136	2969	2955	4693	4478	0.405949	0	88.75	Solyc08g081320.2.1	Solanum_lycopersicum	AT4G23460.1		Adaptin family protein	PF09066,PF01602,PF02883	PTHR11134	KOG1061	0	89.4	ref|XP_004245584.1	PREDICTED: beta-adaptin-like protein C	Solanum lycopersicum
persimmon1SL021016t0001	1836	1022	955	668	4523	3993	1653	932	854	724	4692	4593	1.54107	0	87.64	Gorai.012G014200.1	Gossypium_raimondii	AT2G40540.1	ATKT2,ATKUP2,KT2,KUP2,SHY3,TRK2	potassium transporter 2	PF02705			0	88.41	ref|747075594	PREDICTED: potassium transporter 2	Sesamum indicum
persimmon1SL000613t0001	5099	3116	3094	4461	4521	3681	4590	2841	2767	4835	4691	4233	0.43198	6e-68	72.86	30174.m009012	Ricinus_communis	AT2G45850.1		AT hook motif DNA-binding family protein	PF03479			7e-160	73.45	ref|255541558	DNA binding protein, putative	Ricinus communis
persimmon1SL014883t0001	6827	5906	5370	6374	4504	3948	6146	5385	4804	6909	4673	4541	-0.0188923	0	86.67	GSVIVT01033815001	Vitis_vinifera	AT3G52880.1	ATMDAR1,MDAR1	monodehydroascorbate reductase 1	PF07992,PF00070	PTHR22912,PTHR22912:SF37	KOG1336	0	86.18	gb|ACH87167.1	monodehydroascorbate reductase	Camellia sinensis
persimmon1SL011122t0004	5171	3595	3810	4175	4508	4123	4653	3276	3408	4523	4670	4738	0.297183	2e-60	45.11	Ciclev10005651m	Citrus_clementina	AT1G05430.1						2e-64	49.56	ref|720000616	PREDICTED: uncharacterized protein LOC104596553	Nelumbo nucifera
persimmon1SL011109t0002	7206	5863	5414	6154	4494	4093	6487	5346	4843	6671	4662	4707	-0.0561695	3e-102	99.33	ppa012628m	Prunus_persica	AT4G27960.2	UBC9	ubiquitin conjugating enzyme 9	PF00179	PTHR24068	KOG0417	8e-106	100	ref|596009469	hypothetical protein PRUPE_ppa012628mg	Prunus persica
persimmon1SL000792t0007	5189	3605	4006	3954	4496	4250	4670	3287	3583	4284	4660	4885	0.261119	4e-63	36.13	Potri.T066200.1	Populus_trichocarpa	AT4G27190.1		NB-ARC domain-containing disease resistance protein	PF00931	PTHR23155,PTHR23155:SF108		3e-76	39.41	ref|566154972	putative disease resistance gene NBS-LRR family protein	Populus trichocarpa
persimmon1SL003791t0008	2122	2510	2799	2048	4491	3650	1910	2289	2504	2220	4659	4197	0.724689	0	79.9	cassava4.1_000160m	Manihot_esculenta	AT3G50590.1		Transducin/WD40 repeat-like superfamily protein	PF00400	PTHR19878		0	80.48	ref|XP_009768436.1	PREDICTED: uncharacterized protein LOC104219443	Nicotiana sylvestris
persimmon1SL001425t0009	3824	5824	6093	2770	4490	4136	3443	5310	5451	3002	4657	4756	-0.194144	0	70.37	Potri.011G102500.1	Populus_trichocarpa	AT3G14720.1	ATMPK19,MPK19	MAP kinase 19	PF00069	PTHR24055,PTHR24055:SF69	KOG0660	0	71.54	emb|CDP06066.1	unnamed protein product	Coffea canephora
persimmon1SL001813t0009	5806	6096	6145	4736	4482	4018	5227	5559	5497	5134	4649	4621	-0.176821	0	70.88	Ciclev10030603m	Citrus_clementina	AT3G07400.1		lipase class 3 family protein	PF01764	PTHR21493,PTHR21493:SF24		0	70.49	ref|XP_009767909.1	PREDICTED: uncharacterized protein LOC104218977 isoform X1	Nicotiana sylvestris
persimmon1SL001763t0002	3165	3393	3619	2086	4481	3974	2849	3094	3238	2261	4648	4571	0.322419	0	68.44	Potri.003G110000.4	Populus_trichocarpa	AT2G35050.1		Protein kinase superfamily protein with octicosapeptide/Phox/Bem1p domain	PF07714,PF00564	PTHR23257:SF68,PTHR23257	KOG0192	0	68.01	ref|359472758	PREDICTED: uncharacterized protein LOC100242423	Vitis vinifera
persimmon1SL001490t0003	4217	3036	2815	2418	4480	4136	3796	2769	2518	2621	4647	4756	0.40485	0	80.74	MDP0000258256	Malus_domestica	AT4G02050.1	STP7	sugar transporter protein 7	PF00083	PTHR24063,PTHR24063:SF213	KOG0254	0	81.37	ref|XP_008336925.1	PREDICTED: sugar transport protein 7 isoform X1	Malus domestica
persimmon1SL001737t0005	2572	2175	2156	2634	4476	4044	2315	1983	1929	2855	4643	4651	0.96408	0	71	GSVIVT01017649001	Vitis_vinifera	AT1G48110.1	ECT7	evolutionarily conserved C-terminal region 7	PF04146	PTHR12357:SF6,PTHR12357	KOG1901	0	65.28	ref|359477496	PREDICTED: uncharacterized protein LOC100854837 isoform X1	Vitis vinifera
persimmon1SL005889t0002	4341	4787	4627	3634	4475	4068	3908	4365	4139	3939	4642	4678	0.0953088	0	92.42	Potri.001G010800.2	Populus_trichocarpa	AT1G50480.1	THFS	10-formyltetrahydrofolate synthetase	PF01268	PTHR24508:SF8,PTHR24508		0	93.75	ref|XP_002285654.1	PREDICTED: formate--tetrahydrofolate ligase	Vitis vinifera
persimmon1SL003188t0011	1339	1454	1550	1398	4474	4232	1205	1326	1387	1515	4641	4867	1.49244	1e-145	69.23	GSVIVT01020656001	Vitis_vinifera	AT1G06270.1		Pentatricopeptide repeat (PPR) superfamily protein		PTHR24015		7e-150	58.67	ref|XP_008229136.1	PREDICTED: zingipain-2	Prunus mume
persimmon1SL001090t0009	7671	6995	6601	10129	4471	3965	6905	6379	5905	10978	4638	4560	0.072371	2e-88	60.44	Thecc1EG029931t1	Theobroma_cacao	AT1G61110.1	anac025,NAC025	NAC domain containing protein 25	PF02365			2e-94	60.44	ref|590624817	NAC domain containing protein 25	Theobroma cacao
persimmon1SL002790t0003	1893	2371	2937	1325	4470	3968	1704	2162	2627	1436	4637	4563	0.712024	0	58.33	Thecc1EG019537t1	Theobroma_cacao	AT1G67230.1	LINC1	little nuclei1			KOG0978	0	59.57	ref|XP_008230379.1	PREDICTED: putative nuclear matrix constituent protein 1-like protein	Prunus mume
persimmon1SL013112t0003	6887	5685	4958	6801	4470	4216	6200	5184	4435	7372	4637	4848	0.0916877	7e-104	65.68	mrna10577.1-v1.0-hybrid	Fragaria_vesca	AT2G47780.1		Rubber elongation factor protein (REF)	PF05755			1e-113	67.36	ref|XP_008235050.1	PREDICTED: stress-related protein	Prunus mume
persimmon1SL000463t0001	3454	2623	2616	3221	4469	3840	3109	2391	2340	3491	4636	4416	0.677861	7e-96	73.1	Potri.015G077600.1	Populus_trichocarpa	AT3G62270.1		HCO3- transporter family	PF00955	PTHR11453,PTHR11453:SF6		4e-96	73.33	ref|XP_011028552.1	PREDICTED: probable boron transporter 2	Populus euphratica
persimmon1SL007021t0002	3608	3535	3443	3520	4468	4279	3248	3224	3080	3816	4635	4921	0.485465	0	70.67	Thecc1EG035216t1	Theobroma_cacao	AT1G77280.1		Protein kinase protein with adenine nucleotide alpha hydrolases-like domain	PF00582,PF00069	PTHR24420:SF425,PTHR24420	KOG1187	0	70.63	ref|590599595	Kinase protein with adenine nucleotide alpha hydrolases-like domain	Theobroma cacao
persimmon1SL011556t0007	540	559	587	600	4462	4355	486	509	525	650	4629	5009	2.75872	0	80.95	Eucgr.J01457.1	Eucalyptus_grandis	AT5G15860.1	ATPCME,PCME	prenylcysteine methylesterase	PF07859	PTHR11559,PTHR11559:SF87	KOG1515	0	75.18	ref|XP_008230375.1	PREDICTED: isoprenylcysteine alpha-carbonyl methylesterase ICME-like	Prunus mume
persimmon1SL011786t0001	3967	2723	2886	3339	4465	4194	3570	2482	2581	3617	4628	4821	0.597759	0	59.45	Thecc1EG004569t1	Theobroma_cacao	AT3G50700.1	AtIDD2,IDD2	indeterminate(ID)-domain 2		PTHR10593	KOG3576	0	63.18	ref|590718511	Indeterminate(ID)-domain 2	Theobroma cacao
persimmon1SL017659t0004	2250	1842	1708	1783	4459	4245	2025	1680	1527	1932	4625	4882	1.1285
persimmon1SL015973t0001	1568	2127	2160	1858	4455	4167	1411	1939	1932	2014	4621	4792	1.11316	0	69.65	ppa002709m	Prunus_persica	AT1G53570.4	MAP3KA,MAPKKK3	mitogen-activated protein kinase kinase kinase 3	PF00069	PTHR24361,PTHR24361:SF64	KOG0198	0	69.6	ref|595893087	hypothetical protein PRUPE_ppa002709mg	Prunus persica
persimmon1SL009528t0001	5430	4950	4687	3233	4454	4234	4888	4513	4193	3504	4620	4870	-0.0651669	2e-143	70.98	cassava4.1_010492m	Manihot_esculenta	AT1G68140.3		Protein of unknown function (DUF1644)	PF07800			5e-165	70.18	ref|XP_010657826.1	PREDICTED: uncharacterized protein LOC100266910 isoform X1	Vitis vinifera
persimmon1SL016948t0004	1501	1302	1325	1552	4448	4329	1351	1187	1185	1682	4614	4979	1.59838	1e-180	83.56	Ciclev10020637m	Citrus_clementina	AT4G17370.1		Oxidoreductase family protein	PF02894,PF01408	PTHR22604:SF14,PTHR22604	KOG2741	0	84.59	ref|XP_010264365.1	PREDICTED: uncharacterized protein LOC104602385	Nelumbo nucifera
persimmon1SL002464t0002	4861	4212	3613	5689	4444	4199	4376	3841	3232	6167	4611	4829	0.446965	1e-92	89.44	GRMZM2G051879_T05	Zea_mays	AT4G40030.2		Histone superfamily protein	PF00125	PTHR11426	KOG1745	1e-93	89.38		TPA: histone H3	Zea mays
persimmon1SL009540t0001	2516	2279	2101	2354	4441	4023	2265	2078	1879	2551	4607	4626	0.921522	0	74.13	Migut.J00731.2.p	Mimulus_guttatus_v2.0	AT2G35840.1		Sucrose-6F-phosphate phosphohydrolase family protein	PF08472,PF05116	PTHR12526,PTHR12526:SF2		0	83.74	gb|AAS79795.1	sucrose phosphate phosphatase	Actinidia chinensis
persimmon1SL002173t0014	4813	4426	4266	5034	4441	3903	4332	4036	3816	5455	4605	4488	0.255882	5e-62	43.81	cassava4.1_014122m	Manihot_esculenta	AT4G30630.1						8e-65	45.18	ref|XP_009593919.1	PREDICTED: uncharacterized protein LOC104090516 isoform X1	Nicotiana tomentosiformis
persimmon1SL009667t0002	1638	1525	1532	1762	4419	3817	1474	1391	1370	1909	4584	4389	1.36174	0	86.75	PGSC0003DMP400021446	Solanum_tuberosum	AT4G10840.1		Tetratricopeptide repeat (TPR)-like superfamily protein	PF00515	PTHR19959	KOG1840	0	88.14	ref|XP_011070356.1	PREDICTED: nephrocystin-3	Sesamum indicum
persimmon1SL001750t0001	2273	4044	4594	1635	4417	3864	2046	3687	4109	1772	4582	4444	0.133763	0	78.45	ppa000257m	Prunus_persica	AT1G76810.1		eukaryotic translation initiation factor 2 (eIF-2) family protein	PF00009,PF03144,PF11987	PTHR23115	KOG1144	0	69.47	ref|595791863	hypothetical protein PRUPE_ppa000257mg	Prunus persica
persimmon1SL004593t0013	10899	11206	10706	7934	4419	3991	9812	10218	9577	8600	4580	4588	-0.736631	0	75.7	Thecc1EG046700t1	Theobroma_cacao	AT2G45510.1	CYP704A2	cytochrome P450, family 704, subfamily A, polypeptide 2	PF00067	PTHR24296	KOG0157	0	75.49	ref|590722846	Cytochrome P450 family protein	Theobroma cacao
persimmon1SL001378t0002	1375	917	917	1685	4415	3745	1238	836	820	1826	4580	4307	1.88845	0	71.24	Thecc1EG043265t1	Theobroma_cacao	AT3G54850.1	ATPUB14,PUB14	plant U-box 14	PF04564,PF00514	PTHR23315:SF31,PTHR23315		0	82.86	ref|XP_011084290.1	PREDICTED: U-box domain-containing protein 14	Sesamum indicum
persimmon1SL014841t0001	5555	4779	4393	4946	4411	3771	5000	4358	3930	5361	4576	4337	0.103264	0	87.99	Potri.001G068200.1	Populus_trichocarpa	AT5G13420.1		Aldolase-type TIM barrel family protein	PF00923	PTHR10683	KOG2772	0	81.14	ref|802754456	PREDICTED: uncharacterized protein LOC105647294	Jatropha curcas
persimmon1SL016228t0003	521	385	350	729	4405	4331	469	351	313	790	4570	4981	3.18977	1e-172	87.24	GSVIVT01034581001	Vitis_vinifera	AT4G09810.1		Nucleotide-sugar transporter family protein	PF03151	PTHR11132	KOG1441	0	99.7		putative transmembrane protein	Diospyros kaki
persimmon1SL007834t0016	5527	3354	3195	4085	4407	4086	4975	3058	2857	4427	4568	4698	0.330278	1e-140	62.3	ppa006742m	Prunus_persica	AT4G00755.2		F-box family protein		PTHR22844:SF86,PTHR22844		5e-151	62.74	ref|XP_008232731.1	PREDICTED: F-box protein At4g00755 isoform X1	Prunus mume
persimmon1SL008848t0011	5101	3475	3756	3995	4408	4030	4590	3167	3359	4328	4567	4632	0.283022	2e-107	78.38	cassava4.1_013300m	Manihot_esculenta	AT1G76460.1		RNA-binding (RRM/RBD/RNP motifs) family protein			KOG0149	1e-155	82.87	ref|731427532	PREDICTED: RNA-binding protein 24-A isoform X1	Vitis vinifera
persimmon1SL000779t0007	6607	4303	4318	5187	4404	4094	5946	3923	3862	5619	4563	4705	0.116659	8e-84	72.63	PGSC0003DMP400001775	Solanum_tuberosum	AT3G10260.1		Reticulon family protein	PF02453	PTHR10994,PTHR10994:SF27	KOG1792	1e-94	75	ref|697175158	PREDICTED: reticulon-like protein B8	Nicotiana tomentosiformis
persimmon1SL009550t0001	3078	3362	3819	2343	4399	3830	2771	3065	3416	2539	4562	4404	0.314497	0	67.54	GSVIVT01032579001	Vitis_vinifera	AT5G15020.2	SNL2	SIN3-like 2	PF02671,PF08295	PTHR12346	KOG4204	0	72.23	emb|CDP02173.1	unnamed protein product	Coffea canephora
persimmon1SL000761t0002	10545	5063	4304	11436	4398	3796	9492	4616	3850	12396	4561	4365	0.247675	0	87.25	Eucgr.F02611.1	Eucalyptus_grandis	AT1G35670.1	ATCDPK2,ATCPK11,CDPK2,CPK11	calcium-dependent protein kinase 2	PF00069,PF00036	PTHR24349	KOG0032	0	88.12	emb|CDP17874.1	unnamed protein product	Coffea canephora
persimmon1SL013384t0008	5367	4607	3966	5409	4396	4317	4831	4201	3548	5863	4560	4965	0.290653	1e-147	71.63	Ciclev10001645m	Citrus_clementina	AT5G45410.1						1e-173	71.55	ref|567879999	hypothetical protein CICLE_v10001645mg	Citrus clementina
persimmon1SL005545t0001	3920	4777	4811	3608	4395	3701	3529	4356	4304	3911	4559	4256	0.0622483	0	92.25	ppa000593m	Prunus_persica	AT5G05170.1	ATCESA3,ATH-B,CESA3,CEV1,IXR1	Cellulose synthase family protein	PF03552	PTHR13301,PTHR13301:SF25		0	92.24	ref|645250516	PREDICTED: cellulose synthase A catalytic subunit 3	none
persimmon1SL021029t0010	4774	4970	4736	3656	4391	4205	4297	4532	4236	3963	4555	4836	0.0314966	0	75.51	Eucgr.F03737.2	Eucalyptus_grandis	AT1G36730.1		Translation initiation factor IF2/IF5	PF01873,PF02020	PTHR23001:SF1,PTHR23001	KOG2767	0	76.27	ref|XP_011097445.1	PREDICTED: eukaryotic translation initiation factor 5	Sesamum indicum
persimmon1SL002025t0007	18039	11802	11620	11719	4389	4136	16239	10762	10395	12703	4553	4756	-0.76458	0	69.13	GSVIVT01026448001	Vitis_vinifera	AT2G34750.1		RNA polymerase I specific transcription initiation factor RRN3 protein	PF05327	PTHR12790	KOG2434	0	70.5	ref|XP_010649342.1	PREDICTED: RNA polymerase I-specific transcription initiation factor rrn3	Vitis vinifera
persimmon1SL001864t0002	1891	2522	2338	1957	4385	3996	1702	2300	2092	2121	4550	4595	0.886556	4e-169	73.82	ppa007748m	Prunus_persica	AT1G71695.1		Peroxidase superfamily protein	PF00141			1e-176	74.29	ref|XP_010261010.1	PREDICTED: peroxidase 12-like	Nelumbo nucifera
persimmon1SL012911t0010	8863	7493	6910	8030	4385	4352	7979	6833	6181	8704	4549	5005	-0.20136	2e-84	95.42	29154.m000215	Ricinus_communis	AT5G59850.1		Ribosomal protein S8 family protein	PF00410	PTHR11758	KOG1754	9e-86	95.42	ref|255584778	30S ribosomal protein S8, putative	Ricinus communis
persimmon1SL014687t0001	5145	3338	3642	4147	4388	4092	4630	3043	3257	4493	4547	4703	0.330398
persimmon1SL010648t0002	2969	3160	3114	2229	4381	3916	2672	2881	2785	2416	4545	4503	0.459247	0	43.29	Potri.008G078500.1	Populus_trichocarpa	AT5G16270.1	ATRAD21.3,SYN4	sister chromatid cohesion 1 protein 4	PF04825,PF04824	PTHR12585:SF5,PTHR12585	KOG1213	0	59.91	gb|AEY85029.1	cohesin subunit	Camellia sinensis
persimmon1SL007208t0002	4511	4150	3957	3461	4381	3825	4061	3784	3540	3751	4544	4399	0.157004	0	81.47	cassava4.1_002054m	Manihot_esculenta	AT1G05520.1		Sec23/Sec24 protein transport family protein	PF00626,PF04810,PF04811,PF08033,PF04815	PTHR11141	KOG1986	0	84.61	ref|XP_010650390.1	PREDICTED: protein transport protein SEC23-like	Vitis vinifera
persimmon1SL028497t0004	5061	3556	3802	4002	4382	4103	4555	3241	3400	4335	4539	4715	0.279524	5e-20	47.66	Gorai.001G228500.1	Gossypium_raimondii	AT2G43060.1	IBH1	ILI1 binding bHLH 1
persimmon1SL003012t0004	5071	3747	4065	4214	4377	4079	4564	3416	3636	4567	4537	4689	0.247856	0	81.6	GSVIVT01019527001	Vitis_vinifera	AT4G23850.1	LACS4	AMP-dependent synthetase and ligase family protein	PF00501	PTHR24096	KOG1256	0	81.2	emb|CDP12153.1	unnamed protein product	Coffea canephora
persimmon1SL024861t0001	5382	3459	3704	4234	4380	4068	4843	3152	3313	4587	4537	4674	0.287096
persimmon1SL010359t0002	5493	4263	4130	4571	4373	4409	4945	3887	3694	4954	4537	5070	0.217171	2e-118	91.24	Cucsa.201720.1	Cucumis_sativus	AT1G33140.1	PGY2	Ribosomal protein L6 family	PF00347	PTHR11655,PTHR11655:SF2	KOG3255	3e-124	91.24	ref|659074316	PREDICTED: 60S ribosomal protein L9	Cucumis melo
persimmon1SL021575t0002	3837	4709	5058	2115	4373	3458	3454	4294	4525	2293	4537	3977	-0.183629	0	79.75	ppa000062m	Prunus_persica	AT1G49340.1	ATPI4K ALPHA	Phosphatidylinositol 3- and 4-kinase family protein	PF00454,PF00613	PTHR10048	KOG0902	0	79.79	ref|XP_008236868.1	PREDICTED: phosphatidylinositol 4-kinase alpha 1	Prunus mume
persimmon1SL003639t0008	868	462	432	1678	4372	3983	781	421	386	1818	4535	4581	2.78287	4e-106	68.4	evm.model.supercontig_2092.1	Carica_papaya	AT3G16350.1		Homeodomain-like superfamily protein	PF00249	PTHR12374		4e-122	67.87	emb|CDO97977.1	unnamed protein product	Coffea canephora
persimmon1SL001555t0002	4803	4000	3426	4128	4366	3774	4324	3647	3065	4474	4529	4341	0.273937	0	87.34	Thecc1EG029287t2	Theobroma_cacao	AT1G16180.1		Serinc-domain containing serine and sphingolipid biosynthesis protein	PF03348	PTHR10383:SF2,PTHR10383	KOG2592	0	84.99	ref|823235858	PREDICTED: probable serine incorporator	Gossypium raimondii
persimmon1SL006769t0009	4685	4501	4743	3004	4365	3935	4218	4104	4243	3256	4528	4525	-0.0295486	0	83.12	GSVIVT01010632001	Vitis_vinifera	AT1G14610.1	TWN2,VALRS	valyl-tRNA synthetase / valine--tRNA ligase (VALRS)	PF00133,PF08264	PTHR11946,PTHR11946:SF5	KOG0432	0	82.89	emb|CBI31848.3	unnamed protein product	Vitis vinifera
persimmon1SL003806t0004	2404	2374	2246	2095	4365	3916	2164	2164	2009	2270	4528	4503	0.834446	0	83.48	Thecc1EG029059t2	Theobroma_cacao	AT3G13870.1	RHD3	Root hair defective 3 GTP-binding protein (RHD3)	PF05879	PTHR10751	KOG2203	0	80.56	ref|XP_009600674.1	HAMAP-Rule:MF_03109}-like isoform X2	Nicotiana tomentosiformis
persimmon1SL001112t0005	4676	5528	5709	3660	4363	4436	4209	5041	5107	3967	4526	5101	-0.0787826
persimmon1SL000045t0001	4797	3924	3790	4795	4363	4031	4319	3578	3391	5198	4526	4636	0.347348	0	92.74	Thecc1EG011383t2	Theobroma_cacao	AT3G02360.1		6-phosphogluconate dehydrogenase family protein	PF03446,PF00393	PTHR11811	KOG2653	0	93	ref|XP_010257854.1	PREDICTED: 6-phosphogluconate dehydrogenase, decarboxylating 3	Nelumbo nucifera
persimmon1SL015326t0001	5239	3461	3695	4404	4363	4100	4715	3155	3305	4772	4522	4713	0.325921	5e-120	94.86	orange1.1g030645m	Citrus_sinensis	AT1G27530.1			PF08694	PTHR12921	KOG3357	1e-121	95.4	ref|XP_006472381.1	PREDICTED: ubiquitin-fold modifier-conjugating enzyme 1-like	Citrus sinensis
persimmon1SL005626t0005	2764	3408	3731	2638	4357	4003	2488	3108	3337	2860	4520	4604	0.423897	0	82.41	Thecc1EG012876t1	Theobroma_cacao	AT1G18270.1		ketose-bisphosphate aldolase class-II family protein	PF07005,PF03446,PF01116	PTHR22981:SF29,PTHR22981	KOG0409	0	82.33	ref|590665855	Ketose-bisphosphate aldolase class-II family protein isoform 1	Theobroma cacao
persimmon1SL001210t0001	3428	3194	3484	2598	4358	3613	3086	2912	3117	2815	4519	4155	0.334082	0	68.47	mgv1a000285m	Mimulus_guttatus_v1.1	AT3G13300.1	VCS	Transducin/WD40 repeat-like superfamily protein	PF00400	PTHR15598:SF5,PTHR15598	KOG1916	0	69.46	ref|XP_011095609.1	PREDICTED: enhancer of mRNA-decapping protein 4-like	Sesamum indicum
persimmon1SL007743t0001	5123	3436	3682	4091	4360	4012	4611	3132	3293	4432	4518	4611	0.297261
persimmon1SL001207t0002	4681	1784	1655	5012	4354	4028	4214	1626	1480	5433	4517	4632	0.994263	3e-143	58.31	mrna17771.1-v1.0-hybrid	Fragaria_vesca	AT4G35160.1		O-methyltransferase family protein	PF00891,PF08100	PTHR11746	KOG3178	2e-153	58.68	ref|XP_002278211.1	PREDICTED: trans-resveratrol di-O-methyltransferase	Vitis vinifera
persimmon1SL004147t0010	6563	6476	5908	5708	4343	4081	5908	5906	5285	6187	4505	4694	-0.152272	2e-145	86.79	GSVIVT01024035001	Vitis_vinifera	AT4G35000.1	APX3	ascorbate peroxidase 3	PF00141			2e-173	85.66	gb|AIU34462.1	putative ascorbate peroxidase, partial	Taraxacum brevicorniculatum
persimmon1SL021992t0001	761	937	1286	379	4337	3654	685	854	1151	411	4499	4202	1.76051
persimmon1SL009265t0011	7782	6642	6330	6228	4336	4343	7006	6056	5663	6751	4498	4994	-0.205072	2e-162	96.48	Glyma.14G056900.1.p	Glycine_max_Wm82.a2.v1	AT5G07090.1		Ribosomal protein S4 (RPS4A) family protein	PF08071,PF01479,PF00467,PF00900	PTHR11581	KOG0378	0	96.21	ref|XP_014510574.1	PREDICTED: 40S ribosomal protein S4-1-like	Vigna radiata var. radiata
persimmon1SL007170t0003	5008	4426	4951	3921	4334	3885	4507	4035	4429	4249	4493	4466	0.0260742	0	54.87	Ciclev10000013m	Citrus_clementina	AT5G42950.1		GYF domain-containing protein	PF02213	PTHR14445:SF24,PTHR14445	KOG1862	0	60.54	ref|XP_002281503.1	PREDICTED: uncharacterized protein LOC100262487 isoform X1	Vitis vinifera
persimmon1SL024552t0003	2226	2702	3004	1948	4330	3650	2004	2464	2687	2111	4492	4198	0.594139	0	55.58	Thecc1EG005786t1	Theobroma_cacao	AT3G60240.4	CUM2,EIF4G	eukaryotic translation initiation factor 4G	PF02854,PF02847	PTHR23253:SF7,PTHR23253	KOG0401	0	57.47	ref|XP_010661423.1	PREDICTED: eukaryotic translation initiation factor 4G isoform X4	Vitis vinifera
persimmon1SL020902t0001	4822	2793	3023	4188	4330	4038	4339	2545	2704	4538	4486	4642	0.511271
persimmon1SL016777t0001	38	43	30	45	4319	3982	34	39	27	48	4481	4579	6.51196	3e-104	77.89	GSVIVT01016580001	Vitis_vinifera	AT2G39570.1		ACT domain-containing protein	PF01842			6e-106	74.5	ref|XP_009794329.1	PREDICTED: uncharacterized protein LOC104241112	Nicotiana sylvestris
persimmon1SL007120t0003	4721	4209	3874	3784	4316	4019	4250	3838	3465	4101	4477	4622	0.192303	0	88.32	cassava4.1_005367m	Manihot_esculenta	AT3G06720.1	AIMP ALPHA,AT-IMP,ATKAP ALPHA,IMPA-1,IMPA1	importin alpha isoform 1	PF00514,PF01749	PTHR23316	KOG0166	0	89.04	ref|XP_011079596.1	PREDICTED: importin subunit alpha-like	Sesamum indicum
persimmon1SL003410t0010	1363	1280	1383	1124	4312	3985	1227	1167	1237	1218	4473	4583	1.50072	0	73	Potri.002G047500.1	Populus_trichocarpa	AT3G63380.1		ATPase E1-E2 type family protein / haloacid dehalogenase-like hydrolase family protein	PF00689,PF00702,PF00690,PF00122	PTHR24093,PTHR24093:SF73	KOG0204	0	73.44	ref|XP_002274787.1	PREDICTED: calcium-transporting ATPase 12, plasma membrane-type	Vitis vinifera
persimmon1SL012762t0003	1682	1298	1244	1927	4307	4092	1514	1183	1113	2088	4469	4706	1.56372	8e-113	82.98	MDP0000851291	Malus_domestica	AT4G36800.1	RCE1	RUB1 conjugating enzyme 1	PF00179	PTHR24067:SF17,PTHR24067	KOG0420	2e-115	85.79	ref|595807632	hypothetical protein PRUPE_ppa012122mg	Prunus persica
persimmon1SL021991t0001	1930	3281	3141	1482	4300	3724	1737	2992	2810	1606	4461	4282	0.457091	0	93.25	cassava4.1_003478m	Manihot_esculenta	AT5G66760.1	SDH1-1	succinate dehydrogenase 1-1	PF02910,PF00890	PTHR11632:SF5,PTHR11632	KOG2403	0	91.81	ref|XP_009371587.1	PREDICTED: succinate dehydrogenase	none
persimmon1SL002803t0005	2086	2834	2833	2123	4293	3947	1877	2584	2534	2301	4453	4540	0.690851	0	78.56	Ciclev10004474m	Citrus_clementina	AT3G06500.1		Plant neutral invertase family protein	PF04853			0	85.46	gb|AHD25653.1	neutral invertase 2 (chloroplast)	Camellia sinensis
persimmon1SL004056t0005	2306	2736	2765	2273	4293	4182	2076	2495	2474	2464	4453	4810	0.735354	0	81.57	Cucsa.090150.1	Cucumis_sativus	AT4G30600.1		signal recognition particle receptor alpha subunit family protein	PF04086,PF02881,PF00448	PTHR11564,PTHR11564:SF8	KOG0781	0	83.41	ref|XP_009614623.1	PREDICTED: signal recognition particle receptor subunit alpha-like	Nicotiana tomentosiformis
persimmon1SL005420t0002	3194	4237	4825	1823	4292	3912	2875	3864	4317	1976	4452	4499	-0.0168266	0	93.66	cassava4.1_000702m	Manihot_esculenta	AT3G06400.2	CHR11	chromatin-remodeling protein 11	PF00271,PF09111,PF00176,PF09110	PTHR10799,PTHR10799:SF73	KOG0385	0	91.04	ref|225432366	PREDICTED: putative chromatin-remodeling complex ATPase chain	Vitis vinifera
persimmon1SL003301t0011	1876	2118	2183	1588	4290	3778	1689	1931	1953	1721	4451	4345	0.916232	0	57.84	GSVIVT01032802001	Vitis_vinifera	AT5G05570.2		transducin family protein / WD-40 repeat family protein	PF00400	PTHR10241:SF11,PTHR10241	KOG1983	0	59.41	ref|XP_002272182.1	PREDICTED: uncharacterized protein LOC100250143 isoform X1	Vitis vinifera
persimmon1SL001899t0005	8434	5915	5249	7102	4291	4183	7593	5393	4695	7698	4451	4811	-0.0600817	3e-135	84.84	Potri.004G167200.1	Populus_trichocarpa	AT4G38800.1	ATMTAN1,ATMTN1,MTAN1,MTN1	methylthioadenosine nucleosidase 1	PF01048	PTHR21234,PTHR21234:SF5		7e-152	78.44	ref|566187754	hypothetical protein POPTR_0009s13130g	Populus trichocarpa
persimmon1SL001944t0003	2490	1956	1644	2557	4290	3603	2241	1784	1471	2771	4450	4143	1.04821	0	64.17	Gorai.013G138100.2	Gossypium_raimondii	AT4G09160.1		SEC14 cytosolic factor family protein / phosphoglyceride transfer family protein	PF03765,PF00650	PTHR23324:SF4,PTHR23324	KOG1471	0	68.07	ref|823261674	PREDICTED: patellin-3-like	Gossypium raimondii
persimmon1SL001774t0005	3991	3794	3848	2829	4289	3725	3593	3460	3442	3066	4450	4284	0.169036	0	84.96	GSVIVT01028929001	Vitis_vinifera	AT4G20850.1	TPP2	tripeptidyl peptidase ii	PF12580,PF00082	PTHR10795,PTHR10795:SF2	KOG1114	0	80.81	ref|XP_010662738.1	PREDICTED: tripeptidyl-peptidase 2 isoform X2	Vitis vinifera
persimmon1SL004411t0009	4877	4909	5497	3273	4288	3861	4390	4476	4918	3547	4449	4440	-0.148515	0	69.12	ppa001458m	Prunus_persica	AT1G04080.1	PRP39	Tetratricopeptide repeat (TPR)-like superfamily protein		PTHR17204:SF8,PTHR17204	KOG1258	0	72.09	ref|XP_002272685.1	PREDICTED: pre-mRNA-processing factor 39	Vitis vinifera
persimmon1SL004667t0001	264	388	416	255	4280	3830	238	353	372	276	4441	4405	3.24347	0	72.43	mrna24260.1-v1.0-hybrid	Fragaria_vesca	AT3G07620.1		Exostosin family protein	PF03016	PTHR11062,PTHR11062:SF1	KOG1021	0	65.57	ref|XP_004305861.1	PREDICTED: probable glycosyltransferase At3g07620	Fragaria vesca subsp. vesca
persimmon1SL000998t0002	3854	4315	4109	3959	4279	3707	3469	3935	3676	4291	4439	4264	0.229786	0	81.48	Potri.003G032800.1	Populus_trichocarpa	AT3G15730.1	PLD,PLDALPHA1	phospholipase D alpha 1	PF00168,PF00614,PF12357	PTHR18896,PTHR18896:SF11	KOG1329	0	83.83	emb|CDO98145.1	unnamed protein product	Coffea canephora
persimmon1SL009647t0008	722	339	348	1288	4273	3730	650	309	311	1396	4433	4289	2.99455	2e-66	71.14	GSVIVT01015023001	Vitis_vinifera	AT5G20810.1		SAUR-like auxin-responsive protein family	PF02519			8e-77	68.07	ref|XP_002275644.1	PREDICTED: uncharacterized protein LOC100266455	Vitis vinifera
persimmon1SL012959t0002	5224	4567	4607	3825	4274	3796	4702	4164	4121	4145	4431	4364	-0.00529031	0	78.9	Potri.001G237800.1	Populus_trichocarpa	AT2G28800.1	ALB3	63 kDa inner membrane family protein	PF02096	PTHR12428,PTHR12428:SF12	KOG1239	0	80.49	ref|698499618	PREDICTED: inner membrane protein PPF-1, chloroplastic	Nicotiana sylvestris
persimmon1SL002714t0003	1961	2407	2326	1968	4270	4108	1765	2194	2081	2133	4429	4724	0.901747	0	81.51	GSVIVT01028167001	Vitis_vinifera	AT2G47210.1		myb-like transcription factor family protein	PF05499	PTHR12855,PTHR12855:SF5	KOG2656	0	81.51	ref|225437641	PREDICTED: SWR1-complex protein 4	Vitis vinifera
persimmon1SL002937t0001	1720	1958	2112	1763	4269	3937	1548	1785	1889	1911	4429	4528	1.05709	0	71.27	Ciclev10001181m	Citrus_clementina	AT1G27760.3	ATSAT32,SAT32	interferon-related developmental regulator family protein / IFRD protein family	PF04836,PF05004	PTHR12354:SF3,PTHR12354	KOG2842	0	71.88	ref|XP_006472292.1	PREDICTED: interferon-related developmental regulator 1-like	Citrus sinensis
persimmon1SL009374t0001	2685	2943	3019	2168	4266	3737	2417	2683	2701	2350	4426	4297	0.505212	0	67.59	GSVIVT01001086001	Vitis_vinifera	AT5G61960.2	AML1,ML1	MEI2-like protein 1	PF04059,PF00076	PTHR24011,PTHR24011:SF200	KOG4206	0	67.37	ref|XP_010657314.1	PREDICTED: protein MEI2-like 4 isoform X3	Vitis vinifera
persimmon1SL003812t0004	3068	2906	2573	4825	4265	4077	2761	2649	2302	5230	4424	4689	0.895011	3e-38	62.38	Gorai.007G152200.1	Gossypium_raimondii	AT5G37670.1		HSP20-like chaperones superfamily protein	PF00011	PTHR11527	KOG3591	7e-42	69.52	ref|XP_011069335.1	PREDICTED: 15.7 kDa heat shock protein, peroxisomal	Sesamum indicum
persimmon1SL002076t0010	22897	21446	19990	14357	4257	3575	20613	19556	17883	15563	4416	4111	-1.26889	0	64.57	Thecc1EG029922t1	Theobroma_cacao				PF12143,PF12142,PF00264	PTHR11474:SF5,PTHR11474		0	69.68	gb|ACM43505.1	polyphenoloxidase	Camellia nitidissima
persimmon1SL018254t0002	5107	3483	3755	4078	4259	3981	4596	3175	3358	4417	4414	4576	0.268636	8e-178	83.38	Potri.008G202300.1	Populus_trichocarpa	AT5G19050.1		alpha/beta-Hydrolases superfamily protein	PF08538		KOG4840	0	84.71	ref|XP_011012802.1	PREDICTED: UPF0613 protein PB24D3.06c	Populus euphratica
persimmon1SL013531t0005	5430	3597	3996	4219	4259	3999	4886	3278	3573	4570	4413	4596	0.210223
persimmon1SL001716t0002	2380	2395	2347	2382	4252	3655	2142	2184	2100	2582	4411	4203	0.800957	0	85.96	cassava4.1_000716m	Manihot_esculenta	AT1G07670.1	ATECA4,ECA4	endomembrane-type CA-ATPase 4	PF00689,PF00702,PF00690,PF00122	PTHR24093:SF91,PTHR24093	KOG0202	0	86.16	ref|703086466	Calcium-transporting ATPase 1, endoplasmic reticulum-type	Morus notabilis
persimmon1SL009897t0002	4218	3014	3179	3368	4241	3994	3796	2748	2843	3649	4396	4592	0.428985	0	88.42	Solyc02g087900.2.1	Solanum_lycopersicum	AT1G26830.1	ATCUL3,ATCUL3A,CUL3,CUL3A	cullin 3	PF00888,PF10557	PTHR11932	KOG2166	0	91.68	ref|XP_009623064.1	PREDICTED: cullin-3A-like isoform X1	Nicotiana tomentosiformis
persimmon1SL005341t0002	2184	2639	2884	1541	4237	3444	1966	2406	2580	1671	4396	3960	0.52829	0	54.1	cassava4.1_000081m	Manihot_esculenta	AT3G60240.2	CUM2,EIF4G	eukaryotic translation initiation factor 4G	PF02854,PF02847	PTHR23253:SF7,PTHR23253	KOG0401	0	55.27	ref|802700518	PREDICTED: eukaryotic translation initiation factor 4G	Jatropha curcas
persimmon1SL003700t0001	4079	2751	2986	3767	4233	4071	3671	2508	2671	4081	4387	4680	0.571171	0	62.53	Thecc1EG019628t1	Theobroma_cacao	AT5G38710.1		Methylenetetrahydrofolate reductase family protein	PF01619	PTHR13914	KOG0186	0	67.81	gb|ABK91948.1	proline dehydrogenase	Actinidia deliciosa
persimmon1SL001459t0006	3987	3824	3921	2751	4228	3696	3589	3487	3508	2982	4386	4250	0.134489	0	82.99	GSVIVT01011439001	Vitis_vinifera	AT5G15270.2		RNA-binding KH domain-containing protein	PF00013	PTHR10288,PTHR10288:SF53	KOG2190	0	79.12	emb|CDP02247.1	unnamed protein product	Coffea canephora
persimmon1SL010318t0002	2225	2435	2269	2141	4225	4160	2003	2220	2029	2321	4383	4784	0.877622	0	98.36	Migut.O00282.1.p	Mimulus_guttatus_v2.0	AT3G19980.1	ATFYPP3,EMB2736,FYPP3,STPP	flower-specific, phytochrome-associated protein phosphatase 3	PF00149	PTHR11668,PTHR11668:SF24	KOG0373	0	98.68	emb|CDP17842.1	unnamed protein product	Coffea canephora
persimmon1SL000937t0002	4518	4594	4803	2801	4224	3789	4067	4189	4296	3036	4382	4357	-0.0923262	0	87.22	GSVIVT01036012001	Vitis_vinifera	AT5G27640.1	ATEIF3B-1,ATTIF3B1,EIF3B,EIF3B-1,TIF3B1	translation initiation factor 3B1	PF08662,PF00076	PTHR14068	KOG2314	0	88.39	ref|XP_011085122.1	PREDICTED: eukaryotic translation initiation factor 3 subunit B-like	Sesamum indicum
persimmon1SL021386t0002	2164	2271	2285	1810	4224	3957	1948	2071	2044	1962	4382	4551	0.845502	0	95.68	GSVIVT01017738001	Vitis_vinifera	AT4G02570.2	ATCUL1,AXR6,CUL1	cullin 1	PF00888,PF10557	PTHR11932:SF21,PTHR11932	KOG2166	0	95.68	ref|225432272	PREDICTED: cullin-1	Vitis vinifera
persimmon1SL002481t0002	4076	2916	3101	3873	4226	4034	3668	2658	2774	4196	4381	4637	0.538129	0	75.41	29794.m003434	Ricinus_communis	AT5G11540.1		D-arabinono-1,4-lactone oxidase family protein	PF01565,PF04030	PTHR13878,PTHR13878:SF10	KOG4730	0	71.83	emb|CDP16177.1	unnamed protein product	Coffea canephora
persimmon1SL002756t0002	4736	3220	3557	3863	4223	3969	4262	2935	3181	4185	4376	4562	0.338525
persimmon1SL021214t0001	4950	3171	3464	3992	4223	3903	4454	2890	3098	4324	4376	4485	0.336498
persimmon1SL006831t0001	596	563	571	773	4218	3896	536	513	510	838	4375	4481	2.63572	0	88.35	Gorai.003G116000.2	Gossypium_raimondii	AT2G42490.1		Copper amine oxidase family protein	PF01179,PF02728,PF02727	PTHR10638,PTHR10638:SF12	KOG1186	0	84.79	gb|AIS23647.1	amine oxidase 4	Malus domestica
persimmon1SL016474t0004	559	553	560	2187	4217	3763	503	504	501	2371	4374	4328	2.87624	0	66.71	cassava4.1_002152m	Manihot_esculenta	AT3G23150.1	ETR2	Signal transduction histidine kinase, hybrid-type, ethylene sensor	PF01590,PF00512,PF00072,PF02518	PTHR24423	KOG0519	0	99.34		ethylene receptor	Diospyros kaki
persimmon1SL010108t0001	2624	3096	2844	2848	4214	3431	2362	2823	2544	3087	4372	3946	0.561314	0	93.49	Thecc1EG038394t1	Theobroma_cacao	AT4G32410.1	AtCESA1,CESA1,RSW1	cellulose synthase 1	PF03552	PTHR13301:SF21,PTHR13301		0	93.55	ref|590579636	Cellulose synthase 1	Theobroma cacao
persimmon1SL006190t0001	26	13	15	71	4207	3757	23	12	13	76	4364	4321	7.4916	5e-131	88.61	Thecc1EG015521t1	Theobroma_cacao	AT5G24530.1	DMR6	2-oxoglutarate (2OG) and Fe(II)-dependent oxygenase superfamily protein	PF03171	PTHR10209:SF55,PTHR10209	KOG0143	4e-131	87.68	ref|802666994	PREDICTED: 1-aminocyclopropane-1-carboxylate oxidase 5	Jatropha curcas
persimmon1SL000734t0001	19759	10693	8489	12513	4200	3597	17788	9751	7594	13564	4357	4136	-0.671604	3e-93	95.21	cassava4.1_018472m	Manihot_esculenta	AT5G18380.1		Ribosomal protein S5 domain 2-like superfamily protein	PF00380	PTHR21569	KOG1753	7e-29	47.14	gb|KMZ62450.1	hypothetical protein ZOSMA_461G00010	Zostera marina
persimmon1SL002265t0003	1988	2374	2493	1725	4198	3599	1790	2165	2230	1869	4355	4139	0.744747	0	75.86	orange1.1g006545m	Citrus_sinensis	AT2G45910.1		U-box domain-containing protein kinase family protein	PF00069,PF04564	PTHR24420:SF448,PTHR24420	KOG1187	0	75.95	gb|KDO86176.1	hypothetical protein CISIN_1g002719mg	Citrus sinensis
persimmon1SL001896t0012	4655	4100	3899	6505	4196	4066	4191	3738	3488	7051	4353	4676	0.494193	8e-64	85.96	PGSC0003DMP400033462	Solanum_tuberosum	AT1G54290.1		Translation initiation factor SUI1 family protein	PF01253	PTHR10388	KOG1770	2e-65	73.88	gb|KOM49961.1	hypothetical protein LR48_Vigan08g078800	Vigna angularis
persimmon1SL001153t0012	2058	2469	2408	3414	4193	3939	1852	2252	2154	3701	4350	4530	1.00743	0	76.18	Thecc1EG015612t1	Theobroma_cacao	AT1G32900.1		UDP-Glycosyltransferase superfamily protein	PF08323,PF00534	PTHR12526:SF17,PTHR12526		0	77.97	ref|719964271	PREDICTED: granule-bound starch synthase 1, chloroplastic/amyloplastic	Nelumbo nucifera
persimmon1SL004265t0003	1242	983	864	1333	4192	3794	1118	896	773	1445	4348	4364	1.86601	0	76.13	Migut.K00469.5.p	Mimulus_guttatus_v2.0	AT1G08510.1	FATB	fatty acyl-ACP thioesterases B	PF01643,PF12590			0	82.38	gb|ACQ63293.1	acyl acyl-carrier-protein thioesterase type B	Camellia oleifera
persimmon1SL004077t0001	5485	2082	1964	4451	4192	3829	4938	1898	1756	4824	4346	4402	0.659685	0	90.31	Ciclev10014381m	Citrus_clementina	AT5G04590.1	SIR	sulfite reductase	PF03460,PF01077	PTHR11493:SF2,PTHR11493	KOG0560	0	88.85	ref|567907645	hypothetical protein CICLE_v10014382mg	Citrus clementina
persimmon1SL001679t0001	2257	2725	2617	2109	4183	3966	2032	2485	2341	2286	4340	4561	0.706021	0	88.46	orange1.1g017282m	Citrus_sinensis	AT3G51820.1	ATG4,CHLG,G4	UbiA prenyltransferase family protein	PF01040	PTHR11048,PTHR11048:SF12	KOG1381	0	92.16	gb|AJB84630.1	chlorophyll synthase	Camellia sinensis
persimmon1SL007446t0003	2409	2590	2652	2112	4182	4166	2169	2362	2373	2289	4339	4791	0.726066	3e-160	86.15	GSVIVT01028130001	Vitis_vinifera	AT1G02560.1	CLPP5,NCLPP1,NCLPP5	nuclear encoded CLP protease 5	PF00574	PTHR10381	KOG0840	1e-169	79.53	ref|XP_008235142.1	PREDICTED: ATP-dependent Clp protease proteolytic subunit 5, chloroplastic	Prunus mume
persimmon1SL004049t0013	4404	5376	5557	2620	4178	3689	3964	4902	4971	2840	4334	4243	-0.277442	0	66.21	ppa000480m	Prunus_persica	AT1G04300.1		TRAF-like superfamily protein	PF00917	PTHR24006,PTHR24006:SF29		0	64.16	emb|CDO99180.1	unnamed protein product	Coffea canephora
persimmon1SL002922t0010	3308	3139	3920	2504	4174	3451	2978	2863	3507	2714	4330	3969	0.236673	0	57.47	Bra017917	Brassica_rapa_Chiifu_401_v1.2	ATMG00860.1		DNA/RNA polymerases superfamily protein	PF00665,PF08284,PF00078,PF00385	PTHR10178,PTHR10178:SF14		3e-85	33.02	ref|XP_012836036.1	PREDICTED: uncharacterized protein LOC105956698	Erythranthe guttata
persimmon1SL000008t0018	3636	4458	5339	2631	4171	3825	3273	4065	4776	2851	4327	4399	-0.0654556	1e-20	83.33	orange1.1g023861m	Citrus_sinensis	AT1G10890.1						1e-101	81.01	ref|XP_010274311.1	PREDICTED: uncharacterized protein At1g10890-like	Nelumbo nucifera
persimmon1SL029885t0001	4833	3159	3447	3806	4175	3898	4349	2879	3083	4123	4326	4479	0.326229
persimmon1SL031264t0001	520	1013	1036	4069	4170	3500	468	923	927	4410	4326	4025	2.46094	4e-114	70.61	cassava4.1_006871m	Manihot_esculenta	AT5G01210.1		HXXXD-type acyl-transferase family protein	PF02458			4e-127	72.97	gb|AFF19200.1	BAHD acyltransferase	Erythroxylum coca
persimmon1SL015997t0006	6145	4966	4820	9950	4165	4326	5532	4528	4312	10786	4320	4975	0.48267
persimmon1SL009676t0001	6075	5371	4936	5981	4158	4252	5469	4898	4415	6483	4313	4890	0.0856974	1e-89	96.23	Thhalv10017351m	Thellungiella_halophila	AT1G31340.1	ATRUB1,NEDD8,RUB1	related to ubiquitin 1	PF00240	PTHR10666	KOG0005	1e-103	98.05	ref|XP_008787151.1	PREDICTED: ubiquitin-NEDD8-like protein RUB2	Phoenix dactylifera
persimmon1SL022987t0001	2624	1529	1164	2434	4156	3634	2362	1394	1041	2639	4311	4180	1.21403	9e-167	91.24	Migut.H02338.1.p	Mimulus_guttatus_v2.0	AT1G78300.1	14-3-3OMEGA,GF14 OMEGA,GRF2	general regulatory factor 2	PF00244	PTHR18860	KOG0841	7e-171	91.7	ref|XP_011097537.1	PREDICTED: 14-3-3-like protein 16R	Sesamum indicum
persimmon1SL001136t0010	4136	3333	3546	3423	4159	3804	3722	3039	3172	3709	4311	4373	0.319314	0	69.61	Ciclev10019140m	Citrus_clementina	AT1G64140.1						0	71.68	ref|225426090	PREDICTED: uncharacterized protein LOC100255255	Vitis vinifera
persimmon1SL010059t0015	3719	3035	3007	3193	4154	3688	3348	2767	2690	3461	4309	4242	0.448029	2e-168	65.38	GSVIVT01035929001	Vitis_vinifera	AT5G25270.1		Ubiquitin-like superfamily protein	PF00240	PTHR15204	KOG0005	0	59.77	ref|XP_002283083.2	PREDICTED: large proline-rich protein bag6-A isoform X1	Vitis vinifera
persimmon1SL000965t0007	2315	2442	2347	1975	4151	3473	2084	2227	2100	2141	4306	3995	0.703849	0	73.68	Gorai.005G138200.1	Gossypium_raimondii	AT1G25540.1	PFT1	phytochrome and flowering time regulatory protein (PFT1)	PF11265	PTHR12433:SF5,PTHR12433		0	78.71	ref|XP_002278845.1	PREDICTED: mediator of RNA polymerase II transcription subunit 25	Vitis vinifera
persimmon1SL014862t0007	3750	2789	2621	4039	4148	3678	3375	2543	2345	4376	4303	4229	0.643546	1e-47	69.92	Gorai.004G031300.1	Gossypium_raimondii	AT5G57520.1	ATZFP2,ZFP2	zinc finger protein 2		PTHR10042:SF14,PTHR10042		1e-56	67.88	ref|XP_010656831.1	PREDICTED: zinc finger protein 2	Vitis vinifera
persimmon1SL002316t0008	4723	4537	4791	3278	4147	3730	4252	4137	4286	3553	4302	4290	-0.0616814	1e-106	35.86	GSVIVT01023191001	Vitis_vinifera	AT4G27190.1		NB-ARC domain-containing disease resistance protein	PF00931	PTHR23155	KOG4658	2e-119	36.29	emb|CAN71233.1	hypothetical protein VITISV_019907	Vitis vinifera
persimmon1SL015170t0001	4891	3158	3438	3888	4146	3798	4402	2878	3074	4212	4296	4365	0.314104
persimmon1SL004616t0003	1843	1675	1794	1296	4138	3400	1659	1527	1604	1405	4292	3910	1.00388	0	82.42	29983.m003191	Ricinus_communis	AT4G03550.1	ATGSL05,ATGSL5,GSL05,GSL5,PMR4	glucan synthase-like 5	PF02364	PTHR12741,PTHR12741:SF4	KOG0916	0	81.94	ref|255553749	transferase, transferring glycosyl groups, putative	Ricinus communis
persimmon1SL024318t0001	4963	3443	3725	4246	4139	3844	4466	3138	3332	4600	4288	4417	0.28292	4e-112	56.99	Thecc1EG026596t2	Theobroma_cacao	AT3G05200.1	ATL6	RING/U-box superfamily protein	PF00097	PTHR22765:SF21,PTHR22765		2e-123	56.33	ref|590643830	RING/U-box superfamily protein, putative isoform 1	Theobroma cacao
persimmon1SL013341t0001	886	856	866	873	4133	3757	798	780	775	946	4287	4321	2.02191	0	79.66	Solyc09g065280.2.1	Solanum_lycopersicum	AT1G03140.1		splicing factor Prp18 family protein	PF02840,PF08799	PTHR13007,PTHR13007:SF6	KOG2808	0	84.38	ref|XP_011082569.1	PREDICTED: pre-mRNA-splicing factor 18	Sesamum indicum
persimmon1SL004991t0003	4192	3444	3399	3126	4130	3777	3774	3141	3040	3389	4284	4344	0.271565	6e-109	68.4	GSVIVT01015583001	Vitis_vinifera	AT5G32440.3		Ubiquitin system component Cue protein	PF02845			6e-129	67.94	ref|225445591	PREDICTED: uncharacterized protein LOC100250952	Vitis vinifera
persimmon1SL008235t0004	2928	2880	2695	2937	4129	3870	2636	2626	2411	3183	4283	4450	0.635143	0	92.11	29840.m000610	Ricinus_communis	AT3G18140.1		Transducin/WD40 repeat-like superfamily protein	PF00400	PTHR19842	KOG0315	0	92.11	ref|255565297	WD-repeat protein, putative	Ricinus communis
persimmon1SL006835t0011	2350	1901	1814	2173	4127	3615	2116	1733	1622	2355	4282	4157	0.980347	0	79.35	AT1G12780.1	Arabidopsis_thaliana	AT1G12780.1	-	UDP-D-glucose/UDP-D-galactose 4-epimerase 1	PF01370	PTHR10366:SF39,PTHR10366	KOG1371	0	78.39	ref|15222072	bifunctional UDP-glucose 4-epimerase and UDP-xylose 4-epimerase 1	Arabidopsis thaliana
persimmon1SL003533t0001	3126	2641	2527	3029	4118	3682	2814	2408	2260	3283	4273	4235	0.65606	0	97.37	Gorai.007G341200.1	Gossypium_raimondii	AT3G05530.1	ATS6A.2,RPT5A	regulatory particle triple-A ATPase 5A	PF00004	PTHR23073:SF7,PTHR23073	KOG0652	0	97.85	ref|XP_012464314.1	PREDICTED: 26S protease regulatory subunit 6A homolog	Gossypium raimondii
persimmon1SL023944t0001	5372	3397	3634	4214	4117	3856	4835	3096	3250	4565	4265	4431	0.246152
persimmon1SL003419t0007	3993	3925	4200	3258	4110	3888	3595	3579	3757	3531	4264	4472	0.166317	4e-117	72.76	Solyc10g083640.1.1	Solanum_lycopersicum	AT5G42820.1	ATU2AF35B,U2AF35B	Zinc finger C-x8-C-x5-C-x3-H type family protein	PF00076,PF00642	PTHR12620	KOG2202	8e-172	80.71	ref|731345365	PREDICTED: splicing factor U2af small subunit B-like	Beta vulgaris subsp. vulgaris
persimmon1SL005630t0010	2241	2683	2965	1768	4110	3449	2018	2446	2653	1916	4264	3967	0.511821	0	49.79	Thecc1EG012153t1	Theobroma_cacao	AT4G24680.1	MOS1	modifier of snc1				0	53.02	ref|XP_010663138.1	PREDICTED: protein MODIFIER OF SNC1 1	Vitis vinifera
persimmon1SL001595t0009	11405	9901	9010	7601	4106	3716	10267	9028	8060	8239	4260	4274	-0.705769	6e-34	46.99	GSVIVT01034066001	Vitis_vinifera	AT5G02020.1						1e-47	50.76	ref|XP_012087978.1	PREDICTED: uncharacterized protein LOC105646682 isoform X2	Jatropha curcas
persimmon1SL002894t0004	3946	2984	3051	2715	4107	4029	3552	2720	2729	2941	4257	4631	0.394202	1e-173	77.45	ppb004154m	Prunus_persica	AT1G07870.2		Protein kinase superfamily protein	PF00069	PTHR24420,PTHR24420:SF799	KOG1187	0	67.77	ref|XP_009620831.1	PREDICTED: probable serine/threonine-protein kinase RLCKVII	Nicotiana tomentosiformis
persimmon1SL001878t0014	3631	4089	3966	3223	4097	3347	3268	3728	3548	3494	4250	3849	0.136787	0	75.13	GSVIVT01017494001	Vitis_vinifera	AT1G80530.1		Major facilitator superfamily protein	PF06813	PTHR21576,PTHR21576:SF14		0	74.25	ref|XP_009798217.1	PREDICTED: uncharacterized protein LOC104244484	Nicotiana sylvestris
persimmon1SL022342t0001	5119	3394	3704	4090	4099	3791	4606	3094	3313	4430	4247	4357	0.243089
persimmon1SL012811t0002	4166	5371	5038	3523	4094	3493	3750	4898	4507	3819	4247	4017	-0.122599	0	90.22	cassava4.1_002590m	Manihot_esculenta	AT5G42270.1	FTSH5,VAR1	FtsH extracellular protease family	PF01434,PF00004	PTHR23076	KOG0731	0	89.72	ref|802606394	PREDICTED: ATP-dependent zinc metalloprotease FTSH, chloroplastic	Jatropha curcas
persimmon1SL001024t0004	4929	4095	3536	5178	4091	4104	4437	3734	3163	5613	4244	4720	0.362977	9e-137	62.3	evm.model.supercontig_746.3	Carica_papaya	AT5G60980.1		Nuclear transport factor 2 (NTF2) family protein with RNA binding (RRM-RBD-RNP motifs) domain	PF00076,PF02136	PTHR10693,PTHR10693:SF8	KOG0116	0	65.53	ref|XP_010258034.1	PREDICTED: putative G3BP-like protein	Nelumbo nucifera
persimmon1SL002811t0007	4397	4385	4219	3305	4087	3921	3958	3999	3774	3583	4240	4510	0.0721673	0	73.47	Solyc10g049620.1.1	Solanum_lycopersicum	AT4G24220.1	AWI31,VEP1	NAD(P)-binding Rossmann-fold superfamily protein	PF01370	PTHR10366,PTHR10366:SF164		0	73.79	ref|NP_001266103.2	putative steroid 5beta-reductase	Solanum lycopersicum
persimmon1SL002438t0004	3237	3334	3170	2316	4083	3845	2914	3040	2836	2510	4235	4422	0.345291	0	77.7	ppa005813m	Prunus_persica	AT3G02830.1	ZFN1	zinc finger protein 1	PF00642	PTHR12506,PTHR12506:SF11	KOG1677	0	79.23	ref|XP_002278934.2	PREDICTED: zinc finger CCCH domain-containing protein ZFN-like	Vitis vinifera
persimmon1SL021802t0001	4994	3242	3534	3931	4080	3781	4494	2955	3160	4258	4227	4345	0.274274
persimmon1SL012916t0003	2937	2867	2666	2734	4073	4107	2644	2614	2385	2964	4226	4724	0.640356	2e-113	85	cassava4.1_015790m	Manihot_esculenta	AT3G05700.1		Drought-responsive family protein	PF05605			5e-132	85	ref|802755900	PREDICTED: protein DEHYDRATION-INDUCED 19 homolog 3	Jatropha curcas
persimmon1SL004057t0001	2440	2672	2803	2063	4074	3287	2196	2436	2507	2236	4226	3780	0.520597	0	95.07	cassava4.1_000133m	Manihot_esculenta	AT3G11130.1		Clathrin, heavy chain	PF01394,PF00637,PF09268	PTHR10292	KOG0985	0	94.79	gb|KRG97711.1	hypothetical protein GLYMA_18G026000	Glycine max
persimmon1SL029896t0001	4850	3296	3566	3807	4076	3793	4364	3004	3189	4124	4222	4359	0.267188
persimmon1SL001501t0002	2697	2965	3115	2102	4069	3474	2428	2703	2786	2279	4221	3996	0.406698	0	80.63	GSVIVT01014769001	Vitis_vinifera	AT3G13330.1	PA200	proteasome activating protein 200	PF11919		KOG1851	0	80.62	ref|731433439	PREDICTED: proteasome activator subunit 4	Vitis vinifera
persimmon1SL000931t0003	3342	3817	4236	2576	4066	3785	3008	3480	3790	2792	4218	4353	0.144859	0	51.93	GSVIVT01037749001	Vitis_vinifera	AT5G55390.1	EDM2	ENHANCED DOWNY MILDEW 2	PF12047	PTHR13863,PTHR13863:SF5		0	53.41	ref|XP_002276879.2	PREDICTED: uncharacterized protein LOC100243584 isoform X1	Vitis vinifera
persimmon1SL018964t0001	4933	3200	3535	3911	4064	3809	4439	2917	3162	4237	4210	4377	0.286041
persimmon1SL000878t0019	2454	2037	1723	5641	4056	3333	2209	1857	1541	6115	4208	3833	1.33583	0	88.43	Eucgr.I01671.1	Eucalyptus_grandis	AT5G40780.1	LHT1	lysine histidine transporter 1	PF01490	PTHR22950	KOG1303	0	88.43	ref|702464893	PREDICTED: lysine histidine transporter 1-like	Eucalyptus grandis
persimmon1SL002147t0002	2232	1895	1801	2348	4057	3665	2009	1728	1611	2545	4208	4215	1.03634	0	85.47	Aquca_009_00451.8	Aquilegia_coerulea	AT2G42520.1		P-loop containing nucleoside triphosphate hydrolases superfamily protein	PF00271,PF00270	PTHR24031:SF56,PTHR24031	KOG0335	0	82.15	ref|225435708	PREDICTED: DEAD-box ATP-dependent RNA helicase 37	Vitis vinifera
persimmon1SL022589t0001	5102	3247	3530	4139	4054	3841	4591	2959	3157	4484	4200	4413	0.290598
persimmon1SL006313t0002	4622	3152	3286	3454	4051	3786	4159	2873	2939	3741	4197	4351	0.301532	0	65.46	cassava4.1_004959m	Manihot_esculenta	AT4G02940.1		oxidoreductase, 2OG-Fe(II) oxygenase family protein			KOG4176	0	68.14	ref|XP_009599211.1	PREDICTED: uncharacterized protein LOC104094898	Nicotiana tomentosiformis
persimmon1SL003354t0009	3017	3435	3799	2411	4039	3664	2716	3132	3399	2614	4190	4214	0.252687	0	77.22	Thecc1EG034845t1	Theobroma_cacao	AT4G09020.1	ATISA3,ISA3	isoamylase 3	PF02922,PF00128	PTHR10357:SF75,PTHR10357	KOG0470	0	77.19	ref|590597737	Isoamylase 3	Theobroma cacao
persimmon1SL005340t0007	1385	1389	1222	1538	4038	3693	1247	1267	1093	1667	4189	4247	1.48614	0	61.22	29948.m000687	Ricinus_communis	AT3G21630.1	CERK1,LYSM RLK1	chitin elicitor receptor kinase 1	PF00069	PTHR24420,PTHR24420:SF421	KOG1187	0	64.52	emb|CBI28844.3	unnamed protein product	Vitis vinifera
persimmon1SL027741t0001	4786	3113	3239	3824	4043	3816	4307	2837	2896	4144	4187	4384	0.34064
persimmon1SL011125t0005	3987	3908	3675	3519	4036	3862	3589	3564	3287	3814	4187	4442	0.253164	4e-125	81.27	GSVIVT01015036001	Vitis_vinifera	AT5G20720.3	ATCPN21,CHCPN10,CPN10,CPN20,CPN21	chaperonin 20	PF00166	PTHR10772:SF0,PTHR10772	KOG1641	3e-140	81.2	ref|225444649	PREDICTED: 20 kDa chaperonin, chloroplastic	Vitis vinifera
persimmon1SL000849t0016	5166	4374	3892	4099	4035	3850	4650	3988	3482	4443	4185	4427	0.10722	2e-137	97.18	Gorai.012G142800.2	Gossypium_raimondii	AT5G10360.1	EMB3010,RPS6B	Ribosomal protein S6e	PF01092	PTHR11502	KOG1646	5e-174	98.79	ref|XP_008790913.1	PREDICTED: 40S ribosomal protein S6	Phoenix dactylifera
persimmon1SL002489t0012	6927	7651	6791	5786	4035	3919	6236	6976	6075	6272	4185	4507	-0.366156	9e-92	75.83	Thecc1EG033994t1	Theobroma_cacao	AT1G75080.1	BZR1	Brassinosteroid signalling positive regulator (BZR1) family protein	PF05687			2e-134	73.77	ref|XP_009767052.1	PREDICTED: protein BRASSINAZOLE-RESISTANT 1-like	Nicotiana sylvestris
persimmon1SL003092t0002	342	376	379	445	4033	3635	307	343	339	482	4184	4181	3.16125	1e-126	43.26	Thecc1EG021804t1	Theobroma_cacao	AT5G01030.1		Protein of unknown function (DUF3527)	PF12043			3e-138	40.99	ref|225440548	PREDICTED: uncharacterized protein LOC100245981 isoform X1	Vitis vinifera
persimmon1SL001245t0003	3014	2806	2838	2589	4034	3597	2713	2559	2539	2806	4184	4137	0.510521	0	92.55	GSVIVT01025385001	Vitis_vinifera	AT3G13670.1		Protein kinase family protein	PF00069	PTHR11909:SF20,PTHR11909	KOG1164	0	83.7	ref|XP_002283346.1	PREDICTED: uncharacterized protein LOC100263956	Vitis vinifera
persimmon1SL000770t0010	2659	2578	2735	2221	4031	3741	2394	2351	2446	2408	4182	4303	0.59903	0	91.94	Thecc1EG042138t1	Theobroma_cacao	AT5G60790.1	ATGCN1,GCN1	ABC transporter family protein	PF00005	PTHR19211:SF15,PTHR19211	KOG0927	0	91.94	ref|590590816	ABC transporter F family member 1	Theobroma cacao
persimmon1SL018186t0001	2279	1907	1825	2414	4031	3804	2051	1739	1632	2616	4182	4375	1.043	0	87.84	Solyc08g076990.2.1	Solanum_lycopersicum	AT4G17830.1		Peptidase M20/M25/M40 family protein	PF07687,PF01546	PTHR11014:SF7,PTHR11014	KOG2276	0	88.1	ref|747048458	PREDICTED: acetylornithine deacetylase	Sesamum indicum
persimmon1SL009264t0001	3535	3970	3744	3086	4028	4005	3182	3620	3349	3345	4178	4606	0.256821	6e-99	73.03	GSVIVT01003659001	Vitis_vinifera	AT4G21450.1		PapD-like superfamily protein	PF00635	PTHR10809	KOG0439	4e-148	80.52	gb|KHG02601.1	Vesicle-associated 4-2 -like protein	Gossypium arboreum
persimmon1SL004798t0003	3864	4242	3885	2876	4025	3720	3479	3868	3475	3117	4175	4278	0.0964455	0	87.59	cassava4.1_004230m	Manihot_esculenta	AT3G22960.1	PKP-ALPHA,PKP1	Pyruvate kinase family protein			KOG2323	0	84.86	ref|720075422	PREDICTED: pyruvate kinase isozyme A, chloroplastic isoform X1	Nelumbo nucifera
persimmon1SL004409t0002	4627	3291	3437	3720	4029	3695	4164	3000	3074	4030	4175	4247	0.28238	0	69.97	GSVIVT01037227001	Vitis_vinifera	AT1G22870.1		Protein kinase family protein with ARM repeat domain	PF00069	PTHR12984:SF13,PTHR12984	KOG2137	0	72.73	ref|225460048	PREDICTED: SCY1-like protein 2	Vitis vinifera
persimmon1SL001511t0003	7322	5181	4272	6224	4023	3826	6592	4724	3821	6746	4174	4400	0.0172916	2e-175	92.81	Gorai.012G076000.1	Gossypium_raimondii	AT2G40010.1		Ribosomal protein L10 family protein	PF00466,PF00428	PTHR21141,PTHR21141:SF3	KOG0815	0	93.68	ref|XP_002268645.1	PREDICTED: 60S acidic ribosomal protein P0	Vitis vinifera
persimmon1SL002723t0012	3325	3294	3344	2788	4010	3576	2993	3003	2991	3022	4159	4112	0.32942	0	80.24	Thecc1EG038331t2	Theobroma_cacao	AT4G32551.2	LUG,RON2	LisH dimerisation motif;WD40/YVTN repeat-like-containing domain	PF08513,PF00400	PTHR22847	KOG0266	0	82.23	ref|703158808	Transcriptional corepressor LEUNIG	Morus notabilis
persimmon1SL003193t0003	3388	3719	3794	2577	4009	3974	3050	3391	3394	2793	4159	4570	0.228448	0	86.57	Cucsa.044920.1	Cucumis_sativus	AT1G12000.1		Phosphofructokinase family protein	PF00365	PTHR13697	KOG2440	0	86.57	ref|449433998	PREDICTED: pyrophosphate--fructose 6-phosphate 1-phosphotransferase subunit beta	Cucumis sativus
persimmon1SL012840t0003	3346	2886	2671	2363	4003	3985	3012	2631	2389	2561	4153	4583	0.492002	0	74.44	30217.m000262	Ricinus_communis	AT3G25110.1	AtFaTA,FaTA	fatA acyl-ACP thioesterase	PF01643			0	74.59	emb|CDP03900.1	unnamed protein product	Coffea canephora
persimmon1SL000872t0006	1789	2294	2333	1801	3999	3610	1611	2092	2087	1952	4149	4151	0.82442	0	64.02	Solyc07g007370.2.1	Solanum_lycopersicum	AT2G12550.1		ubiquitin-associated (UBA)/TS-N domain-containing protein	PF00627	PTHR12948:SF4,PTHR12948	KOG2561	0	64.44	ref|XP_004242723.1	PREDICTED: NEDD8 ultimate buster 1	Solanum lycopersicum
persimmon1SL003035t0002	2361	1837	1728	1866	3998	3803	2125	1675	1545	2022	4148	4373	0.979902	0	77.37	Cucsa.126270.1	Cucumis_sativus	AT4G05020.1	NDB2	NAD(P)H dehydrogenase B2	PF07992,PF00070	PTHR22915:SF4,PTHR22915	KOG2495	0	80.56	ref|XP_008441960.1	PREDICTED: external alternative NAD(P)H-ubiquinone oxidoreductase B2, mitochondrial	Cucumis melo
persimmon1SL006928t0001	4329	2866	3078	3763	3998	3712	3896	2613	2753	4077	4145	4267	0.431326	0	83.03	Thecc1EG015782t1	Theobroma_cacao	AT4G18030.1		S-adenosyl-L-methionine-dependent methyltransferases superfamily protein	PF03141	PTHR10108:SF37,PTHR10108		0	83.01	ref|590675901	S-adenosyl-L-methionine-dependent methyltransferases superfamily protein	Theobroma cacao
persimmon1SL001289t0013	1573	1436	1293	1393	3996	3519	1416	1309	1157	1510	4145	4047	1.32135	2e-125	58.32	PGSC0003DMP400022383	Solanum_tuberosum	AT5G40470.1		RNI-like superfamily protein	PF00646	PTHR23125,PTHR23125:SF26		7e-175	57.78	ref|XP_010316311.1	PREDICTED: F-box/LRR-repeat protein 4	Solanum lycopersicum
persimmon1SL002705t0039	7826	9260	8934	6042	3991	3436	7045	8444	7992	6549	4141	3952	-0.681387	0	61.29	Thecc1EG016501t1	Theobroma_cacao	AT4G23990.1	ATCSLG3,CSLG3	cellulose synthase like G3	PF03552	PTHR13301:SF24,PTHR13301		0	61.15	ref|590679436	Cellulose synthase like G3, putative	Theobroma cacao
persimmon1SL022868t0001	7362	3801	2984	7130	3988	3503	6628	3466	2670	7729	4137	4029	0.316557	1e-50	84.78	Solyc02g067580.2.1	Solanum_lycopersicum	AT3G48140.1		B12D protein	PF06522
persimmon1SL003145t0032	2325	2691	2814	2163	3984	3575	2093	2453	2517	2344	4133	4112	0.584097	0	80.07	Migut.C01350.1.p	Mimulus_guttatus_v2.0	AT1G10290.1	ADL6,DRP2A	dynamin-like protein 6	PF01031,PF00169,PF00350,PF02212	PTHR11566:SF10,PTHR11566	KOG0446	0	81.75	ref|XP_009773427.1	PREDICTED: dynamin-2A-like	Nicotiana sylvestris
persimmon1SL000452t0001	4787	3100	3456	3798	3987	3713	4308	2825	3091	4114	4131	4266	0.291315
persimmon1SL008478t0007	5014	3420	3644	4176	3985	3824	4513	3118	3259	4524	4129	4394	0.260911	0	88.78	PGSC0003DMP400002993	Solanum_tuberosum	AT5G46570.1	BSK2	BR-signaling kinase 2	PF07714	PTHR24420,PTHR24420:SF829	KOG1187	0	92.65	ref|XP_011093461.1	PREDICTED: probable serine/threonine-protein kinase At4g35230	Sesamum indicum
persimmon1SL009387t0002	5616	4931	4712	4545	3978	3902	5056	4497	4215	4927	4127	4488	-0.0239151	2e-102	97.32	PGSC0003DMP400038546	Solanum_tuberosum	AT1G64230.4	UBC28	ubiquitin-conjugating enzyme 28	PF00179	PTHR24068	KOG0417	1e-103	97.3	ref|XP_006346085.1	PREDICTED: ubiquitin-conjugating enzyme E2 28-like	Solanum tuberosum
persimmon1SL007041t0002	4785	3593	3908	3728	3980	3656	4306	3275	3496	4038	4124	4201	0.158598	0	78.17	Migut.C00760.1.p	Mimulus_guttatus_v2.0	AT3G61130.1	GAUT1,LGT1	galacturonosyltransferase 1	PF01501	PTHR13778,PTHR13778:SF4		0	78.13	ref|848885083	PREDICTED: polygalacturonate 4-alpha-galacturonosyltransferase	Erythranthe guttata
persimmon1SL000870t0001	2381	2868	3249	1667	3975	3217	2144	2615	2906	1806	4123	3699	0.329192	0	79.08	Ciclev10027670m	Citrus_clementina	AT4G38600.1	KAK,UPL3	HEAT repeat ;HECT-domain (ubiquitin-transferase)	PF00632	PTHR11254,PTHR11254:SF73	KOG0168	0	80.39	ref|XP_002278408.1	PREDICTED: E3 ubiquitin-protein ligase UPL3	Vitis vinifera
persimmon1SL004599t0003	4680	3060	2703	4627	3974	3679	4213	2790	2418	5015	4122	4230	0.504807	6e-110	84.69	Gorai.009G419400.1	Gossypium_raimondii	AT2G37110.1		PLAC8 family protein	PF04749	PTHR15907,PTHR15907:SF11		3e-119	83.25	ref|XP_002279879.1	PREDICTED: cell number regulator 8	Vitis vinifera
persimmon1SL026351t0001	151	62	51	510	3974	3482	136	56	45	553	4122	4005	5.19356	3e-131	62.13	30076.m004608	Ricinus_communis	AT1G02400.1	ATGA2OX4,ATGA2OX6,DTA1,GA2OX6	gibberellin 2-oxidase 6	PF03171	PTHR10209,PTHR10209:SF55	KOG0143	2e-141	61.7	ref|255548359	gibberellin 2-oxidase, putative	Ricinus communis
persimmon1SL021395t0003	2541	2895	3002	2176	3972	3474	2288	2640	2685	2358	4121	3995	0.460339	0	82.53	GSVIVT01036236001	Vitis_vinifera	AT1G22620.1	ATSAC1	Phosphoinositide phosphatase family protein	PF02383	PTHR11200:SF9,PTHR11200	KOG1888	0	82.11	ref|XP_006350323.1	PREDICTED: phosphoinositide phosphatase SAC1-like	Solanum tuberosum
persimmon1SL002277t0002	4508	4095	4285	4303	3973	3983	4058	3734	3833	4665	4121	4581	0.201452	8e-48	70.32	Solyc08g008350.2.1	Solanum_lycopersicum	AT4G10970.6						3e-75	70.88	ref|XP_009590120.1	PREDICTED: uncharacterized protein LOC104087385	Nicotiana tomentosiformis
persimmon1SL016959t0004	3445	2169	1863	3578	3973	3757	3101	1977	1666	3878	4121	4321	0.869277	2e-88	78.61	PGSC0003DMP400014342	Solanum_tuberosum	AT1G51200.1		A20/AN1-like zinc finger family protein	PF01754,PF01428	PTHR10634	KOG3173	2e-103	84.39	emb|CDP10083.1	unnamed protein product	Coffea canephora
persimmon1SL004274t0006	1331	2105	2147	1366	3970	3696	1198	1920	1921	1480	4119	4251	0.967071	0	66.38	Migut.N02072.1.p	Mimulus_guttatus_v2.0	AT1G55020.1	ATLOX1,LOX1	lipoxygenase 1	PF00305,PF01477	PTHR11771,PTHR11771:SF2		0	93.44	gb|AEZ50136.1	lipoxygenase	Diospyros kaki
persimmon1SL007786t0004	2314	2250	2247	2551	3963	3950	2083	2051	2010	2765	4111	4543	0.894222	8e-142	77.57	PGSC0003DMP400012785	Solanum_tuberosum	AT5G32450.1		RNA binding (RRM/RBD/RNP motifs) family protein	PF00076	PTHR11732,PTHR11732:SF1		2e-148	79.78	ref|XP_011094166.1	PREDICTED: uncharacterized protein LOC105173940	Sesamum indicum
persimmon1SL013209t0004	2992	3456	3715	2289	3961	3794	2693	3151	3323	2481	4109	4364	0.256708	0	81.71	PGSC0003DMP400038897	Solanum_tuberosum	AT4G21660.1		proline-rich spliceosome-associated (PSP) family protein	PF04037,PF04046	PTHR12785	KOG2330	0	83.48	emb|CDO99587.1	unnamed protein product	Coffea canephora
persimmon1SL002683t0008	2868	3126	3114	2372	3957	3353	2582	2850	2786	2571	4105	3856	0.357931	0	50.87	ppa000517m	Prunus_persica	AT4G01290.2						0	56	ref|731421600	PREDICTED: uncharacterized protein LOC100248277 isoform X1	Vitis vinifera
persimmon1SL014951t0001	3582	2800	2438	3267	3957	3724	3225	2553	2181	3541	4105	4283	0.583957	0	96.64	Gorai.004G224000.1	Gossypium_raimondii	AT4G29040.1	RPT2a	regulatory particle AAA-ATPase 2A	PF00004	PTHR23073,PTHR23073:SF9	KOG0726	0	97.08	ref|225464186	PREDICTED: 26S proteasome regulatory subunit 4 homolog B	Vitis vinifera
persimmon1SL022905t0001	4808	3119	3401	3783	3956	3698	4327	2843	3042	4098	4098	4249	0.285451
persimmon1SL022930t0001	7950	4809	4015	7214	3948	3618	7157	4385	3592	7820	4096	4161	0.0871658	6e-104	90.8	Migut.K00498.1.p	Mimulus_guttatus_v2.0	AT1G65980.1	TPX1	thioredoxin-dependent peroxidase 1	PF08534	PTHR10430	KOG0541	1e-104	90.74	ref|848884977	PREDICTED: peroxiredoxin-2B	Erythranthe guttata
persimmon1SL002670t0005	4572	4380	4255	3411	3944	3372	4116	3994	3806	3698	4091	3878	-0.0305802	0	88.12	cassava4.1_000540m	Manihot_esculenta	AT1G80490.2	TPR1	TOPLESS-related 1			KOG0293	0	88.03	ref|XP_012073107.1	PREDICTED: protein TOPLESS isoform X1	Jatropha curcas
persimmon1SL012993t0005	4058	4221	4018	3208	3943	3569	3653	3849	3594	3477	4091	4105	0.073115	0	90.39	cassava4.1_000822m	Manihot_esculenta	AT5G65750.1		2-oxoglutarate dehydrogenase, E1 component	PF00676,PF02779	PTHR23152	KOG0450	0	90.57	ref|XP_011091861.1	PREDICTED: 2-oxoglutarate dehydrogenase, mitochondrial-like	Sesamum indicum
persimmon1SL002675t0001	5897	6215	5702	3052	3943	3731	5308	5667	5101	3308	4090	4291	-0.459714	0	84.1	Cucsa.136260.10	Cucumis_sativus	AT2G39800.1	ATP5CS,P5CS1	delta1-pyrroline-5-carboxylate synthase 1	PF00171,PF00696	PTHR11063:SF2,PTHR11063	KOG4165	0	86.73	sp|6225816	P5CS_ACTDE RecName: Full=Delta-1-pyrroline-5-carboxylate synthase; Short=P5CS; Includes: RecName: Full=Glutamate 5-kinase; Short=GK; AltName: Full=Gamma-glutamyl kinase; Includes: RecName: Full=Gamma-glutamyl phosphate reductase; Short=GPR; AltName: Full=Glutamate-5-semialdehyde dehydrogenase; AltName: Full=Glutamyl-gamma-semialdehyde dehydrogenase	none
persimmon1SL013756t0001	3992	2570	2769	3452	3946	3636	3593	2342	2476	3740	4090	4178	0.5136	0	82.46	orange1.1g039105m	Citrus_sinensis	AT1G65840.1	ATPAO4,PAO4	polyamine oxidase 4	PF01593	PTHR10742:SF30,PTHR10742	KOG0029	0	82.46	gb|KDO57303.1	hypothetical protein CISIN_1g039105mg	Citrus sinensis
persimmon1SL007510t0002	3714	3696	3625	3668	3942	4069	3344	3370	3243	3975	4089	4679	0.356137	9e-79	89.86	Migut.L01458.5.p	Mimulus_guttatus_v2.0	AT5G14670.1	ARFA1B,ATARFA1B	ADP-ribosylation factor A1B	PF00025	PTHR11711	KOG0070	3e-82	90.51	gb|KDO66124.1	hypothetical protein CISIN_1g029675mg	Citrus sinensis
persimmon1SL002111t0001	4976	3140	3424	3870	3941	3718	4478	2862	3063	4192	4083	4272	0.270406	9e-164	93.12	Potri.012G095300.1	Populus_trichocarpa	AT5G63400.1	ADK1	adenylate kinase 1	PF00406,PF05191	PTHR23359	KOG3078	3e-164	93.09	ref|224121954	hypothetical protein POPTR_0012s09720g	Populus trichocarpa
persimmon1SL009297t0003	6021	4411	3947	4514	3936	3471	5419	4022	3530	4893	4081	3991	-0.00070617	0	89.12	ppa006419m	Prunus_persica	AT3G14100.1		RNA-binding (RRM/RBD/RNP motifs) family protein	PF00076	PTHR24012:SF210,PTHR24012	KOG0148	0	91.05	emb|CDP20909.1	unnamed protein product	Coffea canephora
persimmon1SL014349t0002	4622	2935	3172	3878	3936	3586	4160	2675	2837	4202	4079	4122	0.358868	5e-166	64.29	ppa006316m	Prunus_persica	AT2G24530.1						0	64.2	ref|596146255	hypothetical protein PRUPE_ppa006316mg	Prunus persica
persimmon1SL005241t0001	4466	3076	3252	3780	3935	3679	4019	2804	2908	4095	4078	4229	0.349838	3e-115	75.72	Gorai.009G372200.1	Gossypium_raimondii	AT3G15010.1		RNA-binding (RRM/RBD/RNP motifs) family protein	PF00076	PTHR24011,PTHR24011:SF217	KOG4205	5e-178	68.72	ref|225461628	PREDICTED: UBP1-associated protein 2C	Vitis vinifera
persimmon1SL012880t0004	3338	3843	3690	2836	3929	3693	3005	3504	3301	3074	4076	4247	0.216409	2e-110	65.29	cassava4.1_009387m	Manihot_esculenta	AT5G56340.1	ATCRT1	RING/U-box superfamily protein			KOG0823	7e-139	60.99	ref|565362990	PREDICTED: E3 ubiquitin-protein ligase RING1-like isoform X3	Solanum tuberosum
persimmon1SL001379t0007	3895	4394	4006	2771	3929	3754	3506	4006	3584	3003	4076	4317	0.0384802	0	81.1	Eucgr.G02873.1	Eucalyptus_grandis	AT3G10410.1	CPY,SCPL49	SERINE CARBOXYPEPTIDASE-LIKE 49	PF00450	PTHR11802	KOG1282	0	78.36	emb|CDO99792.1	unnamed protein product	Coffea canephora
persimmon1SL002070t0001	1742	1769	1820	1669	3928	3606	1568	1613	1628	1809	4075	4148	1.06058	0	87.2	PGSC0003DMP400004984	Solanum_tuberosum	AT3G16950.1	LPD1,ptlpd1	lipoamide dehydrogenase 1	PF07992,PF02852,PF00070	PTHR22912,PTHR22912:SF49	KOG1335	0	88.62	gb|ACF17672.1	putative pyruvate dehydrogenase E3 subunit	Capsicum annuum
persimmon1SL015102t0007	4257	3222	3538	3473	3924	3646	3831	2937	3164	3762	4067	4191	0.275317	0	56.88	Thecc1EG005187t1	Theobroma_cacao	AT2G46380.1		Protein of unknown function (DUF3133)	PF11331			0	56.88	ref|590721414	Uncharacterized protein isoform 1	Theobroma cacao
persimmon1SL000501t0013	4025	3930	3755	3382	3921	3577	3623	3583	3359	3666	4067	4114	0.16528	0	76.46	GSVIVT01011626001	Vitis_vinifera	AT1G16020.1		Protein of unknown function (DUF1712)	PF08217	PTHR13056	KOG2622	0	78.4	ref|XP_002285048.1	PREDICTED: vacuolar fusion protein CCZ1 homolog isoform X4	Vitis vinifera
persimmon1SL003101t0008	1238	1251	1273	932	3919	3535	1114	1140	1139	1010	4065	4065	1.42941	0	80.11	28694.m000686	Ricinus_communis	AT3G13690.1		Protein kinase protein with adenine nucleotide alpha hydrolases-like domain	PF07714	PTHR24420,PTHR24420:SF821	KOG1187	0	80.92	ref|731402104	PREDICTED: inactive protein kinase SELMODRAFT_444075	Vitis vinifera
persimmon1SL002273t0004	1375	1149	1119	1818	3918	3581	1238	1048	1001	1971	4065	4118	1.6275	0	89.25	489548	Arabidopsis_lyrata	AT5G27840.1	TOPP8	Calcineurin-like metallo-phosphoesterase superfamily protein	PF00149	PTHR11668,PTHR11668:SF136	KOG0374	0	88.57	ref|297808747	hypothetical protein ARALYDRAFT_489548	Arabidopsis lyrata subsp. lyrata
persimmon1SL002764t0001	1714	1890	2053	1342	3913	3443	1543	1723	1836	1454	4059	3960	0.89255	0	89.03	GSVIVT01015146001	Vitis_vinifera	AT5G20490.1	ATXIK,XI-17,XIK	Myosin family protein with Dil domain	PF00612,PF00063,PF02736,PF01843		KOG0160	0	88.83	ref|802628194	PREDICTED: myosin-17	Jatropha curcas
persimmon1SL000844t0004	13512	8199	6798	10393	3913	3849	12164	7477	6081	11266	4059	4426	-0.381073	6e-62	62.36	MDP0000140628	Malus_domestica	AT1G54290.1		Translation initiation factor SUI1 family protein	PF01253	PTHR10388	KOG1770	1e-60	68.79	gb|KJB62619.1	hypothetical protein B456_009G426400	Gossypium raimondii
persimmon1SL007007t0004	5526	4316	4056	4691	3912	3899	4975	3936	3628	5085	4059	4484	0.120128	6e-105	98.9	30026.m001448	Ricinus_communis	AT5G45775.2		Ribosomal L5P family protein	PF00673,PF00281	PTHR11994	KOG0397	2e-133	72.58	emb|CAN66637.1	hypothetical protein VITISV_011340	Vitis vinifera
persimmon1SL001775t0012	3074	2456	2566	1821	3911	3721	2767	2239	2296	1974	4057	4279	0.497679	1e-105	89.5	GSVIVT01014729001	Vitis_vinifera	AT3G13224.2		RNA-binding (RRM/RBD/RNP motifs) family protein	PF00076	PTHR24012:SF14,PTHR24012	KOG4205	2e-137	75.74	ref|XP_008358788.1	PREDICTED: heterogeneous nuclear ribonucleoprotein 1-like	Malus domestica
persimmon1SL011919t0002	590	513	510	786	3903	3651	531	467	456	851	4049	4199	2.64578	6e-37	66.32	PGSC0003DMP400047535	Solanum_tuberosum	AT5G65550.1		UDP-Glycosyltransferase superfamily protein	PF00201	PTHR11926,PTHR11926:SF15	KOG1192	8e-47	56.62	emb|CDP00191.1	unnamed protein product	Coffea canephora
persimmon1SL002828t0003	4185	3252	3280	3351	3906	3615	3766	2965	2933	3630	4048	4155	0.292146	0	88.92	Thecc1EG021489t1	Theobroma_cacao	AT3G06483.1	ATPDHK,PDK	pyruvate dehydrogenase kinase	PF10436,PF02518	PTHR11947	KOG0787	0	89.43	ref|802706802	PREDICTED: pyruvate dehydrogenase (acetyl-transferring) kinase, mitochondrial	Jatropha curcas
persimmon1SL008409t0013	1051	1187	1226	1054	3901	3826	946	1082	1096	1143	4047	4400	1.61757	0	76.84	Ciclev10001052m	Citrus_clementina	AT1G32200.1	ACT1,ATS1	phospholipid/glycerol acyltransferase family protein	PF01553			0	76.97	gb|AGS77295.1	glycerol-3-phosphate acyltransferase	Camellia sinensis
persimmon1SL004007t0002	2628	2948	2589	2182	3901	3735	2366	2688	2316	2365	4047	4296	0.538874	6e-164	80.9	evm.model.supercontig_116.12	Carica_papaya	AT1G66670.1	CLPP3,NCLPP3	CLP protease proteolytic subunit 3	PF00574	PTHR10381:SF3,PTHR10381	KOG0840	3e-176	72.25	ref|XP_009773503.1	PREDICTED: ATP-dependent Clp protease proteolytic subunit 3, chloroplastic	Nicotiana sylvestris
persimmon1SL009312t0003	3707	2773	2978	2949	3904	3518	3336	2528	2664	3195	4046	4043	0.404238	0	65.83	GSVIVT01009192001	Vitis_vinifera	AT4G24480.1		Protein kinase superfamily protein	PF07714	PTHR23257:SF80,PTHR23257	KOG0192	0	66.77	ref|359492500	PREDICTED: serine/threonine-protein kinase CTR1	Vitis vinifera
persimmon1SL020501t0003	21	6	7	171	3898	3589	19	5	6	185	4043	4127	8.11286	1e-15	45.95	GSVIVT01033362001	Vitis_vinifera	AT3G57510.1	ADPG1	Pectin lyase-like superfamily protein	PF00295			2e-73	98.23	gb|ACJ06506.1	polygalacturonase	Diospyros kaki
persimmon1SL010250t0003	1062	1003	926	1349	3896	3296	956	914	828	1462	4042	3790	1.78403	7e-58	55.2	cassava4.1_031394m	Manihot_esculenta	AT5G15530.1	BCCP2,CAC1-B	biotin carboxyl carrier protein 2	PF00364	PTHR23151:SF25,PTHR23151		5e-86	60.41	ref|XP_010661139.1	PREDICTED: biotin carboxyl carrier protein of acetyl-CoA carboxylase 2, chloroplastic isoform X2	Vitis vinifera
persimmon1SL003069t0005	3026	1973	1994	2129	3895	3253	2724	1799	1784	2308	4041	3741	0.677859	0	78.59	Eucgr.A00782.1	Eucalyptus_grandis	AT3G51550.1	FER	Malectin/receptor-like protein kinase family protein	PF11721,PF07714	PTHR24420:SF418,PTHR24420	KOG1187	0	78.66	ref|590653683	Malectin/receptor-like protein kinase family protein	Theobroma cacao
persimmon1SL001941t0008	3288	4495	5120	2012	3892	3126	2960	4099	4580	2180	4038	3595	-0.246175	0	92.9	Cucsa.322880.3	Cucumis_sativus	AT4G35800.1	NRPB1,RNA_POL_II_LS,RNA_POL_II_LSRNA_POL_II_LS,RPB1	RNA polymerase II large subunit	PF04992,PF04998,PF05000,PF05001,PF00623,PF04983,PF04997,PF04990	PTHR19376:SF14,PTHR19376	KOG0260	0	85.87	ref|XP_006467031.1	PREDICTED: DNA-directed RNA polymerase II subunit 1-like isoform X5	Citrus sinensis
persimmon1SL001756t0003	3133	3021	2933	2921	3891	3512	2821	2755	2623	3166	4036	4039	0.455358	3e-168	47.18	ppa003072m	Prunus_persica	AT1G32230.3	ATP8,CEO,CEO1,RCD1	WWE protein-protein interaction domain protein family	PF12174,PF02825	PTHR14453:SF5,PTHR14453		0	50.58	ref|XP_009769814.1	PREDICTED: inactive poly	none
persimmon1SL009464t0001	2595	2314	2216	2204	3889	3633	2336	2110	1982	2389	4035	4178	0.721892	0	82.8	cassava4.1_006859m	Manihot_esculenta	AT5G46180.1	DELTA-OAT	ornithine-delta-aminotransferase	PF00202	PTHR11986,PTHR11986:SF18	KOG1402	0	85.41	gb|AIC77166.1	ornithine aminotransferase	Camellia sinensis
persimmon1SL014527t0001	5182	3406	3582	4306	3891	3668	4663	3104	3204	4665	4032	4215	0.234855	1e-140	79.56	GSVIVT01010602001	Vitis_vinifera	AT1G63120.1	ATRBL2,RBL2	RHOMBOID-like 2	PF01694	PTHR22936	KOG2289	0	77.81	gb|AIY60706.1	rhomboid protein Lonja32412	Lonicera japonica
persimmon1SL004315t0001	1801	1369	1342	2202	3886	3867	1621	1248	1200	2387	4031	4447	1.4165	5e-131	100	GSVIVT01017654001	Vitis_vinifera	AT1G10630.1	ARFA1F,ATARFA1F	ADP-ribosylation factor A1F	PF00025	PTHR11711	KOG0070	4e-132	100	emb|CBI25984.3	unnamed protein product	Vitis vinifera
persimmon1SL001615t0002	10934	10469	9966	7697	3886	2884	9842	9546	8915	8343	4030	3316	-0.851236	6e-44	68.87	Solyc10g007070.2.1	Solanum_lycopersicum	AT5G53870.1	AtENODL1,ENODL1	early nodulin-like protein 1	PF02298			1e-56	51.98	ref|XP_009623712.1	PREDICTED: early nodulin-like protein 2	Nicotiana tomentosiformis
persimmon1SL000890t0001	4740	3061	3174	3747	3886	3690	4266	2790	2838	4060	4026	4240	0.317008
persimmon1SL011339t0001	284	163	163	423	3881	3285	256	149	146	459	4026	3778	3.90855	1e-62	34.51	Lus10039780	Linum_usitatissimum	AT3G50150.1		Plant protein of unknown function (DUF247)	PF03140			8e-57	34.31	ref|XP_011047474.1	PREDICTED: UPF0481 protein At3g47200-like	Populus euphratica
persimmon1SL009490t0001	2661	3050	2863	2597	3878	3764	2395	2781	2561	2815	4022	4328	0.529223	1e-117	78.42	ppa009129m	Prunus_persica	AT4G17040.1	CLPR4	CLP protease R subunit 4	PF00574	PTHR10381	KOG0840	1e-106	70.28	ref|XP_006494368.1	PREDICTED: nifU-like protein 2, chloroplastic-like	Citrus sinensis
persimmon1SL021276t0002	4057	2861	3007	3503	3881	3517	3651	2608	2689	3795	4022	4043	0.406372	5e-159	66.15	MDP0000731391	Malus_domestica							2e-172	64.72	ref|XP_008242842.1	PREDICTED: uncharacterized protein LOC103341134	Prunus mume
persimmon1SL002564t0012	2822	2652	2685	2183	3874	3746	2540	2418	2402	2366	4018	4308	0.538716	0	94.5	ppa001901m	Prunus_persica	AT4G02570.3	ATCUL1,AXR6,CUL1	cullin 1	PF00888,PF10557	PTHR11932:SF21,PTHR11932	KOG2166	0	94.89	ref|802578124	PREDICTED: cullin-1-like	Jatropha curcas
persimmon1SL001110t0004	4042	3380	3037	3291	3872	3610	3638	3082	2716	3567	4017	4152	0.314444	0	96.87	orange1.1g015098m	Citrus_sinensis	AT3G13920.1	EIF4A1,RH4,TIF4A1	eukaryotic translation initiation factor 4A1	PF00270,PF00271	PTHR24031,PTHR24031:SF2	KOG0327	0	98.31	emb|CDP08290.1	unnamed protein product	Coffea canephora
persimmon1SL004026t0010	1255	902	862	1687	3870	3342	1129	823	771	1829	4014	3844	1.83074	4e-158	76.45	ppa008394m	Prunus_persica	AT5G64460.2		Phosphoglycerate mutase family protein	PF00300	PTHR23029	KOG4754	2e-163	70.13	ref|596142721	hypothetical protein PRUPE_ppa008394mg	Prunus persica
persimmon1SL012886t0001	2535	2680	2534	2598	3870	3720	2282	2444	2267	2816	4014	4278	0.667874	3e-92	47.35	Ciclev10020185m	Citrus_clementina	AT4G13530.1						8e-96	47.77	ref|XP_006478430.1	PREDICTED: uncharacterized protein LOC102629677	Citrus sinensis
persimmon1SL001610t0003	3769	3260	3151	2609	3865	3262	3393	2973	2819	2828	4009	3751	0.205076	0	78.09	cassava4.1_001203m	Manihot_esculenta	AT3G56150.1	ATEIF3C-1,ATTIF3C1,EIF3C,EIF3C-1,TIF3C1	eukaryotic translation initiation factor 3C			KOG1076	0	81.85	ref|XP_002281426.1	PREDICTED: eukaryotic translation initiation factor 3 subunit C	Vitis vinifera
persimmon1SL003235t0002	3997	2676	2416	3932	3864	3656	3598	2440	2161	4262	4008	4205	0.605486	2e-125	95.14	Phvul.002G010400.1	Phaseolus_vulgaris	AT3G49870.1	ARLA1C,ATARLA1C	ADP-ribosylation factor-like A1C	PF00025	PTHR11711,PTHR11711:SF20	KOG0075	2e-127	95.11	ref|XP_014510709.1	PREDICTED: ADP-ribosylation factor-like protein 8A	Vigna radiata var. radiata
persimmon1SL009708t0001	4362	3093	3194	3529	3867	3650	3925	2820	2856	3823	4007	4195	0.324727	0	84.71	Aquca_002_00344.3	Aquilegia_coerulea	AT1G74910.1		ADP-glucose pyrophosphorylase family protein	PF00483	PTHR22572	KOG1460	0	86.02	ref|XP_002281959.1	PREDICTED: mannose-1-phosphate guanyltransferase alpha-like	Vitis vinifera
persimmon1SL012446t0001	5255	3720	3861	4279	3858	3572	4729	3391	3453	4636	3998	4106	0.138516	1e-103	94.29	orange1.1g030201m	Citrus_sinensis	AT1G09150.1		pseudouridine synthase and archaeosine transglycosylase (PUA) domain-containing protein	PF01472	PTHR22798	KOG2523	9e-125	94.44	ref|567881785	hypothetical protein CICLE_v10002634mg	Citrus clementina
persimmon1SL001328t0001	2838	3220	3838	1935	3849	2986	2555	2936	3434	2097	3992	3434	0.0936286	0	82.96	ppa000017m	Prunus_persica	AT2G26890.1	GRV2,KAM2	DNAJ heat shock N-terminal domain-containing protein	PF00226	PTHR24078:SF23,PTHR24078		0	84.04	ref|XP_008242682.1	PREDICTED: dnaJ homolog subfamily C GRV2 isoform X2	Prunus mume
persimmon1SL021400t0001	2717	3154	3440	2137	3838	3440	2446	2876	3078	2316	3982	3956	0.287693	0	73.91	Solyc02g037530.2.1	Solanum_lycopersicum	AT5G37020.1	ARF8,ATARF8	auxin response factor 8	PF02309,PF06507,PF02362			0	86.17	gb|AFQ94050.1	auxin response factor 1	Camellia sinensis
persimmon1SL005612t0001	4671	3077	3383	3682	3843	3601	4204	2804	3026	3988	3981	4139	0.271055	7e-12	52.24	Solyc08g061640.1.1	Solanum_lycopersicum	AT5G21910.1						9e-33	58.1	ref|XP_010648388.1	PREDICTED: uncharacterized protein LOC100247309	Vitis vinifera
persimmon1SL009632t0003	7832	6063	5559	5619	3837	3501	7051	5528	4973	6091	3980	4026	-0.316292	2e-127	93.72	evm.model.supercontig_58.59	Carica_papaya	AT4G34670.1		Ribosomal protein S3Ae	PF01015	PTHR11830	KOG1628	2e-140	92.72	ref|449472057	PREDICTED: 40S ribosomal protein S3a-like	Cucumis sativus
persimmon1SL004860t0004	2741	2854	2600	2281	3836	3674	2468	2603	2326	2472	3980	4225	0.529608	0	80.48	GSVIVT01008963001	Vitis_vinifera	AT4G08540.1		DNA-directed RNA polymerase II protein		PTHR21297		0	78.31	ref|590598438	DNA-directed RNA polymerase II protein isoform 1	Theobroma cacao
persimmon1SL017608t0001	2491	1911	1759	2763	3831	3391	2243	1742	1573	2995	3974	3900	0.967508	0	95.21	Thecc1EG047036t1	Theobroma_cacao	AT3G26618.1	ERF1-3	eukaryotic release factor 1-3	PF03465,PF03464,PF03463	PTHR10113	KOG0688	0	95.65	ref|703078617	Eukaryotic peptide chain release factor subunit 1-3	Morus notabilis
persimmon1SL002921t0005	6715	6358	5596	4372	3831	3287	6045	5797	5006	4739	3974	3780	-0.431482	0	73.79	ppa004224m	Prunus_persica	AT3G22440.1		FRIGIDA-like protein	PF07899			0	77.52	ref|XP_002282465.1	PREDICTED: FRIGIDA-like protein 4a	Vitis vinifera
persimmon1SL010446t0002	5351	3593	3508	2687	3830	3873	4817	3276	3138	2912	3973	4454	0.0138699	3e-150	58.74	PGSC0003DMP400039251	Solanum_tuberosum	AT1G59960.1		NAD(P)-linked oxidoreductase superfamily protein	PF00248	PTHR11732,PTHR11732:SF34	KOG1577	6e-167	62.64	ref|XP_009804991.1	PREDICTED: non-functional NADPH-dependent codeinone reductase 2-like	Nicotiana sylvestris
persimmon1SL009798t0003	5399	3806	3939	4227	3830	3539	4858	3470	3523	4578	3968	4067	0.0899115	3e-90	68.4	ppa011423m	Prunus_persica	AT5G53730.1		Late embryogenesis abundant (LEA) hydroxyproline-rich glycoprotein family	PF03168			3e-109	70.95	ref|526118236	NDR1/HIN1-like protein	Vitis vinifera
persimmon1SL004974t0005	1974	2557	2622	2463	3821	3557	1777	2332	2345	2670	3964	4091	0.732694	0	75.56	GSVIVT01013365001	Vitis_vinifera	AT2G30600.3		BTB/POZ domain-containing protein	PF07707,PF00651,PF00754,PF12248	PTHR24413,PTHR24413:SF85	KOG4276	0	76.99	ref|XP_002270675.1	PREDICTED: BTB/POZ domain-containing protein At2g30600	Vitis vinifera
persimmon1SL002885t0022	5558	5462	5440	4224	3821	3093	5003	4981	4867	4579	3964	3557	-0.295483	0	67	ppa004199m	Prunus_persica	AT1G64940.1	CYP89A6	cytochrome P450, family 87, subfamily A, polypeptide 6	PF00067	PTHR24298:SF44,PTHR24298	KOG0156	0	65.67	emb|CDP14026.1	unnamed protein product	Coffea canephora
persimmon1SL001854t0011	5358	7589	7724	3885	3812	3668	4824	6920	6910	4211	3954	4219	-0.590976	0	78.44	GSVIVT01009080001	Vitis_vinifera	AT1G22460.1		O-fucosyltransferase family protein	PF10250			0	78.69	ref|XP_010664349.1	PREDICTED: uncharacterized protein At1g04910	Vitis vinifera
persimmon1SL013136t0001	1665	2070	2078	1593	3811	3528	1499	1887	1859	1727	3953	4057	0.892645	1e-167	81.73	Thecc1EG011876t1	Theobroma_cacao	AT1G25682.1		Family of unknown function (DUF572)	PF04502	PTHR12111	KOG2990	0	81.29	ref|XP_011021544.1	PREDICTED: coiled-coil domain-containing protein 130-like	Populus euphratica
persimmon1SL001698t0017	15232	15423	15705	10039	3805	3625	13713	14064	14050	10882	3947	4169	-1.13861	0	88.49	29912.m005447	Ricinus_communis	AT5G25880.1	ATNADP-ME3,NADP-ME3	NADP-malic enzyme 3	PF00390,PF03949	PTHR23406:SF2,PTHR23406	KOG1257	0	88.49	ref|255546341	malic enzyme, putative	Ricinus communis
persimmon1SL027311t0001	4544	2945	3268	3567	3808	3523	4089	2684	2923	3864	3946	4048	0.290416
persimmon1SL009276t0001	4657	3908	3524	6325	3799	3751	4192	3563	3152	6855	3940	4313	0.470077	1e-153	73.9	GSVIVT01031780001	Vitis_vinifera	AT3G19130.1	ATRBP47B,RBP47B	RNA-binding protein 47B	PF00076	PTHR24012:SF67,PTHR24012	KOG0148	1e-169	71.84	ref|XP_011088289.1	PREDICTED: polyadenylate-binding protein RBP47	Sesamum indicum
persimmon1SL018573t0001	5182	3560	3259	3835	3797	3411	4665	3246	2915	4157	3939	3922	0.150777	6e-98	97.95	Eucgr.I01938.1	Eucalyptus_grandis	AT5G39850.1		Ribosomal protein S4	PF01479,PF00163	PTHR11831,PTHR11831:SF3	KOG3301	9e-105	92.73	ref|672115391	PREDICTED: 40S ribosomal protein S9-2	Phoenix dactylifera
persimmon1SL022653t0001	333	595	601	156	3797	3513	300	543	538	169	3939	4040	2.56164	0	90.53	ppa000892m	Prunus_persica	AT4G15530.6	PPDK	pyruvate orthophosphate dikinase	PF02896,PF01326,PF00391	PTHR22931,PTHR22931:SF9		0	90.51	ref|XP_009780414.1	PREDICTED: pyruvate, phosphate dikinase, chloroplastic isoform X2	Nicotiana sylvestris
persimmon1SL003121t0011	2270	2931	3028	2199	3796	3638	2043	2673	2709	2384	3938	4184	0.500652	3e-173	79.87	ppa006016m	Prunus_persica	AT1G48420.1	ACD1,ATACD1,D-CDES	D-cysteine desulfhydrase	PF00291	PTHR10314,PTHR10314:SF6		0	84.04	emb|CDO98623.1	unnamed protein product	Coffea canephora
persimmon1SL002369t0010	4991	5607	5915	2683	3792	3249	4493	5113	5292	2908	3933	3737	-0.493901	0	77.84	GSVIVT01013806001	Vitis_vinifera	AT1G10760.1	GWD,GWD1,SEX1,SOP,SOP1	Pyruvate phosphate dikinase, PEP/pyruvate binding domain	PF01326	PTHR22931,PTHR22931:SF1		0	77.82	ref|225425619	PREDICTED: alpha-glucan water dikinase, chloroplastic isoform X2	Vitis vinifera
persimmon1SL008714t0006	3570	3756	4078	2438	3791	3539	3214	3425	3648	2642	3932	4070	0.0493431	0	84.72	GSVIVT01015571001	Vitis_vinifera	AT3G15880.2	TPR4,WSIP2	WUS-interacting protein 2	PF00400	PTHR22847:SF52,PTHR22847	KOG0293	0	84.72	ref|359484207	PREDICTED: topless-related protein 4 isoform X3	Vitis vinifera
persimmon1SL000764t0001	9434	5667	4741	7966	3790	3437	8493	5167	4241	8635	3932	3952	-0.115913	2e-117	86.19	Migut.D00093.1.p	Mimulus_guttatus_v2.0	AT3G62580.1		Late embryogenesis abundant protein (LEA) family protein		PTHR23241	KOG2886	5e-135	86.38	ref|703094572	hypothetical protein L484_001912	Morus notabilis
persimmon1SL001047t0010	4661	3023	3278	4832	3791	3556	4195	2755	2932	5235	3928	4087	0.423219	8e-49	44.09	Eucgr.E00796.1	Eucalyptus_grandis	AT2G46150.1		Late embryogenesis abundant (LEA) hydroxyproline-rich glycoprotein family	PF03168			3e-64	50.74	ref|XP_010662657.1	PREDICTED: uncharacterized protein LOC104882181	Vitis vinifera
persimmon1SL000912t0006	5225	3854	3836	4035	3787	3500	4703	3514	3431	4372	3925	4024	0.0809537	0	79.01	GSVIVT01025239001	Vitis_vinifera	AT5G19440.1		NAD(P)-binding Rossmann-fold superfamily protein	PF01370	PTHR10366,PTHR10366:SF9	KOG1502	0	79.75	gb|ADO51749.1	cinnamyl alcohol dehydrogenase	Camellia sinensis
persimmon1SL009558t0001	2021	1820	1633	2226	3783	3640	1819	1660	1461	2412	3924	4186	1.09088	2e-153	85.6	GSVIVT01025150001	Vitis_vinifera	AT1G56450.1	PBG1	20S proteasome beta subunit G1	PF00227	PTHR11599,PTHR11599:SF5	KOG0185	8e-155	85.6	ref|XP_010244954.1	PREDICTED: proteasome subunit beta type-4	Nelumbo nucifera
persimmon1SL021473t0001	5119	4665	4299	3410	3782	3592	4608	4254	3846	3696	3923	4131	-0.113161	0	89.9	cassava4.1_003476m	Manihot_esculenta	AT3G13772.1	AtTMN7,TMN7	transmembrane nine 7	PF02990	PTHR10766	KOG1278	0	89.72	emb|CDO97915.1	unnamed protein product	Coffea canephora
persimmon1SL002270t0001	5489	5508	5030	4263	3780	3383	4941	5023	4499	4621	3921	3891	-0.218215	0	91.47	Bradi2g46790.1	Brachypodium_distachyon	AT5G08680.1		ATP synthase alpha/beta family protein	PF00006,PF11421,PF02874,PF00306	PTHR15184,PTHR15184:SF8	KOG1350	0	91.59	ref|XP_009613485.1	PREDICTED: ATP synthase subunit beta, mitochondrial-like	Nicotiana tomentosiformis
persimmon1SL021977t0010	4472	3131	3303	3655	3785	3599	4024	2854	2954	3959	3921	4136	0.289349	1e-156	86.49	GSVIVT01029539001	Vitis_vinifera	AT1G50440.1		RING/FYVE/PHD zinc finger superfamily protein	PF00097	PTHR23012	KOG1609	2e-166	86.43	ref|225443415	PREDICTED: E3 ubiquitin-protein ligase MARCH1	Vitis vinifera
persimmon1SL012406t0001	3891	2851	3051	3217	3779	3386	3502	2599	2729	3485	3918	3893	0.355268	8e-159	91.81	Migut.H00468.1.p	Mimulus_guttatus_v2.0	AT5G66880.1	SNRK2-3,SNRK2.3,SRK2I	sucrose nonfermenting 1(SNF1)-related protein kinase 2.3	PF00069	PTHR24343,PTHR24343:SF58	KOG0583	1e-160	91.81	ref|XP_011099217.1	PREDICTED: serine/threonine-protein kinase SAPK10-like	Sesamum indicum
persimmon1SL000762t0006	1504	1952	1998	1368	3775	3312	1354	1780	1787	1482	3916	3809	0.904023	0	65.5	GSVIVT01038690001	Vitis_vinifera	AT1G79830.3	GC5	golgin candidate 5	PF12325,PF12329		KOG4673	0	63.84	ref|802603994	PREDICTED: golgin candidate 5	Jatropha curcas
persimmon1SL009325t0006	3782	3371	3565	2851	3771	3604	3404	3073	3189	3089	3909	4144	0.204881	0	85.25	evm.model.supercontig_107.126	Carica_papaya	AT1G79940.1	ATERDJ2A	DnaJ / Sec63 Brl domains-containing protein	PF00226,PF02889	PTHR24075	KOG0721	0	83.89	ref|XP_002275958.1	PREDICTED: dnaJ protein ERDJ2A	Vitis vinifera
persimmon1SL009995t0002	5165	3346	2712	5383	3765	3494	4650	3051	2426	5835	3905	4019	0.442136	1e-90	94.56	Pavir.Ia03121.1.p	Panicum_virgatum_v1.1	AT4G40030.2		Histone superfamily protein	PF00125	PTHR11426	KOG1745	9e-55	66.67	gb|ACN26177.1	unknown	Zea mays
persimmon1SL001608t0017	3044	2680	2927	2177	3762	2992	2740	2443	2618	2360	3903	3441	0.314646	0	68.84	ppa000102m	Prunus_persica	AT3G14270.1	FAB1B	phosphatidylinositol-4-phosphate 5-kinase family protein	PF01504,PF01363,PF00118	PTHR11353:SF14,PTHR11353	KOG0230	0	70.02	ref|731401660	PREDICTED: 1-phosphatidylinositol-3-phosphate 5-kinase FAB1B	Vitis vinifera
persimmon1SL002602t0004	4967	3802	3972	3912	3767	3510	4470	3466	3552	4237	3903	4035	0.0838816	0	73.1	Thecc1EG002173t1	Theobroma_cacao	AT2G05810.1		ARM repeat superfamily protein	PF00514	PTHR23315		0	72.54	ref|731409557	PREDICTED: uncharacterized protein LOC100263717	Vitis vinifera
persimmon1SL002169t0003	1253	1623	1484	1708	3760	3431	1128	1480	1328	1851	3901	3946	1.30138	0	76.58	Phvul.007G094400.1	Phaseolus_vulgaris	AT5G19290.1		alpha/beta-Hydrolases superfamily protein	PF12146	PTHR11614,PTHR11614:SF20	KOG1455	0	77.26	gb|AGV54710.1	monoglyceride lipase	Phaseolus vulgaris
persimmon1SL010432t0001	2059	1854	1939	1799	3761	3256	1853	1691	1734	1950	3901	3745	0.862368	0	80.86	GSVIVT01025059001	Vitis_vinifera	AT1G07705.2		NOT2 / NOT3 / NOT5 family	PF04153	PTHR23326		0	85.52	ref|590589828	NOT2 / NOT3 / NOT5 family isoform 1	Theobroma cacao
persimmon1SL013241t0006	1473	1531	1504	1956	3752	3593	1326	1396	1346	2120	3892	4132	1.31834	1e-162	97.03	Cucsa.003840.1	Cucumis_sativus	AT1G79210.3		N-terminal nucleophile aminohydrolases (Ntn hydrolases) superfamily protein	PF00227,PF10584	PTHR11599,PTHR11599:SF16	KOG0181	5e-165	97.02	ref|449455401	PREDICTED: proteasome subunit alpha type-2-A	Cucumis sativus
persimmon1SL000748t0004	3304	2829	2596	4268	3750	3322	2974	2580	2322	4626	3890	3821	0.647355	0	91.67	Gorai.008G200200.1	Gossypium_raimondii	AT3G02230.1	ATRGP1,RGP1	reversibly glycosylated polypeptide 1	PF03214			0	91.64	ref|823212288	PREDICTED: alpha-1,4-glucan-protein synthase	none
persimmon1SL002527t0021	2451	2639	2674	2600	3748	3344	2206	2406	2392	2818	3888	3846	0.591205	0	64.53	Thecc1EG027550t1	Theobroma_cacao	AT2G24100.1						0	69.71	emb|CDO98250.1	unnamed protein product	Coffea canephora
persimmon1SL002178t0004	5400	4451	4173	2904	3746	3248	4861	4059	3733	3148	3886	3736	-0.232555	0	75.42	Solyc11g012360.1.1	Solanum_lycopersicum	AT5G47560.1	ATSDAT,ATTDT,TDT	tonoplast dicarboxylate transporter	PF00939	PTHR10283:SF37,PTHR10283	KOG1281	0	78.65	ref|XP_011095955.1	PREDICTED: tonoplast dicarboxylate transporter	Sesamum indicum
persimmon1SL022893t0002	731	652	633	990	3745	3259	658	595	566	1073	3885	3748	2.25972	0	76.21	cassava4.1_022091m	Manihot_esculenta	AT5G51670.1		Protein of unknown function (DUF668)	PF11961,PF05003			0	77.31	ref|802769547	PREDICTED: uncharacterized protein LOC105648569	Jatropha curcas
persimmon1SL000947t0009	1736	2366	2526	1557	3743	3513	1563	2158	2260	1687	3883	4040	0.684424	0	55.47	GSVIVT01016524001	Vitis_vinifera	AT5G13820.1	ATBP-1,ATBP1,ATTBP1,HPPBF-1,TBP1	telomeric DNA binding protein 1		PTHR14014		0	56.75	ref|XP_010658557.1	PREDICTED: telomere repeat-binding protein 4 isoform X2	Vitis vinifera
persimmon1SL010885t0002	2685	2285	2126	2232	3736	3472	2417	2083	1901	2419	3876	3993	0.684478	0	96.04	cassava4.1_008454m	Manihot_esculenta	AT5G19990.1	ATSUG1,RPT6A	regulatory particle triple-A ATPase 6A	PF00004	PTHR23073:SF12,PTHR23073	KOG0728	0	97.08	ref|586680308	PREDICTED: 26S protease regulatory subunit 8 homolog A	Amborella trichopoda
persimmon1SL007715t0005	4564	3370	3374	3612	3739	3470	4107	3072	3018	3913	3875	3988	0.207758	0	81.34	Solyc11g072090.1.1	Solanum_lycopersicum	AT5G19485.1		transferases;nucleotidyltransferases	PF00483	PTHR22572	KOG1462	0	79.91	ref|XP_010247225.1	PREDICTED: translation initiation factor eIF-2B subunit gamma	Nelumbo nucifera
persimmon1SL009714t0002	2396	2694	2564	2898	3733	3513	2157	2457	2293	3141	3873	4040	0.678452	2e-109	76.27	Ciclev10016529m	Citrus_clementina	AT3G05700.1		Drought-responsive family protein	PF05605			6e-125	78.72	ref|567914159	hypothetical protein CICLE_v10016529mg	Citrus clementina
persimmon1SL013608t0001	4614	3028	3268	3596	3737	3421	4152	2760	2922	3896	3871	3932	0.250455
persimmon1SL002919t0004	1199	1169	1113	1030	3725	3449	1079	1066	995	1116	3864	3967	1.51048	0	85.54	Gorai.001G071200.2	Gossypium_raimondii	AT1G74920.1	ALDH10A8	aldehyde dehydrogenase 10A8	PF00171	PTHR11699,PTHR11699:SF45	KOG2450	0	91.33	gb|AFP19449.1	betaine-aldehyde dehydrogenase	Camellia sinensis
persimmon1SL024270t0001	4650	2959	3248	3667	3722	3431	4185	2697	2905	3972	3856	3943	0.266391	2e-33	62.31	cassava4.1_029948m	Manihot_esculenta	AT3G01570.1		Oleosin family protein	PF01277			3e-65	62.8	gb|ABF57562.1	OleV	Camellia oleifera
persimmon1SL031244t0001	342	280	263	388	3710	3432	307	255	235	421	3849	3948	3.36483	1e-97	70.59	orange1.1g008242m	Citrus_sinensis	AT3G13790.1	ATBFRUCT1,ATCWINV1	Glycosyl hydrolases family 32 protein	PF08244,PF00251		KOG0228	5e-100	72.06	gb|AJO70154.1	invertase 4	Camellia sinensis
persimmon1SL022776t0001	4682	3337	3556	3710	3715	3482	4213	3042	3180	4018	3848	4002	0.185753	0	80.31	GSVIVT01022009001	Vitis_vinifera	AT3G04970.1		DHHC-type zinc finger family protein	PF01529	PTHR22883	KOG1312	0	80.25	ref|225451106	PREDICTED: probable protein S-acyltransferase 17	Vitis vinifera
persimmon1SL002058t0005	3167	2539	2384	2179	3709	3513	2851	2315	2132	2362	3847	4040	0.489985	0	68.04	Gorai.006G116700.1	Gossypium_raimondii	AT1G08410.1		P-loop containing nucleoside triphosphate hydrolases superfamily protein	PF01926	PTHR11089:SF7,PTHR11089	KOG1424	0	68.04	ref|823172623	PREDICTED: GTPase LSG1-2	Gossypium raimondii
persimmon1SL000200t0001	3637	2846	2505	3591	3710	3594	3274	2595	2240	3892	3847	4133	0.549953	4e-17	59.02	Eucgr.C04248.1	Eucalyptus_grandis
persimmon1SL010332t0002	4254	3090	3130	3454	3711	3340	3828	2817	2800	3742	3846	3841	0.274845	2e-72	46.15	orange1.1g020280m	Citrus_sinensis	AT5G37930.1		Protein with RING/U-box and TRAF-like domains	PF03145	PTHR10315:SF3,PTHR10315	KOG3002	2e-85	45.98	ref|703146966	E3 ubiquitin-protein ligase SINA-like 10	Morus notabilis
persimmon1SL013097t0003	2978	2488	2376	2493	3705	3678	2680	2268	2126	2702	3844	4230	0.607179	1e-94	50.47	Thecc1EG026596t2	Theobroma_cacao	AT3G05200.1	ATL6	RING/U-box superfamily protein	PF00097	PTHR22765:SF21,PTHR22765		1e-106	48.56	ref|XP_010266641.1	PREDICTED: E3 ubiquitin-protein ligase ATL6-like	Nelumbo nucifera
persimmon1SL006052t0005	2470	2994	3318	1902	3706	3498	2224	2730	2968	2062	3844	4022	0.325783
persimmon1SL016088t0003	1366	1756	1551	1042	3700	3100	1229	1601	1387	1130	3838	3565	1.01676	0	57.81	Phvul.004G160200.1	Phaseolus_vulgaris	AT3G18490.1		Eukaryotic aspartyl protease family protein	PF00026	PTHR13683,PTHR13683:SF98	KOG1339	0	60.99	ref|XP_004235788.2	PREDICTED: protein ASPARTIC PROTEASE IN GUARD CELL 1	Solanum lycopersicum
persimmon1SL002237t0005	10998	7887	6492	11046	3698	3435	9901	7192	5808	11973	3836	3950	-0.212828	4e-104	94.38	GSVIVT01035120001	Vitis_vinifera	AT3G05590.1	RPL18	ribosomal protein L18	PF00828	PTHR10934	KOG1714	5e-117	94.35	ref|XP_002270635.1	PREDICTED: 60S ribosomal protein L18-2	Vitis vinifera
persimmon1SL002467t0001	1674	1232	828	1806	3691	3362	1507	1123	740	1958	3829	3866	1.5178	2e-141	82.76	Medtr1g006300.1	Medicago_truncatula	ATMG00030.1						4e-113	98.15	gb|442803155	hypothetical protein (mitochondrion)	Vicia faba
persimmon1SL020981t0007	6983	4616	3992	7675	3690	3652	6287	4209	3571	8320	3827	4200	0.216776	1e-39	81.18	PGSC0003DMP400033484	Solanum_tuberosum	AT5G54580.1		RNA-binding (RRM/RBD/RNP motifs) family protein	PF00076	PTHR24012:SF32,PTHR24012		2e-59	75.78	ref|XP_006360109.1	PREDICTED: glycine-rich RNA-binding protein 3, mitochondrial-like	Solanum tuberosum
persimmon1SL010449t0001	3140	3893	4124	2025	3688	3242	2826	3550	3689	2195	3826	3729	-0.0459297	0	84.42	GSVIVT01015571001	Vitis_vinifera	AT3G15880.2	TPR4,WSIP2	WUS-interacting protein 2	PF00400	PTHR22847:SF52,PTHR22847	KOG0293	0	84.48	ref|XP_010656454.1	PREDICTED: topless-related protein 4 isoform X4	Vitis vinifera
persimmon1SL007293t0008	3370	3049	2835	3205	3686	3242	3033	2780	2536	3474	3824	3729	0.401273	0	76.6	Thecc1EG033584t1	Theobroma_cacao	AT1G79330.1	AMC6,ATMC5,ATMCP2B,MC5	metacaspase 5	PF00656		KOG1546	0	78.38	ref|255555582	caspase, putative	Ricinus communis
persimmon1SL002476t0002	4554	3967	4188	3689	3687	3402	4098	3617	3746	3997	3821	3911	0.0333152	0	89.06	cassava4.1_007347m	Manihot_esculenta	AT5G59420.1	ORP3C	OSBP(oxysterol binding protein)-related protein 3C	PF01237	PTHR10972,PTHR10972:SF8	KOG2209	0	87.28	ref|703137635	hypothetical protein L484_025260	Morus notabilis
persimmon1SL010922t0004	4048	2859	3192	3210	3685	3385	3643	2606	2854	3478	3818	3890	0.297137	0	73.07	GSVIVT01032624001	Vitis_vinifera	AT1G28060.1		Pre-mRNA-splicing factor 3	PF06544,PF08572	PTHR14212	KOG2769	0	64.09	ref|731411806	PREDICTED: U4/U6 small nuclear ribonucleoprotein Prp3	Vitis vinifera
persimmon1SL004404t0005	2375	1916	2032	1966	3682	3231	2138	1746	1817	2130	3818	3715	0.761282	0	80.44	29827.m002570	Ricinus_communis	AT4G19040.1	EDR2	ENHANCED DISEASE RESISTANCE 2	PF01852,PF07059	PTHR12136:SF13,PTHR12136	KOG2761	0	80.62	ref|XP_008238112.1	PREDICTED: protein ENHANCED DISEASE RESISTANCE 2 isoform X2	Prunus mume
persimmon1SL021441t0001	2574	2735	2890	1965	3679	3209	2317	2494	2585	2130	3816	3690	0.381687	0	88.03	Gorai.006G116600.2	Gossypium_raimondii	AT1G08420.1	BSL2	BRI1 suppressor 1 (BSU1)-like 2	PF07646,PF00149	PTHR11668,PTHR11668:SF17	KOG0374	0	89.98	gb|KHG22818.1	Serine/threonine-protein phosphatase BSL3 -like protein	Gossypium arboreum
persimmon1SL010300t0008	4294	4611	4606	3537	3677	3313	3865	4204	4121	3834	3815	3810	-0.0892722	4e-141	36.05	GSVIVT01038660001	Vitis_vinifera	AT3G49490.1						3e-159	35.49	ref|731424591	PREDICTED: uncharacterized protein LOC100853355	Vitis vinifera
persimmon1SL009331t0001	396	321	377	364	3676	3513	356	293	337	394	3814	4040	3.06427	1e-43	52.75	PGSC0003DMP400003692	Solanum_tuberosum	AT4G21215.2						2e-53	52.47	ref|XP_010655350.1	PREDICTED: uncharacterized protein LOC104880450 isoform X2	Vitis vinifera
persimmon1SL003112t0001	2205	1592	1541	1804	3673	3525	1985	1452	1378	1956	3810	4054	1.02815	0	80.07	GSVIVT01008648001	Vitis_vinifera	AT5G61910.4		DCD (Development and Cell Death) domain protein	PF00168,PF07002	PTHR10857	KOG1327	0	80.76	ref|225456493	PREDICTED: protein BONZAI 1 isoform X1	Vitis vinifera
persimmon1SL011211t0006	9129	7099	6276	7458	3671	3412	8218	6473	5615	8084	3808	3924	-0.360587	7e-50	68.75	Aquca_010_00598.1	Aquilegia_coerulea	AT3G51030.1	ATTRX H1,ATTRX1,TRX1	thioredoxin H-type 1	PF00085	PTHR10438	KOG0907	1e-50	67.86	ref|802639291	PREDICTED: thioredoxin H-type	Jatropha curcas
persimmon1SL002551t0001	3603	2475	2661	3149	3673	3393	3242	2256	2380	3411	3807	3900	0.496837	0	70.48	Solyc09g066210.2.1	Solanum_lycopersicum	AT4G03030.1		Galactose oxidase/kelch repeat superfamily protein	PF01344	PTHR24412		0	73.51	ref|XP_011083014.1	PREDICTED: F-box/kelch-repeat protein OR23	Sesamum indicum
persimmon1SL005310t0003	3423	5245	5502	2440	3666	3010	3081	4783	4922	2644	3803	3462	-0.36778	0	82.86	GSVIVT01013373001	Vitis_vinifera	AT4G38350.1		Patched family protein	PF02460	PTHR10796,PTHR10796:SF35	KOG1933	0	80.31	ref|XP_010663974.1	PREDICTED: LOW QUALITY PROTEIN: Niemann-Pick C1 protein	Vitis vinifera
persimmon1SL006173t0002	2764	2717	3074	2082	3664	3154	2488	2478	2750	2257	3801	3627	0.328001	0	83.06	orange1.1g000180m	Citrus_sinensis	AT2G36850.1	ATGSL08,ATGSL8,CHOR,GSL08,GSL8	glucan synthase-like 8	PF02364	PTHR12741,PTHR12741:SF4	KOG0916	0	83.69	ref|XP_011072986.1	PREDICTED: callose synthase 10	Sesamum indicum
persimmon1SL011096t0003	4412	3869	3704	3780	3659	3566	3972	3528	3314	4097	3796	4102	0.149461	9e-92	62.61	Aquca_009_00061.2	Aquilegia_coerulea	AT3G12490.2	ATCYS6,ATCYSB,CYSB	cystatin B	PF00031	PTHR11413:SF3,PTHR11413		3e-91	59.91	ref|224073041	cysteine proteinase inhibitor	Populus trichocarpa
persimmon1SL006931t0008	1242	1381	1301	1146	3659	3601	1118	1259	1163	1242	3796	4141	1.37431	0	76.61	Ciclev10019986m	Citrus_clementina	AT1G05160.1	ATKAO1,CYP88A3,KAO1	cytochrome P450, family 88, subfamily A, polypeptide 3	PF00067	PTHR24286,PTHR24286:SF24	KOG0157	0	77.85	ref|XP_002265630.1	PREDICTED: ent-kaurenoic acid oxidase 2	Vitis vinifera
persimmon1SL013317t0002	4077	2811	2979	3183	3659	3465	3669	2562	2665	3448	3792	3982	0.335163	4e-122	58.28	Thecc1EG018621t1	Theobroma_cacao	AT5G61430.1	ANAC100,ATNAC5,NAC100	NAC domain containing protein 100	PF02365			1e-131	58.88	ref|590650200	NAC domain containing protein 80	Theobroma cacao
persimmon1SL023609t0005	4093	2865	3022	3390	3657	3427	3683	2611	2703	3673	3791	3940	0.341931	1e-155	50	30131.m007133	Ricinus_communis	AT3G53160.1	UGT73C7	UDP-glucosyl transferase 73C7	PF00201	PTHR11926,PTHR11926:SF15	KOG1192	0	56.27	ref|XP_009788775.1	PREDICTED: UDP-glucosyl transferase 73B2-like	Nicotiana sylvestris
persimmon1SL003865t0011	2275	2089	2107	1976	3655	3452	2048	1905	1885	2141	3791	3970	0.762386	4e-167	47.55	GSVIVT01018838001	Vitis_vinifera	AT1G75530.1		Forkhead-associated (FHA) domain-containing protein	PF00498	PTHR13233		0	42.53	emb|CDP01942.1	unnamed protein product	Coffea canephora
persimmon1SL022778t0013	1974	2369	2723	1547	3653	3005	1777	2160	2436	1677	3790	3456	0.485511	0	72.69	Gorai.013G252300.3	Gossypium_raimondii	AT2G13370.1	CHR5	chromatin remodeling 5	PF00176,PF00271,PF00385	PTHR10799,PTHR10799:SF70	KOG0384	0	75.94	ref|802611420	PREDICTED: protein CHROMATIN REMODELING 5	Jatropha curcas
persimmon1SL021416t0005	5025	4460	4596	4581	3651	3037	4523	4067	4112	4965	3788	3492	-0.0528186	4e-156	51.6	Cucsa.283280.1	Cucumis_sativus	AT2G01190.1		Octicosapeptide/Phox/Bem1p family protein	PF00564			0	56.66	ref|XP_002283405.1	PREDICTED: RNA polymerase II degradation factor 1	Vitis vinifera
persimmon1SL003111t0005	1234	1404	1270	1732	3649	3261	1110	1280	1136	1878	3785	3750	1.41621	0	82.58	Potri.T111000.1	Populus_trichocarpa	AT2G05990.1	ENR1,MOD1	NAD(P)-binding Rossmann-fold superfamily protein			KOG0725	0	84.3	gb|AGH32913.1	enoyl-	none
persimmon1SL002417t0001	2458	2329	2539	2784	3648	3375	2212	2123	2271	3017	3784	3882	0.693176	0	87.24	29852.m002000	Ricinus_communis	AT5G04870.1	ATCPK1,CPK1	calcium dependent protein kinase 1	PF00069,PF00036	PTHR24349,PTHR24349:SF13	KOG0032	0	87.15	ref|XP_012081947.1	PREDICTED: calcium-dependent protein kinase 1	Jatropha curcas
persimmon1SL021931t0004	1796	1992	1973	1602	3645	3067	1617	1816	1765	1736	3782	3527	0.799105	0	59.88	Thecc1EG012003t6	Theobroma_cacao	AT3G48050.1		BAH domain ;TFIIS helical bundle-like domain	PF08711,PF01426	PTHR15141:SF6,PTHR15141	KOG1886	0	60.47	ref|XP_010663203.1	PREDICTED: uncharacterized protein LOC100248456	Vitis vinifera
persimmon1SL022982t0001	1664	1829	1886	1578	3646	3469	1498	1668	1687	1710	3782	3990	0.966374	0	86.71	GSVIVT01028094001	Vitis_vinifera	AT3G62600.1	ATERDJ3B,ERDJ3B	DNAJ heat shock family protein	PF00226,PF01556	PTHR24077:SF69,PTHR24077	KOG0713	0	87.76	ref|XP_009606137.1	PREDICTED: dnaJ protein ERDJ3B-like	Nicotiana tomentosiformis
persimmon1SL001887t0001	2432	2350	2426	2449	3643	3861	2189	2143	2170	2655	3779	4440	0.74203	1e-21	50	evm.TU.contig_36484.1	Carica_papaya	AT1G26920.1						4e-29	45.7	ref|823157592	PREDICTED: uncharacterized protein LOC105794183	Gossypium raimondii
persimmon1SL004494t0007	1150	966	874	787	3638	2951	1035	880	781	853	3774	3394	1.57218	0	69.96	Solyc01g007130.2.1	Solanum_lycopersicum	AT2G01820.1		Leucine-rich repeat protein kinase family protein	PF00069,PF00560	PTHR24420,PTHR24420:SF467	KOG1187	0	73.58	ref|XP_002274910.2	PREDICTED: probable receptor protein kinase TMK1	Vitis vinifera
persimmon1SL002406t0014	873	1073	1134	1641	3637	3547	786	978	1014	1779	3772	4079	1.79348	6e-45	58.24	Potri.012G104900.1	Populus_trichocarpa	AT5G50915.1		basic helix-loop-helix (bHLH) DNA-binding superfamily protein	PF00010	PTHR12565,PTHR12565:SF7		7e-52	58.51	ref|XP_011042945.1	PREDICTED: LOW QUALITY PROTEIN: transcription factor bHLH137-like	Populus euphratica
persimmon1SL001616t0018	2448	2440	2457	1887	3637	3155	2204	2225	2198	2045	3772	3628	0.511261	9e-107	81.87	GSVIVT01021851001	Vitis_vinifera	AT5G04600.1		RNA-binding (RRM/RBD/RNP motifs) family protein	PF00076	PTHR23365	KOG4208	6e-111	80.32	emb|CDO99853.1	unnamed protein product	Coffea canephora
persimmon1SL003279t0014	2625	1981	1824	3065	3635	3297	2363	1806	1632	3322	3771	3792	0.907829
persimmon1SL011171t0004	534	762	801	830	3633	3205	480	694	716	899	3769	3686	2.1433	0	85.4	Ciclev10025087m	Citrus_clementina	AT4G37870.1	PCK1,PEPCK	phosphoenolpyruvate carboxykinase 1	PF01293	PTHR11699,PTHR11699:SF22		0	87.82	ref|XP_011073644.1	PREDICTED: phosphoenolpyruvate carboxykinase	none
persimmon1SL021154t0001	3556	5530	5339	2678	3633	3249	3201	5042	4776	2903	3768	3736	-0.32308	0	90.66	cassava4.1_002363m	Manihot_esculenta	AT5G60600.1	CLB4,CSB3,GCPE,HDS,ISPG	4-hydroxy-3-methylbut-2-enyl diphosphate synthase	PF04551			0	91.2	gb|AFQ98370.1	hydroxymethylbutenyl diphosphate synthase	Camellia sinensis
persimmon1SL000573t0001	4457	2868	3181	3495	3636	3392	4011	2614	2845	3786	3766	3898	0.273896	2e-56	65.05	Gorai.002G113500.1	Gossypium_raimondii	AT1G20823.1		RING/U-box superfamily protein	PF00097	PTHR22764:SF14,PTHR22764		5e-75	64.71	ref|823132784	PREDICTED: RING-H2 finger protein ATL80	Gossypium raimondii
persimmon1SL006504t0006	4941	3757	3941	3978	3631	3407	4447	3425	3525	4310	3762	3916	0.0730401	0	81.61	GSVIVT01012074001	Vitis_vinifera	AT5G45030.2		Trypsin family protein				0	81.94	ref|XP_002277727.2	PREDICTED: uncharacterized protein LOC100250825 isoform X1	Vitis vinifera
persimmon1SL009832t0006	2837	1940	1928	1301	3625	3155	2554	1769	1725	1410	3761	3629	0.541216	0	86.27	GSVIVT01018853001	Vitis_vinifera	AT4G36360.1	BGAL3	beta-galactosidase 3	PF02140,PF01301	PTHR23421,PTHR23421:SF2	KOG0496	0	86.27	ref|731386964	PREDICTED: beta-galactosidase 3	Vitis vinifera
persimmon1SL011622t0004	354	231	225	639	3625	3449	318	211	201	693	3761	3967	3.52843	0	73.8	PGSC0003DMP400020547	Solanum_tuberosum	AT1G04610.1	YUC3	YUCCA 3	PF00743	PTHR23023:SF5,PTHR23023	KOG1399	0	75.6	ref|XP_009624017.1	PREDICTED: probable indole-3-pyruvate monooxygenase YUCCA3	Nicotiana tomentosiformis
persimmon1SL015414t0001	4723	3954	3924	3957	3627	3525	4251	3606	3510	4286	3761	4054	0.0904154	3e-126	70.47	Ciclev10028430m	Citrus_clementina	AT5G59210.1		myosin heavy chain-related	PF06216	PTHR10918,PTHR10918:SF8		2e-177	70.39	ref|567864540	hypothetical protein CICLE_v10028430mg	Citrus clementina
persimmon1SL003994t0009	3014	3519	4279	1998	3620	3049	2713	3209	3828	2165	3755	3507	-0.0484675	0	52.78	GSVIVT01019950001	Vitis_vinifera	AT2G03150.1	emb1579	ATP/GTP-binding protein family	PF08648	PTHR14304:SF2,PTHR14304	KOG4246	0	55.56	ref|596285475	hypothetical protein PRUPE_ppa000255mg	Prunus persica
persimmon1SL005641t0001	2041	2032	1946	1838	3619	3367	1837	1853	1740	1992	3754	3872	0.824514	0	59.96	GSVIVT01016175001	Vitis_vinifera	AT5G04410.1	anac078,NAC2	NAC domain containing protein 2	PF02365			0	61.79	ref|XP_011076897.1	PREDICTED: NAC domain-containing protein 78-like	Sesamum indicum
persimmon1SL014240t0002	294	172	150	517	3618	3184	264	156	134	560	3753	3661	3.84547	0	81.79	cassava4.1_010519m	Manihot_esculenta	AT1G08630.3	THA1	threonine aldolase 1	PF01212	PTHR10289	KOG1368	0	80.89	gb|KCW61508.1	hypothetical protein EUGRSUZ_H04236	Eucalyptus grandis
persimmon1SL015012t0002	242	347	303	493	3615	3463	217	316	271	534	3750	3982	3.36117	4e-156	77.69	Aquca_005_00577.2	Aquilegia_coerulea	AT1G32170.1	XTH30,XTR4	xyloglucan endotransglucosylase/hydrolase 30	PF00722,PF06955			2e-170	78.32	gb|ACD03224.1	xyloglucan endotransglucosylase/hydrolase 14	Actinidia deliciosa
persimmon1SL001869t0014	5302	4434	3786	3661	3615	3025	4773	4043	3387	3968	3750	3479	-0.124062	0	89.93	Thecc1EG001268t1	Theobroma_cacao	AT3G09630.1		Ribosomal protein L4/L1 family	PF00573	PTHR19431	KOG1475	0	91.13	ref|XP_002274975.1	PREDICTED: 60S ribosomal protein L4	Vitis vinifera
persimmon1SL002450t0001	2852	2551	2718	2262	3614	3209	2567	2326	2431	2451	3749	3690	0.43336	0	83.32	GSVIVT01011484001	Vitis_vinifera	AT5G15400.1		U-box domain-containing protein	PF04564,PF10408	PTHR13931,PTHR13931:SF2	KOG2042	0	85.02	ref|XP_009589734.1	PREDICTED: probable ubiquitin conjugation factor E4	Nicotiana tomentosiformis
persimmon1SL003468t0020	2982	1806	2134	2996	3611	2887	2685	1646	1909	3247	3746	3320	0.724891	0	51.34	Bra008452	Brassica_rapa_Chiifu_401_v1.2	AT4G23160.1	CRK8	cysteine-rich RLK (RECEPTOR-like protein kinase) 8	PF00665,PF07727	PTHR11439		4e-161	50.78	ref|XP_012836458.1	PREDICTED: uncharacterized protein LOC105957084	Erythranthe guttata
persimmon1SL024415t0001	3439	4507	4521	3190	3611	3456	3096	4110	4044	3458	3746	3975	-0.00919399	0	77.13	GSVIVT01028818001	Vitis_vinifera	AT4G11260.1	ATSGT1B,EDM1,ETA3,RPR1,SGT1B	phosphatase-related	PF04969,PF05002	PTHR22904,PTHR22904:SF69	KOG1309	0	76.16	emb|CDP05127.1	unnamed protein product	Coffea canephora
persimmon1SL003408t0002	7321	7378	7079	6946	3610	3248	6590	6728	6332	7529	3745	3736	-0.38871	3e-90	66.53	Gorai.007G267200.1	Gossypium_raimondii	AT1G08570.1	ACHT4	atypical CYS HIS rich thioredoxin 4	PF00085	PTHR10438:SF7,PTHR10438	KOG0907	1e-112	58.45	ref|590641383	Atypical CYS HIS rich thioredoxin 4	Theobroma cacao
persimmon1SL010192t0001	4049	2800	2842	3455	3613	3355	3644	2553	2541	3743	3744	3857	0.376582	3e-74	85.43	Cucsa.213760.1	Cucumis_sativus	AT5G59300.1	ATUBC7,UBC7	ubiquitin carrier protein 7	PF00179	PTHR24067	KOG0425	3e-102	92.21	emb|CDP00072.1	unnamed protein product	Coffea canephora
persimmon1SL001291t0002	5031	4513	4300	4217	3606	3344	4529	4115	3847	4571	3741	3846	-0.0389744	8e-154	72.57	Glyma.04G026300.2.p	Glycine_max_Wm82.a2.v1	AT5G42520.1	ATBPC6,BBR/BPC6,BPC6	basic pentacysteine 6	PF06217			0	74.47	ref|698517225	PREDICTED: protein BASIC PENTACYSTEINE6-like	Nicotiana sylvestris
persimmon1SL021904t0001	4404	2903	3132	3493	3606	3367	3963	2646	2801	3783	3735	3869	0.275159	1e-176	65.38	Gorai.004G041100.1	Gossypium_raimondii	AT3G60680.1		Plant protein of unknown function (DUF641)	PF04859			0	60.93	ref|XP_009375771.1	PREDICTED: uncharacterized protein LOC103964550	Pyrus x bretschneideri
persimmon1SL000946t0004	2062	2430	2395	1508	3597	3345	1856	2216	2142	1635	3732	3847	0.56813	0	74.25	orange1.1g006091m	Citrus_sinensis	AT5G24300.2	ATSS1,SSI,SSI1	Glycogen/starch synthases, ADP-glucose type	PF00534,PF08323	PTHR12526,PTHR12526:SF17		0	73	ref|568880868	PREDICTED: starch synthase 1, chloroplastic/amyloplastic-like	Citrus sinensis
persimmon1SL016993t0001	1944	1707	1562	2190	3597	3404	1750	1556	1397	2373	3731	3915	1.09115	2e-153	96.49	Potri.001G224100.1	Populus_trichocarpa	AT2G27020.1	PAG1	20S proteasome alpha subunit G1	PF00227,PF10584	PTHR11599,PTHR11599:SF10	KOG0184	1e-177	95.18	ref|224058900	Proteasome subunit alpha type 3 family protein	Populus trichocarpa
persimmon1SL005008t0002	513	468	444	507	3592	3244	461	426	397	550	3726	3730	2.63941	8e-175	64.73	Phvul.008G286500.1	Phaseolus_vulgaris	AT3G07810.1		RNA-binding (RRM/RBD/RNP motifs) family protein	PF00076	PTHR24012:SF14,PTHR24012	KOG4205	0	64.66	ref|593566033	hypothetical protein PHAVU_008G286500g	Phaseolus vulgaris
persimmon1SL018736t0001	4239	2724	3000	3382	3595	3330	3815	2483	2683	3663	3725	3827	0.320631
persimmon1SL001257t0001	4111	2814	2318	5533	3588	3255	3701	2566	2073	5997	3722	3743	0.690801	5e-121	62.75	cassava4.1_014946m	Manihot_esculenta	AT2G22570.1	ATNIC1,NIC1	nicotinamidase 1				9e-124	63.55	emb|CDP01568.1	unnamed protein product	Coffea canephora
persimmon1SL002191t0003	3850	3153	3416	3232	3591	3300	3465	2875	3056	3502	3722	3793	0.229661	0	85.12	Ciclev10000729m	Citrus_clementina	AT1G55150.1		DEA(D/H)-box RNA helicase family protein	PF00271,PF00270	PTHR24031,PTHR24031:SF123	KOG0331	0	79.45	ref|XP_010253045.1	PREDICTED: ATP-dependent RNA helicase DBP2-like	Nelumbo nucifera
persimmon1SL002018t0009	1833	2065	2068	1760	3587	2964	1650	1883	1850	1907	3721	3408	0.747313	0	79.95	cassava4.1_001472m	Manihot_esculenta	AT1G15130.1		Endosomal targeting BRO1-like domain-containing protein	PF03097	PTHR23030:SF5,PTHR23030	KOG2220	0	82.22	ref|802620729	PREDICTED: ALG-2 interacting protein X	Jatropha curcas
[truncated: 29,910 more rows]
