# Supplementary material for: A Transcriptome Approach Toward Understanding Fruit Softening in Persimmon
Source: Front Plant Sci. 2017 Sep 12;8:1556. doi: 10.3389/fpls.2017.01556 (PMC5601038; doi:10.3389/fpls.2017.01556)
Supplement: Supplementary file 3 [file DataSheet2.XLSX]

## Sheet: Representative
Table S3. KOG analysis of assembled transcripts.
	KOG_annotation
Assembled transcripts (Diospyros kaki)	E-value	Identity	KOG id	Category	Description
persimmon1SL000001t0002	3e-106	65.97	At4g20410	U	Intracellular trafficking, secretion, and vesicular transport
persimmon1SL000002t0001	3e-29	68.29	At1g05470	U	Intracellular trafficking, secretion, and vesicular transport
persimmon1SL000003t0010	0	85.52	At5g14780	C	Energy production and conversion
persimmon1SL000004t0002	0	95.52	At4g29040	O	Posttranslational modification, protein turnover, chaperones
persimmon1SL000005t0020	0	89.48	At4g13940	H	Coenzyme transport and metabolism
persimmon1SL000007t0001	3e-94	88.82	At5g42990	O	Posttranslational modification, protein turnover, chaperones
persimmon1SL000010t0002	6e-122	61.29	At1g76150	I	Lipid transport and metabolism
persimmon1SL000011t0024	0	96.08	At5g60390	J	Translation, ribosomal structure and biogenesis
persimmon1SL000012t0003	6e-122	41.72	At3g49200	R	General function prediction only
persimmon1SL000013t0012	0	70.65	At4g32940	O	Posttranslational modification, protein turnover, chaperones
persimmon1SL000014t0002	0	76.44	At4g13250	R	General function prediction only
persimmon1SL000015t0004	2e-167	51.08	At3g27260	K	Transcription
persimmon1SL000016t0004	2e-83	57.04	At5g21170	G	Carbohydrate transport and metabolism
persimmon1SL000017t0007	1e-168	81.76	At4g14880	E	Amino acid transport and metabolism
persimmon1SL000018t0009	0	72.19	At1g08470	R	General function prediction only
persimmon1SL000019t0004	0	74.78	At1g07380	T	Signal transduction mechanisms
persimmon1SL000021t0001	7e-27	44.44	At4g02450	O	Posttranslational modification, protein turnover, chaperones
persimmon1SL000022t0008	0	63.34	At5g13750	R	General function prediction only
persimmon1SL000023t0002	4e-160	50.67	At4g20820	QG
persimmon1SL000024t0001	0	79.83	At1g58440	I	Lipid transport and metabolism
persimmon1SL000025t0002	1e-93	96.48	At5g02960	J	Translation, ribosomal structure and biogenesis
persimmon1SL000026t0004	3e-102	89.58	At4g16720	J	Translation, ribosomal structure and biogenesis
persimmon1SL000027t0042	2e-150	71.34	At2g20300	T	Signal transduction mechanisms
persimmon1SL000028t0011	0	96.1	At5g60390	J	Translation, ribosomal structure and biogenesis
persimmon1SL000029t0004	7e-115	81.57	At1g12250	X	Nuclear structure
persimmon1SL000030t0002	1e-109	59.3	At3g01980	R	General function prediction only
persimmon1SL000037t0001	8e-12	45.71	At5g25140	Q	Secondary metabolites biosynthesis, transport and catabolism
persimmon1SL000038t0003	1e-10	55.36	At3g09390	P	Inorganic ion transport and metabolism
persimmon1SL000039t0010	6e-42	74.29	At3g26510	R	General function prediction only
persimmon1SL000040t0002	9e-18	52.94	At1g33730	Q	Secondary metabolites biosynthesis, transport and catabolism
persimmon1SL000041t0001	2e-61	70.15	At5g13190	-	not classified
persimmon1SL000044t0015	0	61.29	At5g58380	T	Signal transduction mechanisms
persimmon1SL000045t0001	0	88.27	At3g02360	G	Carbohydrate transport and metabolism
persimmon1SL000047t0003	0	63.23	At3g18440	R	General function prediction only
persimmon1SL000048t0004	0	70.49	At2g39210	GR
persimmon1SL000049t0001	0	80.64	At1g65730	PR
persimmon1SL000056t0008	1e-111	66.39	At5g22920	R	General function prediction only
persimmon1SL000059t0005	2e-40	26.35	CE03257	R	General function prediction only
persimmon1SL000060t0001	2e-17	35.42	CE00800	R	General function prediction only
persimmon1SL000063t0001	3e-13	33.62	CE04575	R	General function prediction only
persimmon1SL000073t0005	0	82.64	At5g10840	U	Intracellular trafficking, secretion, and vesicular transport
persimmon1SL000094t0001	1e-10	41.46	At3g07700	R	General function prediction only
persimmon1SL000099t0001	1e-74	34.57	At2g16670	R	General function prediction only
persimmon1SL000105t0027	0	74.96	At5g42390	O	Posttranslational modification, protein turnover, chaperones
persimmon1SL000113t0012	1e-130	39.71	At1g50180	T	Signal transduction mechanisms
persimmon1SL000114t0001	2e-23	33.88	At1g59218	T	Signal transduction mechanisms
persimmon1SL000121t0001	9e-20	52.56	At1g59780	T	Signal transduction mechanisms
persimmon1SL000122t0001	1e-25	54.55	At1g59780	T	Signal transduction mechanisms
persimmon1SL000123t0002	2e-27	49.25	At1g59780	T	Signal transduction mechanisms
persimmon1SL000125t0001	1e-31	45.51	At1g59780	T	Signal transduction mechanisms
persimmon1SL000132t0001	2e-12	47.69	At1g53350	T	Signal transduction mechanisms
persimmon1SL000139t0001	1e-27	60.71	At5g42390	O	Posttranslational modification, protein turnover, chaperones
persimmon1SL000153t0001	5e-12	65.12	At4g27740	R	General function prediction only
persimmon1SL000160t0001	2e-61	80	At5g07350	K	Transcription
persimmon1SL000161t0001	0	72.62	At5g07350	K	Transcription
persimmon1SL000162t0001	4e-65	76.87	At5g61780	K	Transcription
persimmon1SL000163t0001	5e-25	71.43	At5g61780	K	Transcription
persimmon1SL000172t0001	3e-13	34.55	CE04064	R	General function prediction only
persimmon1SL000175t0001	6e-17	75.76	At4g13220	-	not classified
persimmon1SL000176t0006	0	66.1	At3g06510	G	Carbohydrate transport and metabolism
persimmon1SL000189t0001	1e-14	52.17	At3g04240	GOT
persimmon1SL000199t0008	2e-108	98.73	At1g10630	U	Intracellular trafficking, secretion, and vesicular transport
persimmon1SL000200t0001	5e-12	96.67	At2g04520	J	Translation, ribosomal structure and biogenesis
persimmon1SL000201t0001	1e-51	95.18	At2g04520	J	Translation, ribosomal structure and biogenesis
persimmon1SL000204t0001	1e-23	80.39	At4g29860	R	General function prediction only
persimmon1SL000205t0001	6e-35	82.35	At4g29860	R	General function prediction only
persimmon1SL000206t0002	5e-29	79.31	At4g29860	R	General function prediction only
persimmon1SL000207t0001	2e-12	31.78	At4g29860	R	General function prediction only
persimmon1SL000210t0001	1e-49	61.35	At3g62140	S	Function unknown
persimmon1SL000218t0001	3e-11	46.75	At4g38960	R	General function prediction only
persimmon1SL000219t0001	6e-58	84.31	At2g21320	R	General function prediction only
persimmon1SL000230t0001	3e-14	30	CE04064	R	General function prediction only
persimmon1SL000260t0001	9e-12	38.03	At2g43210	R	General function prediction only
persimmon1SL000261t0001	1e-59	51.12	At2g43146	R	General function prediction only
persimmon1SL000267t0001	4e-105	50.45	At2g22660	X	Nuclear structure
persimmon1SL000269t0002	7e-148	65.37	At2g22660	X	Nuclear structure
persimmon1SL000270t0001	1e-13	68.75	At1g70500	R	General function prediction only
persimmon1SL000278t0001	1e-14	54.1	At5g17680	VT
persimmon1SL000279t0002	1e-38	50.33	At5g17680	VT
persimmon1SL000280t0001	1e-25	59.14	At5g17680	VT
persimmon1SL000281t0001	1e-24	51.72	At5g17680	VT
persimmon1SL000282t0110	1e-132	39.49	At5g17680	VT
persimmon1SL000283t0001	3e-25	64	At1g72840	VT
persimmon1SL000284t0002	6e-27	56.18	At1g72900	T	Signal transduction mechanisms
persimmon1SL000285t0001	5e-35	40.62	At4g12010	VT
persimmon1SL000287t0001	2e-23	57.14	At1g72900	T	Signal transduction mechanisms
persimmon1SL000288t0001	1e-42	58.27	At1g72920	T	Signal transduction mechanisms
persimmon1SL000296t0001	8e-12	54.39	At5g17680	VT
persimmon1SL000298t0001	5e-11	49.12	At5g46450	VT
persimmon1SL000305t0001	1e-31	63.04	At4g28980	R	General function prediction only
persimmon1SL000307t0001	5e-12	72.22	At5g48770	VT
persimmon1SL000309t0001	6e-12	65.71	At1g23460	R	General function prediction only
persimmon1SL000311t0001	4e-19	75	At4g28980	R	General function prediction only
persimmon1SL000315t0001	4e-68	38.31	At5g44010	-	not classified
persimmon1SL000323t0001	1e-44	78.85	At5g06530	Q	Secondary metabolites biosynthesis, transport and catabolism
persimmon1SL000324t0001	2e-26	62.2	At3g52310	Q	Secondary metabolites biosynthesis, transport and catabolism
persimmon1SL000325t0007	0	87.05	At1g06820	H	Coenzyme transport and metabolism
persimmon1SL000330t0001	4e-20	72.84	At5g06530	Q	Secondary metabolites biosynthesis, transport and catabolism
persimmon1SL000334t0001	9e-44	75	At3g45770	KC
persimmon1SL000337t0001	4e-27	79.66	At3g45770	KC
persimmon1SL000338t0001	7e-66	80.17	At3g45770	KC
persimmon1SL000340t0001	6e-58	68.42	At3g45740	R	General function prediction only
persimmon1SL000343t0001	2e-121	51.35	At5g11580	S	Function unknown
persimmon1SL000344t0001	5e-15	51.02	At5g11580	S	Function unknown
persimmon1SL000349t0001	9e-15	46.48	At5g11580	S	Function unknown
persimmon1SL000357t0001	1e-49	64.29	At4g18530	S	Function unknown
persimmon1SL000359t0001	2e-64	58.82	At1g11170	S	Function unknown
persimmon1SL000363t0001	7e-66	82.54	At3g57330	P	Inorganic ion transport and metabolism
persimmon1SL000365t0001	2e-42	72.73	At3g57330	P	Inorganic ion transport and metabolism
persimmon1SL000367t0001	0	70.83	At2g41560	P	Inorganic ion transport and metabolism
persimmon1SL000370t0001	2e-28	73.91	At5g65620	O	Posttranslational modification, protein turnover, chaperones
persimmon1SL000373t0001	1e-51	84.78	At5g65620	O	Posttranslational modification, protein turnover, chaperones
persimmon1SL000380t0008	2e-75	50.69	At5g22820	S	Function unknown
persimmon1SL000381t0002	1e-133	82.04	At5g22370	R	General function prediction only
persimmon1SL000384t0001	8e-44	81.82	At5g13070	U	Intracellular trafficking, secretion, and vesicular transport
persimmon1SL000408t0001	9e-41	62.5	At3g50440	Q	Secondary metabolites biosynthesis, transport and catabolism
persimmon1SL000409t0001	4e-81	59.56	At2g23620	Q	Secondary metabolites biosynthesis, transport and catabolism
persimmon1SL000414t0001	2e-12	59.62	At4g37150	Q	Secondary metabolites biosynthesis, transport and catabolism
persimmon1SL000419t0001	4e-36	46.67	At3g50430	-	not classified
persimmon1SL000421t0001	9e-22	37.59	At3g50430	-	not classified
persimmon1SL000427t0001	6e-15	44.59	At3g50440	Q	Secondary metabolites biosynthesis, transport and catabolism
persimmon1SL000428t0001	7e-12	29.57	At2g10090	X	Nuclear structure
persimmon1SL000429t0001	2e-64	77.31	At3g15290	I	Lipid transport and metabolism
persimmon1SL000431t0001	1e-35	63.97	At3g15290	I	Lipid transport and metabolism
persimmon1SL000436t0001	5e-33	71.96	At2g15790	O	Posttranslational modification, protein turnover, chaperones
persimmon1SL000438t0001	5e-22	73.21	At5g08320	S	Function unknown
persimmon1SL000439t0001	7e-20	53.52	At5g08320	S	Function unknown
persimmon1SL000440t0001	1e-11	52.08	At5g08320	S	Function unknown
persimmon1SL000444t0001	1e-29	52.13	At2g04820	R	General function prediction only
persimmon1SL000454t0001	5e-23	57.69	At1g50730	S	Function unknown
persimmon1SL000455t0001	9e-11	48	At1g50730	S	Function unknown
persimmon1SL000456t0001	6e-12	50.72	At1g50730	S	Function unknown
persimmon1SL000457t0001	2e-140	49.78	At1g50730	S	Function unknown
persimmon1SL000460t0001	2e-28	73.91	At1g50730	S	Function unknown
persimmon1SL000461t0001	4e-13	37.88	At1g50730	S	Function unknown
persimmon1SL000463t0001	3e-60	58.58	At3g62270	P	Inorganic ion transport and metabolism
persimmon1SL000472t0004	1e-72	51.65	At2g45060	X	Nuclear structure
persimmon1SL000481t0001	4e-43	54.01	At4g08240	-	not classified
persimmon1SL000484t0001	8e-111	65.97	At2g03430	O	Posttranslational modification, protein turnover, chaperones
persimmon1SL000485t0003	0	71.9	At2g02800	T	Signal transduction mechanisms
persimmon1SL000488t0004	3e-127	72.95	At1g34750	T	Signal transduction mechanisms
persimmon1SL000495t0001	1e-49	78.57	At3g17940	G	Carbohydrate transport and metabolism
persimmon1SL000498t0002	8e-35	79.71	At3g17940	G	Carbohydrate transport and metabolism
persimmon1SL000501t0013	0	70.24	At1g80910	V	Defense mechanisms
persimmon1SL000526t0004	0	89.81	At5g43940	Q	Secondary metabolites biosynthesis, transport and catabolism
persimmon1SL000539t0001	6e-168	72.59	At1g31930	DT
persimmon1SL000540t0001	0	63.08	At1g31930	DT
persimmon1SL000542t0003	8e-53	51.43	At3g56170	X	Nuclear structure
persimmon1SL000543t0001	2e-56	61.49	At2g40410	X	Nuclear structure
persimmon1SL000546t0001	2e-33	76.47	At5g05360	X	Nuclear structure
persimmon1SL000548t0001	1e-54	58.82	At1g43860_1	J	Translation, ribosomal structure and biogenesis
persimmon1SL000549t0001	4e-99	89.03	At1g43860_1	J	Translation, ribosomal structure and biogenesis
persimmon1SL000551t0054	0	76.03	At4g23850	I	Lipid transport and metabolism
persimmon1SL000555t0002	3e-24	76.36	At3g46430	-	not classified
persimmon1SL000556t0002	3e-26	61.45	At4g33040	O	Posttranslational modification, protein turnover, chaperones
persimmon1SL000557t0007	0	80.38	At3g13340	S	Function unknown
persimmon1SL000560t0001	2e-25	74.14	At1g14450	X	Nuclear structure
persimmon1SL000564t0002	1e-60	57.73	At3g55960	K	Transcription
persimmon1SL000569t0001	1e-72	86.76	At1g52740	B	Chromatin structure and dynamics
persimmon1SL000573t0001	2e-46	59.26	At1g20823	O	Posttranslational modification, protein turnover, chaperones
persimmon1SL000574t0003	0	69.96	At2g25430	TU
persimmon1SL000575t0001	3e-65	76.43	At3g23490	-	not classified
persimmon1SL000580t0036	0	76.55	At3g48000	C	Energy production and conversion
persimmon1SL000582t0012	0	79.3	At2g38630	X	Nuclear structure
persimmon1SL000585t0001	1e-18	59.7	At1g14870	S	Function unknown
persimmon1SL000592t0001	4e-14	65.12	At4g23850	I	Lipid transport and metabolism
persimmon1SL000599t0032	3e-71	59.51	At5g11860	K	Transcription
persimmon1SL000604t0001	5e-23	78	At3g02420	-	not classified
persimmon1SL000606t0002	2e-97	81.48	At3g02420	-	not classified
persimmon1SL000608t0001	8e-11	56.67	At3g02420	-	not classified
persimmon1SL000610t0001	5e-28	82.46	At3g02420	-	not classified
persimmon1SL000611t0001	2e-28	80.7	At3g02420	-	not classified
persimmon1SL000613t0001	2e-34	69.23	At2g33620	S	Function unknown
persimmon1SL000621t0008	3e-101	44.53	At4g15760_1	CR
persimmon1SL000623t0004	4e-70	80.3	At5g56940	J	Translation, ribosomal structure and biogenesis
persimmon1SL000624t0002	2e-57	69.93	At1g65820	O	Posttranslational modification, protein turnover, chaperones
persimmon1SL000625t0001	6e-28	75	At3g08610	-	not classified
persimmon1SL000626t0017	0	72.05	At4g24220	X	Nuclear structure
persimmon1SL000627t0001	5e-116	77.51	At5g08100	E	Amino acid transport and metabolism
persimmon1SL000629t0001	2e-33	48.66	At1g29370	X	Nuclear structure
persimmon1SL000631t0001	6e-33	35.19	At1g29350	X	Nuclear structure
persimmon1SL000633t0001	2e-81	57.91	At1g29370	X	Nuclear structure
persimmon1SL000637t0001	2e-99	83.04	At4g34960	O	Posttranslational modification, protein turnover, chaperones
persimmon1SL000639t0001	6e-38	51.43	At3g47650	-	not classified
persimmon1SL000640t0001	2e-178	89.74	At4g35100	G	Carbohydrate transport and metabolism
persimmon1SL000641t0001	0	83.84	At3g07010	M	Cell wall/membrane/envelope biogenesis
persimmon1SL000642t0001	2e-14	100	At4g13210	M	Cell wall/membrane/envelope biogenesis
persimmon1SL000645t0001	2e-12	69.57	At4g13710	M	Cell wall/membrane/envelope biogenesis
persimmon1SL000647t0001	9e-107	83.64	At3g24660	T	Signal transduction mechanisms
persimmon1SL000648t0001	0	94.77	At1g10430	T	Signal transduction mechanisms
persimmon1SL000649t0001	2e-133	56.09	At4g38900	KR
persimmon1SL000660t0004	7e-64	43.73	At3g13040	RK
persimmon1SL000662t0007	3e-61	54.49	At1g79460	QV
persimmon1SL000667t0011	0	68.91	At5g65280	V	Defense mechanisms
persimmon1SL000669t0001	9e-29	81.36	At4g21800	L	Replication, recombination and repair
persimmon1SL000670t0002	3e-48	88.24	At4g21800	L	Replication, recombination and repair
persimmon1SL000671t0001	7e-82	66.29	At4g21800	L	Replication, recombination and repair
persimmon1SL000672t0001	3e-50	56.55	At4g21800	L	Replication, recombination and repair
persimmon1SL000674t0001	3e-41	66.67	At4g21800	L	Replication, recombination and repair
persimmon1SL000682t0006	0	59.54	At1g49980	L	Replication, recombination and repair
persimmon1SL000686t0002	8e-65	37.54	Hs4504201	KL
persimmon1SL000687t0009	7e-174	60.71	At5g36160	E	Amino acid transport and metabolism
persimmon1SL000695t0004	0	71.76	At3g44110	O	Posttranslational modification, protein turnover, chaperones
persimmon1SL000697t0010	0	79.74	At3g44880	X	Nuclear structure
persimmon1SL000698t0004	2e-34	43.68	At3g48800	A	RNA processing and modification
persimmon1SL000699t0017	7e-77	95.86	At2g47110	J	Translation, ribosomal structure and biogenesis
persimmon1SL000703t0006	2e-85	71.71	At2g30060	U	Intracellular trafficking, secretion, and vesicular transport
persimmon1SL000704t0015	0	73.52	At2g28840	O	Posttranslational modification, protein turnover, chaperones
persimmon1SL000707t0002	2e-171	82.14	At1g77490	R	General function prediction only
persimmon1SL000708t0018	2e-122	97.79	At3g62290	U	Intracellular trafficking, secretion, and vesicular transport
persimmon1SL000710t0001	0	84.89	At2g30980	G	Carbohydrate transport and metabolism
persimmon1SL000711t0003	0	67.76	At5g36940	E	Amino acid transport and metabolism
persimmon1SL000712t0007	4e-108	61.81	At1g74530	-	not classified
persimmon1SL000713t0013	7e-169	57.59	At1g25370_1	R	General function prediction only
persimmon1SL000714t0001	3e-27	62.32	At1g17020	QR
persimmon1SL000716t0019	0	76.1	At3g57520	X	Nuclear structure
persimmon1SL000726t0002	3e-13	65.12	At1g22370	GC
persimmon1SL000728t0001	6e-16	81.08	At1g78270	GC
persimmon1SL000729t0005	1e-85	43.57	At3g51950	RA
persimmon1SL000731t0001	2e-35	51.08	At4g30820_1	O	Posttranslational modification, protein turnover, chaperones
persimmon1SL000733t0005	2e-28	74.12	At1g76560	X	Nuclear structure
persimmon1SL000734t0001	3e-86	85.62	At2g09990	J	Translation, ribosomal structure and biogenesis
persimmon1SL000735t0002	0	63.89	At3g23080	I	Lipid transport and metabolism
persimmon1SL000736t0006	6e-110	74.79	At5g14100	Q	Secondary metabolites biosynthesis, transport and catabolism
persimmon1SL000737t0001	0	93.09	At5g49460	C	Energy production and conversion
persimmon1SL000738t0001	0	97.69	At1g50010	Z	Unnamed protein/Neuronal membrane glycoprotein/Myelin proteolipid protein
persimmon1SL000739t0019	0	78.9	At5g15410	PT
persimmon1SL000740t0009	0	77.78	At4g05390	C	Energy production and conversion
persimmon1SL000741t0002	8e-141	48.96	At3g25680	X	Nuclear structure
persimmon1SL000742t0003	0	77.08	At1g07360	R	General function prediction only
persimmon1SL000744t0004	2e-109	81.03	At1g74050	J	Translation, ribosomal structure and biogenesis
persimmon1SL000745t0001	3e-22	60.81	At5g05190	X	Nuclear structure
persimmon1SL000747t0002	0	67.12	At1g43580	S	Function unknown
persimmon1SL000748t0004	0	83.33	At3g08900	X	Nuclear structure
persimmon1SL000749t0001	6e-25	59.2	At1g27290	-	not classified
persimmon1SL000750t0007	3e-110	74.64	At5g14500	G	Carbohydrate transport and metabolism
persimmon1SL000751t0002	5e-29	73.96	At3g51880	R	General function prediction only
persimmon1SL000753t0022	1e-80	73.37	At3g02630	I	Lipid transport and metabolism
persimmon1SL000755t0003	3e-156	64.78	At5g27150	P	Inorganic ion transport and metabolism
persimmon1SL000756t0002	3e-97	55.21	At4g30890	O	Posttranslational modification, protein turnover, chaperones
persimmon1SL000757t0017	1e-63	77.05	At1g08680	T	Signal transduction mechanisms
persimmon1SL000758t0001	5e-136	63.76	At5g10050	Q	Secondary metabolites biosynthesis, transport and catabolism
persimmon1SL000759t0002	0	67.17	At3g07790	R	General function prediction only
persimmon1SL000760t0009	7e-58	44.33	At1g27370	X	Nuclear structure
persimmon1SL000761t0002	0	85.21	At1g35670	T	Signal transduction mechanisms
persimmon1SL000762t0006	0	55.94	At1g79830	K	Transcription
persimmon1SL000763t0001	4e-161	67.08	At1g55840	I	Lipid transport and metabolism
persimmon1SL000764t0001	2e-92	76.47	At3g62580	S	Function unknown
persimmon1SL000765t0005	0	74.3	At5g49830	U	Intracellular trafficking, secretion, and vesicular transport
persimmon1SL000766t0009	0	81.15	At5g17330	E	Amino acid transport and metabolism
persimmon1SL000767t0004	3e-16	62	At3g51010	-	not classified
persimmon1SL000768t0002	7e-12	62.26	At3g05890	R	General function prediction only
persimmon1SL000769t0002	0	80.11	At4g30920	R	General function prediction only
persimmon1SL000770t0010	0	84.02	At5g60790	R	General function prediction only
persimmon1SL000772t0003	3e-46	100	At5g10980	B	Chromatin structure and dynamics
persimmon1SL000777t0009	3e-93	43.08	At1g60420	R	General function prediction only
persimmon1SL000779t0007	7e-66	57.07	At3g10260	U	Intracellular trafficking, secretion, and vesicular transport
persimmon1SL000780t0005	1e-83	33.16	At5g45500	X	Nuclear structure
persimmon1SL000782t0018	4e-176	67.03	At3g57030	R	General function prediction only
persimmon1SL000783t0004	1e-45	51.95	At1g04250	TR
persimmon1SL000785t0013	0	70.25	At5g07350	K	Transcription
persimmon1SL000787t0035	5e-125	78.97	At5g19140	X	Nuclear structure
persimmon1SL000788t0022	0	87.7	At4g01370	T	Signal transduction mechanisms
persimmon1SL000790t0007	6e-59	32.72	At4g27190	T	Signal transduction mechanisms
persimmon1SL000791t0006	1e-54	28.64	At1g12210	T	Signal transduction mechanisms
persimmon1SL000792t0007	5e-46	39.07	At4g27190	T	Signal transduction mechanisms
persimmon1SL000793t0001	8e-15	25.35	At4g27220	T	Signal transduction mechanisms
persimmon1SL000798t0002	1e-13	25.12	At4g26090	T	Signal transduction mechanisms
persimmon1SL000802t0019	3e-177	74.43	At3g14150	C	Energy production and conversion
persimmon1SL000803t0002	0	86.9	At5g59160	TR
persimmon1SL000804t0020	2e-83	56.78	At2g25970	A	RNA processing and modification
persimmon1SL000805t0001	3e-23	67.74	At4g16760_2	I	Lipid transport and metabolism
persimmon1SL000806t0009	0	76.19	At4g13360	I	Lipid transport and metabolism
persimmon1SL000807t0001	9e-20	41.12	At3g14280	-	not classified
persimmon1SL000808t0001	3e-145	64.63	At2g39130	E	Amino acid transport and metabolism
persimmon1SL000809t0015	0	77.83	At1g79600	R	General function prediction only
persimmon1SL000811t0001	2e-15	41.94	At4g10990_1	R	General function prediction only
persimmon1SL000813t0005	0	72.21	At2g01720	O	Posttranslational modification, protein turnover, chaperones
persimmon1SL000814t0006	0	43.1	At4g33520	P	Inorganic ion transport and metabolism
persimmon1SL000815t0001	0	66.67	At1g09870	R	General function prediction only
persimmon1SL000816t0001	2e-41	52.78	At2g06190	R	General function prediction only
persimmon1SL000817t0001	8e-72	90.83	At4g05420	L	Replication, recombination and repair
persimmon1SL000818t0032	0	91	At5g56000	O	Posttranslational modification, protein turnover, chaperones
persimmon1SL000819t0001	5e-165	68.68	At1g06950	-	not classified
persimmon1SL000820t0002	4e-13	60.66	At1g06950	-	not classified
persimmon1SL000821t0003	0	86.25	At5g46210	D	Cell cycle control, cell division, chromosome partitioning
persimmon1SL000822t0007	0	73.96	At2g39670	X	Nuclear structure
persimmon1SL000823t0001	0	57	At5g50860	D	Cell cycle control, cell division, chromosome partitioning
persimmon1SL000824t0003	0	75.65	At4g02570	D	Cell cycle control, cell division, chromosome partitioning
persimmon1SL000825t0001	0	87.35	At1g78570	G	Carbohydrate transport and metabolism
persimmon1SL000826t0001	1e-99	77.97	At5g19140	X	Nuclear structure
persimmon1SL000827t0001	0	86.67	At5g08570	G	Carbohydrate transport and metabolism
persimmon1SL000828t0009	5e-101	55.08	At3g56860	R	General function prediction only
persimmon1SL000829t0025	0	85.12	At4g33950	T	Signal transduction mechanisms
persimmon1SL000830t0007	0	81.35	At5g47750	R	General function prediction only
persimmon1SL000831t0003	0	78.36	At3g48990	I	Lipid transport and metabolism
persimmon1SL000832t0017	0	82.69	At4g39090	O	Posttranslational modification, protein turnover, chaperones
persimmon1SL000833t0005	8e-70	75.74	At3g50670	A	RNA processing and modification
persimmon1SL000834t0008	0	74.97	At4g30160	Z	Unnamed protein/Neuronal membrane glycoprotein/Myelin proteolipid protein
persimmon1SL000835t0006	0	68.69	At1g63850	X	Nuclear structure
persimmon1SL000836t0011	2e-21	61.97	At4g30660	R	General function prediction only
persimmon1SL000837t0002	3e-95	77.23	At4g22920	X	Nuclear structure
persimmon1SL000838t0015	6e-123	71.77	At5g24400	G	Carbohydrate transport and metabolism
persimmon1SL000839t0008	3e-160	72.11	At5g40850	H	Coenzyme transport and metabolism
persimmon1SL000840t0004	4e-170	67.47	At3g09830	T	Signal transduction mechanisms
persimmon1SL000841t0006	0	80.69	At5g36230	J	Translation, ribosomal structure and biogenesis
persimmon1SL000842t0001	2e-172	73.26	At2g13290	G	Carbohydrate transport and metabolism
persimmon1SL000843t0006	0	55.74	At5g18670	G	Carbohydrate transport and metabolism
persimmon1SL000844t0004	9e-58	59.06	At4g27130	J	Translation, ribosomal structure and biogenesis
persimmon1SL000845t0001	3e-29	49.31	At3g07640	-	not classified
persimmon1SL000846t0002	0	60.76	At1g53050	D	Cell cycle control, cell division, chromosome partitioning
persimmon1SL000847t0003	1e-72	81.29	At4g13070	L	Replication, recombination and repair
persimmon1SL000848t0003	0	84.22	At1g55810	TZ
persimmon1SL000849t0016	4e-129	89.96	At5g10360	J	Translation, ribosomal structure and biogenesis
persimmon1SL000851t0016	9e-128	84.65	At1g72370	J	Translation, ribosomal structure and biogenesis
persimmon1SL000852t0008	9e-92	87.33	At5g42050	S	Function unknown
persimmon1SL000853t0001	1e-51	50.61	At5g62350	R	General function prediction only
persimmon1SL000854t0009	1e-112	57.14	At5g23530	V	Defense mechanisms
persimmon1SL000856t0005	0	77.45	At2g47900	R	General function prediction only
persimmon1SL000857t0003	0	78.1	At3g15610	I	Lipid transport and metabolism
persimmon1SL000858t0009	2e-67	60.47	At1g32400	R	General function prediction only
persimmon1SL000859t0003	2e-79	35.74	At3g26300	Q	Secondary metabolites biosynthesis, transport and catabolism
persimmon1SL000860t0005	4e-174	51.02	At5g23570	RK
persimmon1SL000861t0008	0	69.6	At4g35300	R	General function prediction only
persimmon1SL000864t0007	6e-110	88.24	At4g16720	J	Translation, ribosomal structure and biogenesis
persimmon1SL000865t0011	0	82.27	At3g04870	Q	Secondary metabolites biosynthesis, transport and catabolism
persimmon1SL000866t0006	2e-122	62.86	At1g67660	X	Nuclear structure
persimmon1SL000867t0004	0	85.05	At5g42740	G	Carbohydrate transport and metabolism
persimmon1SL000868t0012	0	83.9	At2g44350	C	Energy production and conversion
persimmon1SL000869t0002	0	84.74	At5g15680	R	General function prediction only
persimmon1SL000870t0001	0	67.12	At4g38610	O	Posttranslational modification, protein turnover, chaperones
persimmon1SL000871t0008	4e-45	59.52	At3g57810	TO
persimmon1SL000872t0006	1e-174	51.96	At2g12550	OT
persimmon1SL000873t0005	2e-19	43.88	At3g26740	-	not classified
persimmon1SL000875t0002	2e-84	63.82	At5g16800	R	General function prediction only
persimmon1SL000876t0012	0	65.5	At1g27320	T	Signal transduction mechanisms
persimmon1SL000877t0003	5e-97	77.42	At5g47120	V	Defense mechanisms
persimmon1SL000878t0019	0	82.13	At5g40780	E	Amino acid transport and metabolism
persimmon1SL000879t0005	8e-110	75.71	At4g33250	S	Function unknown
persimmon1SL000880t0010	0	60.58	At3g20770	X	Nuclear structure
persimmon1SL000881t0001	0	75.38	At2g24200	R	General function prediction only
persimmon1SL000884t0028	0	83.05	At1g68050	T	Signal transduction mechanisms
persimmon1SL000885t0001	3e-107	94.27	At5g25760	O	Posttranslational modification, protein turnover, chaperones
persimmon1SL000886t0003	0	75.43	At4g32850	A	RNA processing and modification
persimmon1SL000887t0003	0	74.63	At5g63870	R	General function prediction only
persimmon1SL000888t0003	0	72.02	At1g48760	U	Intracellular trafficking, secretion, and vesicular transport
persimmon1SL000889t0002	5e-15	40.17	At1g65720	-	not classified
persimmon1SL000892t0002	3e-120	68.66	At5g05080	O	Posttranslational modification, protein turnover, chaperones
persimmon1SL000893t0004	7e-88	64.81	At1g20810	O	Posttranslational modification, protein turnover, chaperones
persimmon1SL000895t0012	0	86.77	At1g64650	G	Carbohydrate transport and metabolism
persimmon1SL000896t0012	5e-153	61.52	At3g42170	L	Replication, recombination and repair
persimmon1SL000897t0009	0	68.82	At3g62700	Q	Secondary metabolites biosynthesis, transport and catabolism
persimmon1SL000898t0010	2e-115	53.31	At2g26150	K	Transcription
persimmon1SL000899t0004	3e-177	83.06	At2g30050	U	Intracellular trafficking, secretion, and vesicular transport
persimmon1SL000900t0011	3e-122	74.89	At4g26260	R	General function prediction only
persimmon1SL000901t0021	0	81.46	At4g02280	M	Cell wall/membrane/envelope biogenesis
persimmon1SL000902t0001	1e-17	54.29	At1g30520	I	Lipid transport and metabolism
persimmon1SL000903t0017	1e-105	42.53	At2g30770	Q	Secondary metabolites biosynthesis, transport and catabolism
persimmon1SL000904t0019	0	72.87	At5g49360	GR
persimmon1SL000905t0006	0	81.19	At1g63770	EO
persimmon1SL000906t0003	4e-31	39.62	Hs20357568	EH
persimmon1SL000907t0073	0	53.43	At1g09060	K	Transcription
persimmon1SL000909t0005	8e-92	51.83	At1g34190	S	Function unknown
persimmon1SL000910t0007	5e-75	42.24	At2g40830	O	Posttranslational modification, protein turnover, chaperones
persimmon1SL000911t0010	0	75.49	At3g16910	I	Lipid transport and metabolism
persimmon1SL000912t0006	0	75.08	At5g19440	V	Defense mechanisms
persimmon1SL000913t0001	5e-30	80	At1g69410	J	Translation, ribosomal structure and biogenesis
persimmon1SL000914t0003	1e-163	49.03	At1g55500	R	General function prediction only
persimmon1SL000915t0002	2e-72	63.41	At5g64430	R	General function prediction only
persimmon1SL000916t0007	0	79.14	At3g55400	J	Translation, ribosomal structure and biogenesis
persimmon1SL000917t0001	5e-150	63.32	At4g09670	GQ
persimmon1SL000919t0001	6e-114	63.04	At3g04560	-	not classified
persimmon1SL000920t0006	3e-119	67.91	At4g38460	H	Coenzyme transport and metabolism
persimmon1SL000921t0005	0	61.61	At1g19270	TZ
persimmon1SL000922t0009	0	77.78	At1g74910	GMO
persimmon1SL000923t0003	4e-22	40.93	At3g47670	R	General function prediction only
persimmon1SL000924t0010	0	88.59	At3g04120	G	Carbohydrate transport and metabolism
persimmon1SL000925t0003	5e-164	59.42	At1g13450	K	Transcription
persimmon1SL000926t0001	1e-114	87.7	At3g05590	J	Translation, ribosomal structure and biogenesis
persimmon1SL000927t0001	3e-162	63.74	At2g02870	R	General function prediction only
persimmon1SL000928t0015	0	83.27	At5g06600	O	Posttranslational modification, protein turnover, chaperones
persimmon1SL000929t0005	2e-143	59.01	At2g24500	R	General function prediction only
persimmon1SL000931t0003	0	49.06	At5g55390	X	Nuclear structure
persimmon1SL000932t0003	0	75.06	At5g55120	R	General function prediction only
persimmon1SL000933t0003	1e-36	82.28	At5g01650	V	Defense mechanisms
persimmon1SL000934t0002	8e-37	89.04	At1g26880	J	Translation, ribosomal structure and biogenesis
persimmon1SL000935t0003	7e-54	47.43	At1g07210	J	Translation, ribosomal structure and biogenesis
persimmon1SL000936t0001	0	92.74	At5g56030	O	Posttranslational modification, protein turnover, chaperones
persimmon1SL000937t0002	0	75.04	At5g27640	J	Translation, ribosomal structure and biogenesis
persimmon1SL000938t0001	0	80.88	At1g80560	E	Amino acid transport and metabolism
persimmon1SL000939t0001	9e-140	71.22	At5g49970_1	S	Function unknown
persimmon1SL000940t0017	0	84.55	At1g30330	TK
persimmon1SL000941t0016	0	62.95	At4g32250	T	Signal transduction mechanisms
persimmon1SL000942t0001	3e-178	68.03	At1g76680	CR
persimmon1SL000943t0001	0	79.54	At4g16340	T	Signal transduction mechanisms
persimmon1SL000944t0017	1e-106	66.81	At5g02790	O	Posttranslational modification, protein turnover, chaperones
persimmon1SL000945t0002	3e-39	76.84	At5g49400	R	General function prediction only
persimmon1SL000946t0004	0	70.45	At5g24300	MG
persimmon1SL000947t0009	5e-116	43.53	At5g13820	R	General function prediction only
persimmon1SL000948t0006	2e-126	85.9	At2g40610	M	Cell wall/membrane/envelope biogenesis
persimmon1SL000949t0001	7e-163	63.21	At3g46510	S	Function unknown
persimmon1SL000950t0016	0	78.67	At1g30820	F	Nucleotide transport and metabolism
persimmon1SL000951t0019	2e-150	42.35	At1g68580	S	Function unknown
persimmon1SL000952t0002	1e-147	93.95	At5g45550	D	Cell cycle control, cell division, chromosome partitioning
persimmon1SL000954t0003	0	59.48	At4g21380	T	Signal transduction mechanisms
persimmon1SL000955t0008	0	69.17	At5g49960	X	Nuclear structure
persimmon1SL000956t0005	0	72.41	At4g34490	ZT
persimmon1SL000957t0017	0	86.71	At4g36690	A	RNA processing and modification
persimmon1SL000958t0004	8e-129	84.73	At1g02130	TU
persimmon1SL000959t0005	1e-46	88.24	At1g77710	S	Function unknown
persimmon1SL000960t0021	0	77.73	At4g33650	UR
persimmon1SL000961t0001	2e-40	42.01	At5g04280	R	General function prediction only
persimmon1SL000962t0008	2e-118	54.52	At4g37480	O	Posttranslational modification, protein turnover, chaperones
persimmon1SL000963t0002	0	95.35	At5g60390	J	Translation, ribosomal structure and biogenesis
persimmon1SL000964t0007	9e-140	67.52	At4g30510	S	Function unknown
persimmon1SL000965t0007	1e-120	58.06	At1g25540	-	not classified
persimmon1SL000966t0008	0	77.53	At3g26100	S	Function unknown
persimmon1SL000967t0003	4e-177	61.93	At1g12730	R	General function prediction only
persimmon1SL000968t0006	3e-123	46.62	At1g73880	GC
persimmon1SL000969t0001	2e-43	43.4	At2g47700	X	Nuclear structure
persimmon1SL000970t0009	2e-175	48.73	At3g26730	O	Posttranslational modification, protein turnover, chaperones
persimmon1SL000971t0006	2e-12	52.83	At2g41430	X	Nuclear structure
persimmon1SL000972t0008	0	74.87	At3g08650	P	Inorganic ion transport and metabolism
persimmon1SL000973t0010	7e-13	57.89	At1g51090	X	Nuclear structure
persimmon1SL000974t0001	8e-147	80.51	At1g23740	CR
persimmon1SL000975t0004	0	79.72	At4g27020	X	Nuclear structure
persimmon1SL000976t0004	0	84.97	At5g16150	R	General function prediction only
persimmon1SL000977t0002	0	58.24	At1g03310	G	Carbohydrate transport and metabolism
persimmon1SL000978t0008	2e-96	77.36	At4g25700	H	Coenzyme transport and metabolism
persimmon1SL000979t0001	6e-109	91.16	At5g10360	J	Translation, ribosomal structure and biogenesis
persimmon1SL000980t0008	6e-65	89.39	At3g46010	Z	Unnamed protein/Neuronal membrane glycoprotein/Myelin proteolipid protein
persimmon1SL000981t0010	0	79.05	At4g23100	-	not classified
persimmon1SL000982t0002	0	85.36	At4g24280	O	Posttranslational modification, protein turnover, chaperones
persimmon1SL000983t0012	2e-157	64.62	At4g38810	X	Nuclear structure
persimmon1SL000984t0002	0	90.24	At4g35090	P	Inorganic ion transport and metabolism
persimmon1SL000985t0004	1e-172	70.44	At5g67290	R	General function prediction only
persimmon1SL000986t0013	2e-168	63.92	At1g70770	S	Function unknown
persimmon1SL000987t0002	3e-99	91.5	At3g27090	S	Function unknown
persimmon1SL000988t0050	5e-51	84.77	At3g12390	K	Transcription
persimmon1SL000989t0003	0	77.8	At5g62530	C	Energy production and conversion
persimmon1SL000991t0004	0	51.91	At5g20170	-	not classified
persimmon1SL000992t0002	0	71.37	At1g65440	A	RNA processing and modification
persimmon1SL000993t0011	6e-149	47.27	At3g21750	GC
persimmon1SL000994t0014	0	76.17	At2g16430	G	Carbohydrate transport and metabolism
persimmon1SL000995t0002	0	73.8	At5g19180	O	Posttranslational modification, protein turnover, chaperones
persimmon1SL000996t0005	2e-60	46.64	At5g45610	-	not classified
persimmon1SL000997t0001	2e-103	82.35	At3g08890	S	Function unknown
persimmon1SL000998t0002	0	78.3	At3g15730	I	Lipid transport and metabolism
persimmon1SL000999t0003	9e-18	46.15	At4g17450	R	General function prediction only
persimmon1SL001000t0004	2e-74	50.9	At1g32730	T	Signal transduction mechanisms
persimmon1SL001002t0003	1e-106	90.42	At1g03840	R	General function prediction only
persimmon1SL001003t0005	2e-135	56.83	At3g56320	L	Replication, recombination and repair
persimmon1SL001004t0008	0	78.11	At1g79930	O	Posttranslational modification, protein turnover, chaperones
persimmon1SL001009t0007	0	54.79	At3g51895	P	Inorganic ion transport and metabolism
persimmon1SL001013t0001	1e-27	66.18	At5g19600	P	Inorganic ion transport and metabolism
persimmon1SL001015t0004	0	81.02	At5g51150	S	Function unknown
persimmon1SL001016t0004	0	64.44	At3g63460	U	Intracellular trafficking, secretion, and vesicular transport
persimmon1SL001017t0004	1e-39	48.79	At1g11700	X	Nuclear structure
persimmon1SL001018t0010	2e-161	58.13	At1g54790	RI
persimmon1SL001019t0011	6e-17	25.65	At2g10780	R	General function prediction only
persimmon1SL001020t0005	0	87.28	At2g13360	R	General function prediction only
persimmon1SL001022t0001	1e-29	81.71	At1g20460	-	not classified
persimmon1SL001024t0004	3e-91	50.55	At5g60980	T	Signal transduction mechanisms
persimmon1SL001025t0005	5e-20	71.67	At3g18400	S	Function unknown
persimmon1SL001026t0004	0	74.29	At5g65470	S	Function unknown
persimmon1SL001028t0004	0	89.86	At1g15690	P	Inorganic ion transport and metabolism
persimmon1SL001030t0012	0	88.12	At1g15690	P	Inorganic ion transport and metabolism
persimmon1SL001031t0008	4e-130	49.8	At4g27500	R	General function prediction only
persimmon1SL001032t0003	9e-71	36.3	At5g41110	S	Function unknown
persimmon1SL001034t0030	1e-19	39.27	At5g36930	VT
persimmon1SL001035t0015	0	73.62	At5g05010	U	Intracellular trafficking, secretion, and vesicular transport
persimmon1SL001036t0002	0	79.73	At4g35230	T	Signal transduction mechanisms
persimmon1SL001037t0004	0	72.32	At3g25690	X	Nuclear structure
persimmon1SL001038t0003	5e-116	80.1	At5g10860	X	Nuclear structure
persimmon1SL001039t0020	0	70.27	At1g13860	R	General function prediction only
persimmon1SL001041t0001	1e-167	59.01	At3g11920	S	Function unknown
persimmon1SL001042t0012	0	58.41	At4g10590	O	Posttranslational modification, protein turnover, chaperones
persimmon1SL001043t0011	1e-157	52.49	At1g24100	GC
persimmon1SL001044t0006	8e-118	66.67	At4g14570	O	Posttranslational modification, protein turnover, chaperones
persimmon1SL001045t0005	0	71.23	At5g14170	BK
persimmon1SL001046t0022	0	77.37	At5g17380	EH
persimmon1SL001048t0022	0	74.4	At4g31170	T	Signal transduction mechanisms
persimmon1SL001049t0003	6e-142	68.75	At5g27520	C	Energy production and conversion
persimmon1SL001050t0003	1e-29	55.67	At3g44750	X	Nuclear structure
persimmon1SL001051t0006	1e-108	44.39	At3g03310	I	Lipid transport and metabolism
persimmon1SL001052t0001	0	74.68	At4g34110	AJ
persimmon1SL001054t0006	0	48.15	At1g61030	D	Cell cycle control, cell division, chromosome partitioning
persimmon1SL001055t0001	0	93.53	At3g12580	O	Posttranslational modification, protein turnover, chaperones
persimmon1SL001056t0003	9e-71	34.45	At1g72110	R	General function prediction only
persimmon1SL001058t0014	0	75.67	At1g76690	CR
persimmon1SL001059t0009	6e-104	64.02	At1g14820	I	Lipid transport and metabolism
persimmon1SL001060t0003	1e-46	56.06	Hs7706212	F	Nucleotide transport and metabolism
persimmon1SL001061t0004	0	63.68	At2g32700	R	General function prediction only
persimmon1SL001062t0002	0	78.47	At1g03630	Q	Secondary metabolites biosynthesis, transport and catabolism
persimmon1SL001063t0026	0	54.89	At3g29775	R	General function prediction only
persimmon1SL001064t0002	0	80.84	At5g63120	A	RNA processing and modification
persimmon1SL001065t0017	5e-176	69.97	At2g38670	I	Lipid transport and metabolism
persimmon1SL001066t0001	0	78.29	At1g80410	B	Chromatin structure and dynamics
persimmon1SL001068t0005	0	64.82	At3g16840	A	RNA processing and modification
persimmon1SL001069t0002	0	62.99	At3g03790	S	Function unknown
persimmon1SL001070t0004	2e-61	56	At3g22560	O	Posttranslational modification, protein turnover, chaperones
persimmon1SL001071t0002	2e-85	79.82	At2g18110	K	Transcription
persimmon1SL001072t0001	7e-99	63	At5g13200	RT
persimmon1SL001073t0001	0	93.62	At4g01850	H	Coenzyme transport and metabolism
persimmon1SL001074t0002	7e-56	32.83	At2g16980	R	General function prediction only
persimmon1SL001075t0026	7e-140	49.45	At3g50940	O	Posttranslational modification, protein turnover, chaperones
persimmon1SL001076t0006	4e-164	75.15	At2g05830	J	Translation, ribosomal structure and biogenesis
persimmon1SL001077t0001	0	78.26	At3g50820	X	Nuclear structure
persimmon1SL001078t0001	0	76.9	At5g05580	I	Lipid transport and metabolism
persimmon1SL001079t0003	8e-73	73.97	At5g47870	X	Nuclear structure
persimmon1SL001080t0002	3e-176	67.84	At5g14450	RI
persimmon1SL001081t0003	8e-103	72.38	At1g57720_1	O	Posttranslational modification, protein turnover, chaperones
persimmon1SL001082t0004	2e-157	55.58	At2g43820	GC
persimmon1SL001083t0006	0	77.38	At1g43190	A	RNA processing and modification
persimmon1SL001084t0001	5e-100	84.76	At1g09690	J	Translation, ribosomal structure and biogenesis
persimmon1SL001085t0007	3e-78	52.92	At4g32560	S	Function unknown
persimmon1SL001086t0021	2e-63	45.58	At4g10070	A	RNA processing and modification
persimmon1SL001087t0005	4e-101	48.72	At5g63330	K	Transcription
persimmon1SL001088t0002	0	66.35	At5g54140	T	Signal transduction mechanisms
persimmon1SL001089t0003	2e-72	62.23	At5g43700	TR
persimmon1SL001090t0009	1e-49	41.9	At3g15510	S	Function unknown
persimmon1SL001091t0006	3e-99	50.29	At3g56680	A	RNA processing and modification
persimmon1SL001092t0004	1e-51	62.92	At2g40060	X	Nuclear structure
persimmon1SL001093t0008	0	83.01	At2g26140	O	Posttranslational modification, protein turnover, chaperones
persimmon1SL001094t0002	0	89.19	At1g34130	O	Posttranslational modification, protein turnover, chaperones
persimmon1SL001095t0004	7e-28	55.05	At2g46240	X	Nuclear structure
persimmon1SL001096t0001	0	56.85	At3g14980	R	General function prediction only
persimmon1SL001097t0007	0	64.93	At1g21640	G	Carbohydrate transport and metabolism
persimmon1SL001098t0008	0	79.17	At2g42810	R	General function prediction only
persimmon1SL001099t0003	5e-92	40.21	At2g25930	X	Nuclear structure
persimmon1SL001100t0003	8e-52	69.29	At1g05870	R	General function prediction only
persimmon1SL001101t0009	5e-108	51.46	At5g40510	X	Nuclear structure
persimmon1SL001102t0014	2e-78	45.85	At2g37260	KT
persimmon1SL001103t0001	4e-78	33.97	At1g15940	D	Cell cycle control, cell division, chromosome partitioning
persimmon1SL001104t0018	6e-135	82.4	At3g47470	C	Energy production and conversion
persimmon1SL001105t0017	0	65.68	At2g39130	E	Amino acid transport and metabolism
persimmon1SL001106t0002	0	46.04	At1g74160	X	Nuclear structure
persimmon1SL001107t0005	2e-82	57.52	At5g53150	O	Posttranslational modification, protein turnover, chaperones
persimmon1SL001108t0003	1e-44	54.84	At2g44300	RI
persimmon1SL001109t0019	0	48.27	At2g30470	TK
persimmon1SL001110t0004	0	93.24	At3g13920	J	Translation, ribosomal structure and biogenesis
persimmon1SL001111t0007	4e-59	81.31	At1g45261	X	Nuclear structure
persimmon1SL001113t0007	0	87.86	At1g65930	C	Energy production and conversion
persimmon1SL001114t0001	7e-44	76	At5g64180	-	not classified
persimmon1SL001115t0002	1e-114	49.53	At2g35940	K	Transcription
persimmon1SL001116t0002	0	59.43	At1g13130	X	Nuclear structure
persimmon1SL001117t0006	0	76.16	At3g02320	J	Translation, ribosomal structure and biogenesis
persimmon1SL001118t0005	1e-100	33.36	At4g24200	-	not classified
persimmon1SL001119t0001	0	72.73	At5g02800	T	Signal transduction mechanisms
persimmon1SL001120t0004	0	70.59	At3g04740	K	Transcription
persimmon1SL001121t0003	6e-36	69.47	At5g11090	X	Nuclear structure
persimmon1SL001122t0001	0	50.45	At3g14400	O	Posttranslational modification, protein turnover, chaperones
persimmon1SL001123t0004	7e-175	68.04	At1g71840	S	Function unknown
persimmon1SL001124t0003	6e-24	71.43	At5g04000	-	not classified
persimmon1SL001125t0005	0	68.21	At1g53050	D	Cell cycle control, cell division, chromosome partitioning
persimmon1SL001127t0003	7e-38	35.57	At5g27490	S	Function unknown
persimmon1SL001128t0001	2e-113	48.87	At2g41830	R	General function prediction only
persimmon1SL001129t0006	0	81.29	At3g56940	-	not classified
persimmon1SL001130t0004	0	67.26	At3g18090	K	Transcription
persimmon1SL001131t0003	0	75.8	At1g79930	O	Posttranslational modification, protein turnover, chaperones
persimmon1SL001132t0006	6e-78	61.29	At5g24090	M	Cell wall/membrane/envelope biogenesis
persimmon1SL001133t0002	0	73.99	At1g04430	R	General function prediction only
persimmon1SL001134t0002	3e-69	31.26	At1g13940	X	Nuclear structure
persimmon1SL001135t0005	3e-112	48.23	At3g09360	K	Transcription
persimmon1SL001136t0010	0	60.21	At1g64140	S	Function unknown
persimmon1SL001137t0005	0	86.64	At1g69340	BK
persimmon1SL001139t0002	1e-122	72.73	At5g51020	-	not classified
persimmon1SL001140t0002	6e-180	65.24	At1g78510	H	Coenzyme transport and metabolism
persimmon1SL001141t0004	2e-73	83.59	At4g22220	C	Energy production and conversion
persimmon1SL001142t0006	0	55.74	At5g40640	X	Nuclear structure
persimmon1SL001143t0004	1e-75	49.8	At4g00520	I	Lipid transport and metabolism
persimmon1SL001144t0003	3e-98	71.65	At5g39530	X	Nuclear structure
persimmon1SL001145t0001	0	55.81	Hs18590513	R	General function prediction only
persimmon1SL001147t0004	2e-19	47.06	At4g31700	J	Translation, ribosomal structure and biogenesis
persimmon1SL001148t0002	5e-11	30.4	At1g20390	R	General function prediction only
persimmon1SL001149t0013	2e-75	48.38	At2g38550	-	not classified
persimmon1SL001150t0001	0	60.18	At5g15610	R	General function prediction only
persimmon1SL001151t0020	5e-142	68.33	At3g13800	X	Nuclear structure
persimmon1SL001152t0021	0	82.09	At2g45290	G	Carbohydrate transport and metabolism
persimmon1SL001153t0012	0	71.43	At1g32900	MG
persimmon1SL001154t0013	0	69.55	At1g18460	I	Lipid transport and metabolism
persimmon1SL001155t0001	5e-44	86.59	At4g10040	C	Energy production and conversion
persimmon1SL001156t0011	0	74.75	At4g15900	A	RNA processing and modification
persimmon1SL001157t0007	0	66.58	At3g63460	U	Intracellular trafficking, secretion, and vesicular transport
persimmon1SL001159t0004	4e-60	35.45	At3g51000	I	Lipid transport and metabolism
persimmon1SL001160t0001	3e-67	55.88	At2g13930	R	General function prediction only
persimmon1SL001161t0010	3e-52	79.05	At2g32720	C	Energy production and conversion
persimmon1SL001162t0001	0	89.86	At3g13920	J	Translation, ribosomal structure and biogenesis
persimmon1SL001163t0003	0	82.34	At2g30390	H	Coenzyme transport and metabolism
persimmon1SL001164t0005	8e-137	80.77	At4g31790	J	Translation, ribosomal structure and biogenesis
persimmon1SL001165t0008	0	54.44	At1g55750	KL
persimmon1SL001166t0009	7e-108	79.89	At5g52540	X	Nuclear structure
persimmon1SL001167t0002	4e-84	84.77	At5g09500	J	Translation, ribosomal structure and biogenesis
persimmon1SL001168t0002	2e-51	50.9	At3g10190	T	Signal transduction mechanisms
persimmon1SL001169t0001	0	58.97	At3g53960	E	Amino acid transport and metabolism
persimmon1SL001170t0001	1e-63	51.04	At3g13410	-	not classified
persimmon1SL001171t0001	1e-34	64.44	At1g11190	X	Nuclear structure
persimmon1SL001172t0002	4e-174	56.89	At2g36720	R	General function prediction only
persimmon1SL001173t0010	6e-46	37.1	At2g40400	R	General function prediction only
persimmon1SL001174t0002	1e-175	58.94	At2g30100_1	-	not classified
persimmon1SL001175t0014	1e-165	81.38	At5g08410	H	Coenzyme transport and metabolism
persimmon1SL001176t0011	0	58.54	At3g47700	UD
persimmon1SL001177t0015	0	60.21	At4g03200	R	General function prediction only
persimmon1SL001178t0014	0	75.45	At1g31480	IU
persimmon1SL001180t0004	1e-46	71.7	At2g47700	X	Nuclear structure
persimmon1SL001181t0001	7e-77	81.65	At1g13690	O	Posttranslational modification, protein turnover, chaperones
persimmon1SL001182t0002	0	54.75	At4g32070	ODR
persimmon1SL001183t0001	5e-81	90.6	At5g13780	R	General function prediction only
persimmon1SL001184t0013	1e-65	34.34	At1g26580	K	Transcription
persimmon1SL001185t0001	0	70.74	At4g35790	I	Lipid transport and metabolism
persimmon1SL001186t0002	0	77.13	At3g57520	X	Nuclear structure
persimmon1SL001187t0004	0	69.06	At1g21480	GMW
persimmon1SL001188t0001	5e-92	89.82	At4g04640	C	Energy production and conversion
persimmon1SL001189t0010	0	76.66	At1g31850	R	General function prediction only
persimmon1SL001190t0010	0	72.14	At1g74260	F	Nucleotide transport and metabolism
persimmon1SL001191t0010	0	92.59	At5g48300	M	Cell wall/membrane/envelope biogenesis
persimmon1SL001192t0009	0	76.65	At5g20280	M	Cell wall/membrane/envelope biogenesis
persimmon1SL001193t0027	0	93.75	At4g21710	K	Transcription
persimmon1SL001194t0001	5e-55	82.47	At4g39100_1	K	Transcription
persimmon1SL001196t0008	2e-48	66.1	At3g26790	TK
persimmon1SL001197t0023	3e-29	63.22	At5g03370	C	Energy production and conversion
persimmon1SL001198t0001	0	76.84	At2g26770	X	Nuclear structure
persimmon1SL001199t0004	0	71.49	At4g20070	X	Nuclear structure
persimmon1SL001200t0002	8e-46	77.53	At5g18800	C	Energy production and conversion
persimmon1SL001201t0005	0	70.65	At3g44330	E	Amino acid transport and metabolism
persimmon1SL001202t0006	0	69.87	At5g18280	F	Nucleotide transport and metabolism
persimmon1SL001203t0006	7e-113	69.39	At2g38270	O	Posttranslational modification, protein turnover, chaperones
persimmon1SL001204t0003	4e-127	70.77	At3g50660	QI
persimmon1SL001205t0004	4e-155	49.74	At1g63300	S	Function unknown
persimmon1SL001206t0001	5e-166	74.61	At3g63250	E	Amino acid transport and metabolism
persimmon1SL001207t0002	2e-62	36.89	At4g35160	R	General function prediction only
persimmon1SL001208t0007	8e-133	88.26	At1g63270	IR
persimmon1SL001209t0004	6e-119	45.36	7292671	J	Translation, ribosomal structure and biogenesis
persimmon1SL001210t0001	0	56.28	At3g13300	R	General function prediction only
persimmon1SL001211t0008	4e-113	41.6	At5g58320	X	Nuclear structure
persimmon1SL001212t0006	0	87.67	At2g33150	I	Lipid transport and metabolism
persimmon1SL001213t0007	1e-90	49.58	At4g24690_2	S	Function unknown
persimmon1SL001214t0003	0	61.61	At1g55690	I	Lipid transport and metabolism
persimmon1SL001215t0002	2e-152	62.29	At3g47610	K	Transcription
persimmon1SL001216t0002	0	81.16	At5g37510	C	Energy production and conversion
persimmon1SL001217t0001	0	56.42	At5g44800	R	General function prediction only
persimmon1SL001218t0003	3e-110	53.56	At5g65960	S	Function unknown
persimmon1SL001219t0002	0	77.43	At3g58580	K	Transcription
persimmon1SL001220t0002	0	76.17	At3g02760	J	Translation, ribosomal structure and biogenesis
persimmon1SL001221t0060	5e-178	49.83	At3g14840	T	Signal transduction mechanisms
persimmon1SL001223t0001	2e-19	57.33	At1g53420	T	Signal transduction mechanisms
persimmon1SL001230t0001	4e-39	73.86	At3g14840	T	Signal transduction mechanisms
persimmon1SL001232t0001	2e-37	76.32	At1g53420	T	Signal transduction mechanisms
persimmon1SL001237t0001	2e-39	73.91	At1g53440	T	Signal transduction mechanisms
persimmon1SL001239t0004	1e-68	31.09	At2g33580	T	Signal transduction mechanisms
persimmon1SL001240t0004	1e-171	77.88	At2g17230	X	Nuclear structure
persimmon1SL001241t0005	2e-89	41.83	At4g28910	X	Nuclear structure
persimmon1SL001242t0002	2e-102	54.49	At5g49060	O	Posttranslational modification, protein turnover, chaperones
persimmon1SL001243t0003	0	65.79	At3g18290	R	General function prediction only
persimmon1SL001244t0005	8e-166	79.05	At1g17980	A	RNA processing and modification
persimmon1SL001245t0003	0	86.4	At3g13670	T	Signal transduction mechanisms
persimmon1SL001246t0023	5e-87	68.91	At3g23600	R	General function prediction only
persimmon1SL001248t0002	1e-45	95.89	At2g27970	D	Cell cycle control, cell division, chromosome partitioning
persimmon1SL001249t0007	2e-162	57.67	At4g11090	S	Function unknown
persimmon1SL001250t0002	3e-79	46.39	At2g20830_2	E	Amino acid transport and metabolism
persimmon1SL001251t0002	2e-68	39.95	At5g44750	L	Replication, recombination and repair
persimmon1SL001252t0010	3e-141	55.58	At3g22430	RK
persimmon1SL001253t0004	1e-50	50.46	At2g33310	TR
persimmon1SL001254t0002	4e-22	61.97	At3g21890	R	General function prediction only
persimmon1SL001255t0006	0	83.85	At2g22780	C	Energy production and conversion
persimmon1SL001256t0020	4e-12	21.15	At5g28530	T	Signal transduction mechanisms
persimmon1SL001257t0001	3e-80	71.34	At2g22570	-	not classified
persimmon1SL001258t0005	6e-37	43.66	At3g47640	K	Transcription
persimmon1SL001260t0001	6e-115	81.36	At2g15240	S	Function unknown
persimmon1SL001261t0002	5e-117	82.14	At2g36830	G	Carbohydrate transport and metabolism
persimmon1SL001262t0004	9e-68	70.76	At2g40600	BK
persimmon1SL001263t0001	1e-38	77.53	At1g30210	K	Transcription
persimmon1SL001264t0002	8e-165	53.63	At4g34880	J	Translation, ribosomal structure and biogenesis
persimmon1SL001267t0020	0	56.61	At5g41120	IR
persimmon1SL001271t0009	0	78.54	At1g77050	A	RNA processing and modification
persimmon1SL001272t0003	6e-110	50.09	At2g39950	-	not classified
persimmon1SL001273t0008	0	85.39	At5g37600	E	Amino acid transport and metabolism
persimmon1SL001274t0002	3e-105	56.5	At3g15510	S	Function unknown
persimmon1SL001275t0001	4e-94	64.6	At2g36900	U	Intracellular trafficking, secretion, and vesicular transport
persimmon1SL001285t0001	2e-16	63.37	At4g10310	P	Inorganic ion transport and metabolism
persimmon1SL001287t0001	6e-47	83.33	At3g01930	GR
persimmon1SL001289t0013	2e-59	46.67	At5g40470	R	General function prediction only
persimmon1SL001290t0003	0	72.24	At4g34100	A	RNA processing and modification
persimmon1SL001291t0002	2e-119	59.23	At5g42520	K	Transcription
persimmon1SL001292t0004	2e-162	70.77	At5g54890	X	Nuclear structure
persimmon1SL001294t0002	5e-54	70.69	At3g60210	O	Posttranslational modification, protein turnover, chaperones
persimmon1SL001295t0002	0	72.73	At1g31780	S	Function unknown
persimmon1SL001296t0002	0	86.8	At1g64190	G	Carbohydrate transport and metabolism
persimmon1SL001297t0005	5e-156	35.73	At1g37110	R	General function prediction only
persimmon1SL001299t0004	1e-89	47.18	At2g23910	V	Defense mechanisms
persimmon1SL001300t0023	0	75.4	At1g67300	R	General function prediction only
persimmon1SL001305t0005	2e-100	97.42	AtCh082	J	Translation, ribosomal structure and biogenesis
persimmon1SL001309t0002	2e-41	76.54	At4g15930	Z	Unnamed protein/Neuronal membrane glycoprotein/Myelin proteolipid protein
persimmon1SL001310t0002	0	78.74	At3g15610	I	Lipid transport and metabolism
persimmon1SL001311t0005	0	67.77	At1g49540	BK
persimmon1SL001312t0002	3e-38	48.33	At5g66170	P	Inorganic ion transport and metabolism
persimmon1SL001313t0001	0	60.44	At5g35180	S	Function unknown
persimmon1SL001314t0008	4e-179	82.76	At2g26900	P	Inorganic ion transport and metabolism
persimmon1SL001315t0005	3e-11	31.68	At2g15580	O	Posttranslational modification, protein turnover, chaperones
persimmon1SL001316t0001	1e-31	55.46	At3g62420	KR
persimmon1SL001317t0002	7e-84	49.01	At4g37000	-	not classified
persimmon1SL001318t0001	2e-11	77.14	At3g57090	M	Cell wall/membrane/envelope biogenesis
persimmon1SL001319t0001	3e-104	66.28	At3g15010	R	General function prediction only
persimmon1SL001320t0014	3e-93	31.35	At2g07420	R	General function prediction only
persimmon1SL001321t0005	3e-34	32.87	At1g70950	S	Function unknown
persimmon1SL001322t0001	1e-123	62.84	At4g27300	T	Signal transduction mechanisms
persimmon1SL001323t0011	2e-157	50	At2g35940	K	Transcription
persimmon1SL001324t0009	1e-98	78.89	At3g03890	X	Nuclear structure
persimmon1SL001325t0011	3e-42	48.79	At3g11150	X	Nuclear structure
persimmon1SL001326t0007	6e-164	64.44	At5g25480	K	Transcription
persimmon1SL001327t0003	1e-46	56.76	At5g39340	T	Signal transduction mechanisms
persimmon1SL001328t0001	0	73.91	At2g26890	UO
persimmon1SL001329t0001	1e-13	63.41	At1g62420_2	X	Nuclear structure
persimmon1SL001330t0003	0	85.07	At3g57610	F	Nucleotide transport and metabolism
persimmon1SL001332t0006	4e-29	35.11	Hs21450675	A	RNA processing and modification
persimmon1SL001333t0003	0	76.03	At3g58580	K	Transcription
persimmon1SL001334t0004	0	64.14	At2g46620	O	Posttranslational modification, protein turnover, chaperones
persimmon1SL001335t0005	0	70.19	At5g14520	A	RNA processing and modification
persimmon1SL001336t0001	1e-87	99.24	At1g16890	O	Posttranslational modification, protein turnover, chaperones
persimmon1SL001337t0004	0	76.76	At2g24170	U	Intracellular trafficking, secretion, and vesicular transport
persimmon1SL001338t0003	8e-128	59.87	At4g12330	Q	Secondary metabolites biosynthesis, transport and catabolism
persimmon1SL001339t0009	7e-96	50.54	At5g09850	RK
persimmon1SL001340t0025	0	77.47	At1g74310	O	Posttranslational modification, protein turnover, chaperones
persimmon1SL001341t0018	0	68.16	At5g23870	M	Cell wall/membrane/envelope biogenesis
persimmon1SL001342t0003	0	74.45	At5g64050	J	Translation, ribosomal structure and biogenesis
persimmon1SL001343t0004	3e-97	67.4	At2g27490	H	Coenzyme transport and metabolism
persimmon1SL001344t0001	2e-42	64.06	At3g56010	-	not classified
persimmon1SL001345t0007	0	82.37	At1g74470	-	not classified
persimmon1SL001346t0001	3e-101	58.7	At1g67170	X	Nuclear structure
persimmon1SL001347t0015	6e-110	63.82	At5g17520	-	not classified
persimmon1SL001348t0012	6e-70	36.93	At4g38110	R	General function prediction only
persimmon1SL001349t0004	5e-60	38.65	At1g13030	-	not classified
persimmon1SL001350t0003	2e-112	68.25	At4g18960	K	Transcription
persimmon1SL001351t0001	0	68.44	At3g54280	K	Transcription
persimmon1SL001352t0001	8e-48	55.09	At2g33620	S	Function unknown
persimmon1SL001353t0014	7e-101	50.22	At3g28030	L	Replication, recombination and repair
persimmon1SL001354t0019	9e-68	52.13	At4g30240	X	Nuclear structure
persimmon1SL001355t0008	3e-109	57.4	At5g57560	M	Cell wall/membrane/envelope biogenesis
persimmon1SL001356t0006	5e-81	64.39	At5g24470	K	Transcription
persimmon1SL001357t0003	0	78.18	At2g32950_2	T	Signal transduction mechanisms
persimmon1SL001358t0002	5e-98	69.37	At2g45140	U	Intracellular trafficking, secretion, and vesicular transport
persimmon1SL001359t0033	7e-44	52.91	At1g49350	R	General function prediction only
persimmon1SL001360t0012	8e-107	50.61	At5g60580	A	RNA processing and modification
persimmon1SL001361t0006	0	45.27	At3g60030	X	Nuclear structure
persimmon1SL001362t0015	3e-101	78.84	At2g14750	P	Inorganic ion transport and metabolism
persimmon1SL001363t0002	0	65.03	At1g59750	TK
persimmon1SL001365t0009	6e-64	52.05	At3g29390	A	RNA processing and modification
persimmon1SL001366t0001	3e-18	77.08	At5g20850	L	Replication, recombination and repair
persimmon1SL001367t0010	1e-109	75.34	At5g24620	V	Defense mechanisms
persimmon1SL001368t0005	3e-170	58.8	At2g33860	TK
persimmon1SL001369t0003	7e-124	65.96	At4g36920	K	Transcription
persimmon1SL001370t0003	0	76.09	At1g64390	G	Carbohydrate transport and metabolism
persimmon1SL001371t0003	2e-43	59.02	At5g53870	S	Function unknown
persimmon1SL001372t0006	9e-95	49.58	At5g49220	S	Function unknown
persimmon1SL001373t0009	1e-180	64.1	At5g54650	TZ
persimmon1SL001374t0001	1e-119	66.9	At4g20330	K	Transcription
persimmon1SL001375t0002	2e-69	66.27	At2g46220	TZ
persimmon1SL001376t0005	5e-124	88.08	At2g37270	J	Translation, ribosomal structure and biogenesis
persimmon1SL001377t0016	5e-156	99.08	At5g09810	Z	Unnamed protein/Neuronal membrane glycoprotein/Myelin proteolipid protein
persimmon1SL001378t0002	0	60.27	At3g54850	S	Function unknown
persimmon1SL001379t0007	0	72.78	At3g10410	OE
persimmon1SL001380t0013	0	79.85	At1g73390	X	Nuclear structure
persimmon1SL001381t0012	9e-44	39.5	At1g34360	-	not classified
persimmon1SL001382t0010	6e-147	66.56	At1g71695	R	General function prediction only
persimmon1SL001383t0001	0	76.59	At5g47770	H	Coenzyme transport and metabolism
persimmon1SL001384t0001	3e-48	64.8	At1g66070	J	Translation, ribosomal structure and biogenesis
persimmon1SL001385t0004	2e-117	55.33	At3g48440	R	General function prediction only
persimmon1SL001386t0027	0	75.31	At1g78800	M	Cell wall/membrane/envelope biogenesis
persimmon1SL001387t0002	3e-42	58.33	At1g75590	RT
persimmon1SL001388t0012	0	77.47	At5g64840	R	General function prediction only
persimmon1SL001389t0005	0	75.39	At4g12400	O	Posttranslational modification, protein turnover, chaperones
persimmon1SL001390t0002	0	65.18	At1g76400	O	Posttranslational modification, protein turnover, chaperones
persimmon1SL001392t0001	0	72.25	At5g52560	M	Cell wall/membrane/envelope biogenesis
persimmon1SL001393t0003	1e-139	39.19	At3g62520	L	Replication, recombination and repair
persimmon1SL001394t0009	0	73.61	At5g46390	X	Nuclear structure
persimmon1SL001395t0007	1e-112	89.44	At1g52600	U	Intracellular trafficking, secretion, and vesicular transport
persimmon1SL001396t0001	0	92.43	At3g53230	O	Posttranslational modification, protein turnover, chaperones
persimmon1SL001397t0004	0	71.96	At2g23390	-	not classified
persimmon1SL001398t0001	4e-74	77.12	At1g63800	O	Posttranslational modification, protein turnover, chaperones
persimmon1SL001399t0022	4e-62	65.03	At1g43700	KR
persimmon1SL001400t0005	1e-142	81.89	At2g42590	O	Posttranslational modification, protein turnover, chaperones
persimmon1SL001401t0004	0	70.39	At5g63190	T	Signal transduction mechanisms
persimmon1SL001402t0003	2e-180	57.56	At2g45620	D	Cell cycle control, cell division, chromosome partitioning
persimmon1SL001403t0007	3e-166	70.8	At1g48450	S	Function unknown
persimmon1SL001404t0003	3e-138	73.72	At1g71190	X	Nuclear structure
persimmon1SL001406t0001	0	73.13	At3g61490	R	General function prediction only
persimmon1SL001407t0008	1e-62	62.68	At4g25500	A	RNA processing and modification
persimmon1SL001408t0002	0	48.32	At1g20640	R	General function prediction only
persimmon1SL001409t0017	4e-153	72	At4g22260	X	Nuclear structure
persimmon1SL001410t0004	0	77.1	At3g66658	C	Energy production and conversion
persimmon1SL001411t0003	8e-85	65.45	At2g43910	X	Nuclear structure
persimmon1SL001412t0002	0	71.05	At1g16870	J	Translation, ribosomal structure and biogenesis
persimmon1SL001414t0003	0	69.2	At3g03940	T	Signal transduction mechanisms
persimmon1SL001415t0003	1e-51	32.18	At1g08230	E	Amino acid transport and metabolism
persimmon1SL001416t0003	8e-106	93.17	At1g63970	-	not classified
persimmon1SL001417t0002	2e-79	71.17	At2g45140	U	Intracellular trafficking, secretion, and vesicular transport
persimmon1SL001418t0003	6e-31	56.7	At3g44750	X	Nuclear structure
persimmon1SL001419t0004	6e-93	42.95	At4g10070	A	RNA processing and modification
persimmon1SL001420t0002	8e-155	67.47	At5g53000	T	Signal transduction mechanisms
persimmon1SL001421t0012	4e-95	81.21	At1g63460	O	Posttranslational modification, protein turnover, chaperones
persimmon1SL001422t0003	0	78.03	At1g50030	L	Replication, recombination and repair
persimmon1SL001424t0002	0	63.33	At5g07830	O	Posttranslational modification, protein turnover, chaperones
persimmon1SL001425t0009	0	67.52	At3g14720	T	Signal transduction mechanisms
persimmon1SL001426t0015	6e-91	60.28	At1g08980	J	Translation, ribosomal structure and biogenesis
persimmon1SL001428t0003	5e-145	82.94	At2g44270	R	General function prediction only
persimmon1SL001429t0001	1e-107	63.69	At5g61150_2	S	Function unknown
persimmon1SL001430t0002	0	89.95	At3g53230	O	Posttranslational modification, protein turnover, chaperones
persimmon1SL001431t0001	0	67.69	At2g26510	F	Nucleotide transport and metabolism
persimmon1SL001432t0003	0	69.05	At4g34950	GR
persimmon1SL001433t0012	0	86.17	At5g11520	E	Amino acid transport and metabolism
persimmon1SL001434t0001	9e-121	66.55	At5g20910	O	Posttranslational modification, protein turnover, chaperones
persimmon1SL001435t0002	5e-78	52.34	At3g07930	-	not classified
persimmon1SL001436t0001	4e-48	66.67	At5g03560_1	O	Posttranslational modification, protein turnover, chaperones
persimmon1SL001437t0002	0	85.66	At5g01460	S	Function unknown
persimmon1SL001438t0001	0	76.1	At2g37570	X	Nuclear structure
persimmon1SL001439t0007	0	76.24	At2g21410	C	Energy production and conversion
persimmon1SL001440t0010	4e-19	81.25	At1g55310	R	General function prediction only
persimmon1SL001441t0001	0	84	At4g29510	OKT
persimmon1SL001442t0006	5e-128	53.22	At2g25970	A	RNA processing and modification
persimmon1SL001443t0002	2e-102	97.37	At2g02760	O	Posttranslational modification, protein turnover, chaperones
persimmon1SL001444t0002	2e-15	51.85	At4g19980	-	not classified
persimmon1SL001445t0013	0	77.86	At3g25230	O	Posttranslational modification, protein turnover, chaperones
persimmon1SL001446t0007	0	49.24	At5g63940	T	Signal transduction mechanisms
persimmon1SL001447t0002	8e-178	51.99	At1g22400	GC
persimmon1SL001448t0007	0	64.79	At3g62240	O	Posttranslational modification, protein turnover, chaperones
persimmon1SL001450t0010	0	86.47	At1g48030	C	Energy production and conversion
persimmon1SL001451t0004	4e-90	74.15	At2g38090	O	Posttranslational modification, protein turnover, chaperones
persimmon1SL001452t0001	6e-29	46.43	At3g46790	R	General function prediction only
persimmon1SL001453t0002	0	49.61	At2g23200	T	Signal transduction mechanisms
persimmon1SL001454t0001	1e-72	59.17	At3g20890	AR
persimmon1SL001455t0004	0	78.07	At3g05030	P	Inorganic ion transport and metabolism
persimmon1SL001456t0002	8e-61	72.62	At4g30990	V	Defense mechanisms
persimmon1SL001457t0003	0	83.71	At4g28880	T	Signal transduction mechanisms
persimmon1SL001458t0008	0	75.78	At4g18240_2	MG
persimmon1SL001459t0006	0	62.67	At5g15270	AR
persimmon1SL001460t0014	9e-42	33.2	At4g27220	T	Signal transduction mechanisms
persimmon1SL001461t0002	0	70.89	At3g51630	R	General function prediction only
persimmon1SL001462t0020	0	84.59	At1g30270	T	Signal transduction mechanisms
persimmon1SL001463t0004	1e-45	61.18	At1g80230	C	Energy production and conversion
persimmon1SL001464t0008	0	56.3	At1g50660	S	Function unknown
persimmon1SL001465t0015	0	74.43	At3g26810	R	General function prediction only
persimmon1SL001466t0006	6e-85	50.26	At2g19710	Z	Unnamed protein/Neuronal membrane glycoprotein/Myelin proteolipid protein
persimmon1SL001467t0001	2e-25	31.76	At3g14750	X	Nuclear structure
persimmon1SL001468t0003	5e-144	84.58	At5g24940	T	Signal transduction mechanisms
persimmon1SL001469t0003	2e-120	41.35	At5g02810	K	Transcription
persimmon1SL001470t0008	8e-123	70.04	At4g27410	S	Function unknown
persimmon1SL001471t0003	1e-103	63.88	At5g05930	S	Function unknown
persimmon1SL001472t0012	0	85.4	At4g01800	X	Nuclear structure
persimmon1SL001473t0002	0	67.71	At5g49020	OK
persimmon1SL001474t0001	0	72.4	At3g09880	T	Signal transduction mechanisms
persimmon1SL001475t0001	8e-23	39.22	At5g09840	S	Function unknown
persimmon1SL001476t0003	1e-136	82.16	At3g61620	J	Translation, ribosomal structure and biogenesis
persimmon1SL001478t0005	2e-103	50.71	At4g18880	K	Transcription
persimmon1SL001484t0011	9e-154	73.07	At3g56460	CR
persimmon1SL001487t0002	0	87.47	At3g05840	G	Carbohydrate transport and metabolism
persimmon1SL001488t0002	0	71.81	At3g30390	E	Amino acid transport and metabolism
persimmon1SL001489t0005	4e-88	48.85	At3g04450	RK
persimmon1SL001490t0003	0	77.17	At4g02050	R	General function prediction only
persimmon1SL001491t0018	0	80.46	At2g42010	I	Lipid transport and metabolism
persimmon1SL001493t0002	7e-56	45.63	At2g39170	S	Function unknown
persimmon1SL001494t0001	1e-157	67.24	At3g54050	G	Carbohydrate transport and metabolism
persimmon1SL001495t0007	0	94.5	At5g02500	O	Posttranslational modification, protein turnover, chaperones
persimmon1SL001496t0005	7e-147	73.47	At5g05340	R	General function prediction only
persimmon1SL001497t0001	2e-84	84.87	At1g08830	P	Inorganic ion transport and metabolism
persimmon1SL001498t0007	0	87.61	At2g27600	O	Posttranslational modification, protein turnover, chaperones
persimmon1SL001499t0006	6e-97	53.77	At5g01960	S	Function unknown
persimmon1SL001500t0001	5e-141	72.56	At5g64260	X	Nuclear structure
persimmon1SL001501t0002	0	66.47	At3g13330	S	Function unknown
persimmon1SL001502t0002	4e-135	81.33	At1g18640	E	Amino acid transport and metabolism
persimmon1SL001504t0003	0	63.75	At1g15060	X	Nuclear structure
persimmon1SL001506t0003	0	76.25	At5g26734	T	Signal transduction mechanisms
persimmon1SL001508t0002	1e-99	51.6	At3g16230	K	Transcription
persimmon1SL001509t0003	2e-64	53.48	At3g01210	RA
persimmon1SL001510t0004	0	78.07	At1g71270	UZ
persimmon1SL001511t0003	1e-168	88.77	At3g09200	J	Translation, ribosomal structure and biogenesis
persimmon1SL001512t0004	4e-70	50.64	At3g20930_1	M	Cell wall/membrane/envelope biogenesis
persimmon1SL001513t0009	2e-74	55.7	At4g14930	X	Nuclear structure
persimmon1SL001514t0002	2e-27	60.53	At1g53530	O	Posttranslational modification, protein turnover, chaperones
persimmon1SL001515t0006	0	54.19	At3g61690	L	Replication, recombination and repair
persimmon1SL001517t0006	0	91.79	At2g28760	GM
persimmon1SL001518t0008	8e-87	86.16	At1g13950	J	Translation, ribosomal structure and biogenesis
persimmon1SL001519t0013	4e-134	44.07	At1g32230	X	Nuclear structure
persimmon1SL001520t0004	3e-67	52.17	At4g26630	B	Chromatin structure and dynamics
persimmon1SL001521t0010	4e-96	69.86	At5g01600	P	Inorganic ion transport and metabolism
persimmon1SL001522t0005	3e-47	60	At5g37720	A	RNA processing and modification
persimmon1SL001524t0002	5e-123	51.91	At5g41410	K	Transcription
persimmon1SL001525t0002	0	75.19	At1g22770	-	not classified
persimmon1SL001526t0010	1e-89	48.71	At4g24690_2	S	Function unknown
persimmon1SL001527t0004	1e-95	68.51	At4g25450	Q	Secondary metabolites biosynthesis, transport and catabolism
persimmon1SL001528t0001	0	80.69	At5g64410	T	Signal transduction mechanisms
persimmon1SL001529t0001	0	80.28	At3g28730	KLB
persimmon1SL001530t0001	4e-25	36.09	At2g24960	S	Function unknown
persimmon1SL001531t0005	0	69.34	At5g20950	GRV
persimmon1SL001532t0001	0	55.92	At1g69450	R	General function prediction only
persimmon1SL001533t0012	2e-156	52.37	At1g22100	T	Signal transduction mechanisms
persimmon1SL001534t0006	0	74.59	At1g05570	M	Cell wall/membrane/envelope biogenesis
persimmon1SL001535t0002	0	83.06	At4g13430	E	Amino acid transport and metabolism
persimmon1SL001536t0006	0	86.28	At1g23190	G	Carbohydrate transport and metabolism
persimmon1SL001537t0006	6e-126	58.29	At2g17990	X	Nuclear structure
persimmon1SL001538t0002	0	76.13	At1g48100	R	General function prediction only
persimmon1SL001539t0002	6e-78	53.26	At3g12130	R	General function prediction only
persimmon1SL001540t0001	5e-140	64.56	At5g25770	-	not classified
persimmon1SL001541t0015	3e-27	57.02	At4g16830	R	General function prediction only
persimmon1SL001542t0007	5e-92	66.37	At1g62350	X	Nuclear structure
persimmon1SL001543t0001	6e-103	89.16	At2g37190	J	Translation, ribosomal structure and biogenesis
persimmon1SL001544t0002	2e-93	64.96	At1g32520	-	not classified
persimmon1SL001547t0002	0	68.88	At2g43040	T	Signal transduction mechanisms
persimmon1SL001548t0005	1e-49	50.83	At4g24470	K	Transcription
persimmon1SL001549t0008	0	48.7	At1g33410	YU
persimmon1SL001550t0006	2e-30	50.29	At5g60800	P	Inorganic ion transport and metabolism
persimmon1SL001552t0006	9e-177	50.83	At1g61820	G	Carbohydrate transport and metabolism
persimmon1SL001553t0001	9e-36	39.89	At5g61920	X	Nuclear structure
persimmon1SL001554t0030	1e-102	74.41	At1g17130	S	Function unknown
persimmon1SL001555t0002	0	84.81	At1g16180	S	Function unknown
persimmon1SL001556t0001	2e-98	79.45	At1g30460_2	TA
persimmon1SL001558t0006	2e-96	55.41	At3g49060	T	Signal transduction mechanisms
persimmon1SL001559t0022	0	78.39	At5g27470	J	Translation, ribosomal structure and biogenesis
persimmon1SL001560t0005	5e-46	79.55	At4g27390	-	not classified
persimmon1SL001561t0002	2e-149	65.31	At2g26350	O	Posttranslational modification, protein turnover, chaperones
persimmon1SL001562t0001	3e-166	68.84	At1g30540	G	Carbohydrate transport and metabolism
persimmon1SL001564t0001	4e-98	60.99	At5g61210	U	Intracellular trafficking, secretion, and vesicular transport
persimmon1SL001565t0004	4e-109	74.24	At5g06370	X	Nuclear structure
persimmon1SL001566t0001	4e-143	53.15	At2g03340	KT
persimmon1SL001568t0001	0	82.42	At5g35160	U	Intracellular trafficking, secretion, and vesicular transport
persimmon1SL001569t0004	0	76.16	At2g24820	X	Nuclear structure
persimmon1SL001571t0005	0	69.63	At3g01990	R	General function prediction only
persimmon1SL001572t0001	9e-165	56.58	At5g35820	R	General function prediction only
persimmon1SL001573t0003	0	89.91	At5g50920	O	Posttranslational modification, protein turnover, chaperones
persimmon1SL001574t0001	3e-96	62.73	At1g15200	Z	Unnamed protein/Neuronal membrane glycoprotein/Myelin proteolipid protein
persimmon1SL001575t0002	3e-67	84.17	At1g16740	J	Translation, ribosomal structure and biogenesis
persimmon1SL001577t0005	5e-108	58.96	At1g06210	U	Intracellular trafficking, secretion, and vesicular transport
persimmon1SL001578t0003	0	52.62	At1g06780	S	Function unknown
persimmon1SL001579t0003	2e-146	59.49	At1g25390	T	Signal transduction mechanisms
persimmon1SL001580t0001	6e-52	94.12	At3g61110	J	Translation, ribosomal structure and biogenesis
persimmon1SL001581t0007	2e-90	62.86	At3g54340	K	Transcription
persimmon1SL001582t0005	4e-159	67.15	At3g18950	R	General function prediction only
persimmon1SL001583t0002	0	85.68	At2g26300	DT
persimmon1SL001584t0033	0	53.9	At1g11330	T	Signal transduction mechanisms
persimmon1SL001585t0001	2e-15	48.24	At4g21390	T	Signal transduction mechanisms
persimmon1SL001586t0001	1e-23	57.58	At1g11350	T	Signal transduction mechanisms
persimmon1SL001593t0002	3e-84	76.81	At1g11330	T	Signal transduction mechanisms
persimmon1SL001594t0002	1e-83	43.73	At5g26940	L	Replication, recombination and repair
persimmon1SL001595t0009	1e-18	69.84	At5g02020	X	Nuclear structure
persimmon1SL001597t0001	0	74.63	At1g05940	E	Amino acid transport and metabolism
persimmon1SL001598t0001	2e-77	82.14	At4g21470_2	H	Coenzyme transport and metabolism
persimmon1SL001599t0001	1e-151	76.95	At2g46090	IT
persimmon1SL001600t0010	2e-119	62.03	At1g65020	-	not classified
persimmon1SL001601t0012	8e-30	46.25	At2g36950	P	Inorganic ion transport and metabolism
persimmon1SL001602t0008	3e-34	87.84	At3g02540	L	Replication, recombination and repair
persimmon1SL001603t0002	1e-56	64.75	At3g04950	-	not classified
persimmon1SL001604t0004	0	72.09	At1g79750	C	Energy production and conversion
persimmon1SL001605t0003	6e-126	84.39	At3g10920	P	Inorganic ion transport and metabolism
persimmon1SL001607t0010	0	71.16	At5g22510	G	Carbohydrate transport and metabolism
persimmon1SL001608t0017	0	60.46	At3g14270	T	Signal transduction mechanisms
persimmon1SL001609t0002	1e-16	53.12	At1g50910	-	not classified
persimmon1SL001610t0003	0	72.32	At3g56150	J	Translation, ribosomal structure and biogenesis
persimmon1SL001611t0010	2e-74	42.4	At1g75400	O	Posttranslational modification, protein turnover, chaperones
persimmon1SL001612t0003	0	97.91	At5g62700	Z	Unnamed protein/Neuronal membrane glycoprotein/Myelin proteolipid protein
persimmon1SL001613t0001	1e-126	68.25	At3g15355	O	Posttranslational modification, protein turnover, chaperones
persimmon1SL001614t0002	5e-17	48.67	At1g42990	X	Nuclear structure
persimmon1SL001615t0002	5e-39	59.63	At5g53870	S	Function unknown
persimmon1SL001616t0018	2e-84	65.43	At5g04600	R	General function prediction only
persimmon1SL001617t0001	2e-50	80	At2g19760	Z	Unnamed protein/Neuronal membrane glycoprotein/Myelin proteolipid protein
persimmon1SL001618t0005	0	60.33	At1g02850	G	Carbohydrate transport and metabolism
persimmon1SL001619t0009	0	83.53	At5g47540	S	Function unknown
persimmon1SL001620t0001	4e-134	78.54	At2g34460	G	Carbohydrate transport and metabolism
persimmon1SL001621t0002	8e-54	89.47	At5g64200	A	RNA processing and modification
persimmon1SL001622t0008	1e-109	66.39	At3g58010	X	Nuclear structure
persimmon1SL001623t0003	8e-48	65.32	At1g70780	R	General function prediction only
persimmon1SL001625t0012	0	72.53	At2g20370	GMW
persimmon1SL001626t0002	0	72.92	At1g06290	IQ
persimmon1SL001627t0016	0	70.06	At5g11100	R	General function prediction only
persimmon1SL001628t0001	8e-112	55.36	At4g19380	I	Lipid transport and metabolism
persimmon1SL001630t0002	0	72.71	At5g56680	J	Translation, ribosomal structure and biogenesis
persimmon1SL001632t0003	0	43.27	At2g16000	R	General function prediction only
persimmon1SL001635t0002	0	76.63	At1g31850	R	General function prediction only
persimmon1SL001636t0013	0	53.39	At5g13560	X	Nuclear structure
persimmon1SL001637t0008	8e-154	34.85	YOR335c	J	Translation, ribosomal structure and biogenesis
persimmon1SL001638t0003	6e-52	57.52	At1g28690_1	X	Nuclear structure
persimmon1SL001639t0001	0	69.44	At4g02010	T	Signal transduction mechanisms
persimmon1SL001640t0001	3e-20	29	At3g14630	QI
persimmon1SL001642t0002	2e-178	92.42	At5g28840	GM
persimmon1SL001643t0004	5e-46	47	At2g35880	S	Function unknown
persimmon1SL001644t0003	3e-78	55.83	At5g41210	O	Posttranslational modification, protein turnover, chaperones
persimmon1SL001645t0012	4e-85	39.35	At5g36930	VT
persimmon1SL001646t0013	0	94.92	At1g80070	A	RNA processing and modification
persimmon1SL001647t0006	8e-67	43.21	At5g07220	T	Signal transduction mechanisms
persimmon1SL001648t0001	1e-136	65.01	At1g47710	V	Defense mechanisms
persimmon1SL001649t0004	0	67.56	At3g60740	O	Posttranslational modification, protein turnover, chaperones
persimmon1SL001650t0001	1e-103	93.42	At2g02760	O	Posttranslational modification, protein turnover, chaperones
persimmon1SL001651t0002	0	71.06	At3g28345	Q	Secondary metabolites biosynthesis, transport and catabolism
persimmon1SL001652t0012	2e-133	52.4	At2g47850	R	General function prediction only
persimmon1SL001653t0006	1e-101	52.24	At3g01410	A	RNA processing and modification
persimmon1SL001654t0005	0	73.21	At4g34110	AJ
persimmon1SL001655t0006	7e-61	89.42	At5g42050	S	Function unknown
persimmon1SL001656t0018	0	75.91	At1g65660	A	RNA processing and modification
persimmon1SL001657t0001	3e-77	83.22	At5g04800	J	Translation, ribosomal structure and biogenesis
persimmon1SL001658t0002	3e-47	66.18	At1g04560	X	Nuclear structure
persimmon1SL001659t0015	0	66.62	At3g60160	Q	Secondary metabolites biosynthesis, transport and catabolism
persimmon1SL001660t0001	0	84.23	At5g19760	C	Energy production and conversion
persimmon1SL001661t0001	2e-143	85.02	At2g32520	R	General function prediction only
persimmon1SL001662t0003	3e-101	76	At1g28200	RT
persimmon1SL001664t0001	2e-68	37.65	At5g27650	R	General function prediction only
persimmon1SL001665t0001	0	83.08	At5g45620	O	Posttranslational modification, protein turnover, chaperones
persimmon1SL001666t0001	5e-118	54.05	At5g45360	-	not classified
persimmon1SL001667t0001	8e-135	67.84	At4g10580	R	General function prediction only
persimmon1SL001668t0004	0	89.11	At5g46630	U	Intracellular trafficking, secretion, and vesicular transport
persimmon1SL001669t0004	4e-79	56.19	At2g47730	O	Posttranslational modification, protein turnover, chaperones
persimmon1SL001670t0001	5e-107	85.34	At5g53850_1	G	Carbohydrate transport and metabolism
persimmon1SL001671t0002	4e-78	59.09	At1g71260	X	Nuclear structure
persimmon1SL001672t0014	2e-166	57.21	At4g14590	S	Function unknown
persimmon1SL001673t0003	0	66.27	At1g36050	U	Intracellular trafficking, secretion, and vesicular transport
persimmon1SL001674t0001	4e-161	69.41	At1g09850_1	O	Posttranslational modification, protein turnover, chaperones
persimmon1SL001675t0004	4e-122	81.82	At3g55440	G	Carbohydrate transport and metabolism
persimmon1SL001676t0012	1e-88	46.08	At5g16970	R	General function prediction only
persimmon1SL001677t0014	1e-156	56.43	At5g44250	S	Function unknown
persimmon1SL001678t0001	0	75.43	At4g13780_1	J	Translation, ribosomal structure and biogenesis
persimmon1SL001679t0001	0	85.76	At3g51820	X	Nuclear structure
persimmon1SL001681t0001	5e-45	73.39	At1g12390	OUT
persimmon1SL001682t0002	8e-85	83.33	At4g17615	T	Signal transduction mechanisms
persimmon1SL001683t0007	2e-45	43.46	At4g39780	K	Transcription
persimmon1SL001685t0019	2e-77	79.14	At3g62200	S	Function unknown
persimmon1SL001686t0001	2e-12	61.22	At3g62200	S	Function unknown
persimmon1SL001688t0001	0	91.69	At2g42500	T	Signal transduction mechanisms
persimmon1SL001689t0008	0	78.25	At1g20540	S	Function unknown
persimmon1SL001690t0063	1e-49	36.46	At5g36930	VT
persimmon1SL001691t0001	4e-92	52.15	At4g35520	L	Replication, recombination and repair
persimmon1SL001692t0004	8e-134	57.88	At5g10910	R	General function prediction only
persimmon1SL001693t0002	1e-119	74.6	At1g24260	K	Transcription
persimmon1SL001694t0006	4e-30	60.22	At5g47060	S	Function unknown
persimmon1SL001695t0005	6e-28	51.4	At5g14540	X	Nuclear structure
persimmon1SL001696t0003	0	79.92	At1g07230	T	Signal transduction mechanisms
persimmon1SL001697t0009	0	84.69	At1g69830_2	G	Carbohydrate transport and metabolism
persimmon1SL001698t0017	0	81.83	At5g25880	C	Energy production and conversion
persimmon1SL001700t0011	0	87.43	At3g58610	X	Nuclear structure
persimmon1SL001702t0001	2e-54	44.19	At5g17680	VT
persimmon1SL001703t0004	9e-39	44.07	At5g17680	VT
persimmon1SL001708t0005	2e-38	40.09	At3g01470	K	Transcription
persimmon1SL001709t0005	3e-151	69.84	At3g61610	G	Carbohydrate transport and metabolism
persimmon1SL001710t0006	0	83.07	At3g52990	G	Carbohydrate transport and metabolism
persimmon1SL001711t0012	0	47.97	At1g20760	TU
persimmon1SL001712t0035	2e-30	32.37	At5g41790	Z	Unnamed protein/Neuronal membrane glycoprotein/Myelin proteolipid protein
persimmon1SL001715t0001	3e-172	60.31	At2g48030	X	Nuclear structure
persimmon1SL001716t0002	0	83.69	At1g07810	P	Inorganic ion transport and metabolism
persimmon1SL001717t0007	0	83.44	At5g19820	YU
persimmon1SL001718t0009	0	62.16	At3g46220	S	Function unknown
persimmon1SL001719t0001	4e-176	68.13	At1g36320	X	Nuclear structure
persimmon1SL001721t0006	1e-64	75.54	At2g44860	J	Translation, ribosomal structure and biogenesis
persimmon1SL001724t0002	4e-107	58.2	At3g10870	Q	Secondary metabolites biosynthesis, transport and catabolism
persimmon1SL001725t0001	8e-153	75.47	At2g21270	O	Posttranslational modification, protein turnover, chaperones
persimmon1SL001726t0005	1e-48	47.69	At4g34150	R	General function prediction only
persimmon1SL001727t0004	0	62.99	At2g46370	R	General function prediction only
persimmon1SL001728t0003	0	77.76	At1g04910	S	Function unknown
persimmon1SL001729t0008	0	65.06	At3g18750	R	General function prediction only
persimmon1SL001730t0004	0	81.97	At5g04510	T	Signal transduction mechanisms
persimmon1SL001731t0002	0	79.42	At2g24990	TD
persimmon1SL001732t0013	7e-126	33.42	At1g55850	MG
persimmon1SL001733t0011	1e-141	65.08	At3g05010	S	Function unknown
persimmon1SL001734t0003	1e-137	76.47	At5g53140	T	Signal transduction mechanisms
persimmon1SL001735t0002	2e-11	41.3	At1g28270	X	Nuclear structure
persimmon1SL001736t0003	0	78.72	At4g07960	G	Carbohydrate transport and metabolism
persimmon1SL001737t0005	0	46.69	At1g48110	R	General function prediction only
persimmon1SL001738t0004	2e-78	49.5	At1g63980	AD
persimmon1SL001739t0004	3e-33	49.48	At3g23090	S	Function unknown
persimmon1SL001740t0006	3e-53	53.65	At1g48920	K	Transcription
persimmon1SL001741t0008	1e-65	56.38	At3g29760_2	X	Nuclear structure
persimmon1SL001742t0002	1e-167	80.71	At1g11840	G	Carbohydrate transport and metabolism
persimmon1SL001743t0011	0	69.31	At3g05030	P	Inorganic ion transport and metabolism
persimmon1SL001744t0003	0	69.92	At3g27470	S	Function unknown
persimmon1SL001745t0017	3e-180	74.76	At2g43330	R	General function prediction only
persimmon1SL001746t0001	2e-139	76.1	At1g53580	R	General function prediction only
persimmon1SL001747t0004	0	82.79	At3g02060	A	RNA processing and modification
persimmon1SL001748t0001	2e-85	83.89	At4g26780	O	Posttranslational modification, protein turnover, chaperones
persimmon1SL001749t0001	0	73.32	At1g12940	P	Inorganic ion transport and metabolism
persimmon1SL001750t0001	0	73.33	At1g76810	J	Translation, ribosomal structure and biogenesis
persimmon1SL001751t0004	0	68.18	At1g60420	R	General function prediction only
persimmon1SL001752t0006	4e-29	71.64	At5g63670	K	Transcription
persimmon1SL001753t0006	6e-101	64.16	At2g19080	U	Intracellular trafficking, secretion, and vesicular transport
persimmon1SL001754t0003	2e-165	67.65	At2g26800	CE
persimmon1SL001755t0007	5e-99	71.36	At5g47030	C	Energy production and conversion
persimmon1SL001756t0003	1e-105	36.75	At1g32230	X	Nuclear structure
persimmon1SL001758t0004	4e-70	69.81	At1g14610	J	Translation, ribosomal structure and biogenesis
persimmon1SL001759t0002	0	79.08	At1g43620	GC
persimmon1SL001760t0017	3e-102	65.38	At2g30860	O	Posttranslational modification, protein turnover, chaperones
persimmon1SL001761t0007	1e-39	22.8	Hs5730037	U	Intracellular trafficking, secretion, and vesicular transport
persimmon1SL001762t0006	5e-155	66.2	At1g27600	O	Posttranslational modification, protein turnover, chaperones
persimmon1SL001763t0002	1e-174	76.9	At1g16270_2	T	Signal transduction mechanisms
persimmon1SL001764t0003	0	69.71	At4g02260	T	Signal transduction mechanisms
persimmon1SL001765t0011	1e-111	69.82	At4g25130	O	Posttranslational modification, protein turnover, chaperones
persimmon1SL001766t0007	5e-27	35.42	At3g53530	P	Inorganic ion transport and metabolism
persimmon1SL001767t0002	0	80.52	At2g39890	E	Amino acid transport and metabolism
persimmon1SL001768t0003	0	78.49	At5g24710	-	not classified
persimmon1SL001769t0009	0	73.02	At2g27040	J	Translation, ribosomal structure and biogenesis
persimmon1SL001771t0006	5e-45	40.66	At4g39780	K	Transcription
persimmon1SL001772t0001	0	73.6	At2g36380	Q	Secondary metabolites biosynthesis, transport and catabolism
persimmon1SL001773t0009	0	84.69	At2g17890	T	Signal transduction mechanisms
persimmon1SL001774t0005	0	71.48	At4g20850	O	Posttranslational modification, protein turnover, chaperones
persimmon1SL001775t0012	6e-74	73.78	At5g40490	R	General function prediction only
persimmon1SL001776t0006	2e-62	42.22	At1g61690	TU
persimmon1SL001777t0004	2e-42	48.79	At4g32900	S	Function unknown
persimmon1SL001778t0001	0	75.06	At1g62640	-	not classified
persimmon1SL001779t0003	0	70.54	At1g53320_2	R	General function prediction only
persimmon1SL001780t0007	0	70.11	At2g46210	I	Lipid transport and metabolism
persimmon1SL001781t0002	0	50.07	At3g54790	S	Function unknown
persimmon1SL001782t0017	0	65.7	At4g39640	E	Amino acid transport and metabolism
persimmon1SL001783t0001	0	68.41	At1g29800	S	Function unknown
persimmon1SL001784t0002	0	83.38	At4g01100	C	Energy production and conversion
persimmon1SL001785t0001	3e-18	53.33	At1g17460_2	S	Function unknown
persimmon1SL001786t0007	4e-158	41.99	At5g42010	S	Function unknown
persimmon1SL001787t0004	2e-104	72.13	At4g25030	X	Nuclear structure
persimmon1SL001788t0001	0	83.53	At5g06600	O	Posttranslational modification, protein turnover, chaperones
persimmon1SL001789t0022	2e-42	30.05	At1g08105	L	Replication, recombination and repair
persimmon1SL001790t0001	4e-38	92.54	At1g60230	X	Nuclear structure
persimmon1SL001791t0001	0	57.28	At1g14780	R	General function prediction only
persimmon1SL001792t0001	1e-98	54.6	At2g29660	R	General function prediction only
persimmon1SL001793t0004	3e-133	98.5	At4g17170	U	Intracellular trafficking, secretion, and vesicular transport
persimmon1SL001794t0002	1e-94	67.69	At2g38740	R	General function prediction only
persimmon1SL001795t0002	0	58.83	At2g21710	KR
persimmon1SL001796t0003	0	79.55	At3g57530	T	Signal transduction mechanisms
persimmon1SL001797t0002	0	74.83	At4g30960	T	Signal transduction mechanisms
persimmon1SL001798t0002	0	69.61	At3g59820	S	Function unknown
persimmon1SL001799t0001	2e-180	67.59	At1g10070	E	Amino acid transport and metabolism
persimmon1SL001800t0001	2e-52	44.62	At2g02360	W	Extracellular structures
persimmon1SL001801t0004	2e-83	70.09	At2g25860	-	not classified
persimmon1SL001802t0001	1e-93	80.59	At1g26160	R	General function prediction only
persimmon1SL001803t0001	3e-38	84.72	At5g40950	J	Translation, ribosomal structure and biogenesis
persimmon1SL001804t0004	0	70.13	At2g38290	P	Inorganic ion transport and metabolism
persimmon1SL001805t0011	0	81.3	At5g50000	T	Signal transduction mechanisms
persimmon1SL001806t0013	0	69.06	At1g72560	YUJ
persimmon1SL001807t0004	7e-128	78.26	At5g08420	JD
persimmon1SL001808t0003	6e-59	51.77	At3g46640	RK
persimmon1SL001810t0005	2e-127	44.14	At3g13460	R	General function prediction only
persimmon1SL001811t0001	0	68.12	At5g13980	G	Carbohydrate transport and metabolism
persimmon1SL001812t0010	0	61.25	At3g16170	I	Lipid transport and metabolism
persimmon1SL001813t0009	0	63.42	At3g07400	-	not classified
persimmon1SL001814t0012	0	71.43	At1g08190	U	Intracellular trafficking, secretion, and vesicular transport
persimmon1SL001815t0001	0	75.75	At2g31970	L	Replication, recombination and repair
persimmon1SL001817t0002	0	69.15	At5g65380	R	General function prediction only
persimmon1SL001818t0001	0	77.23	At1g77590	I	Lipid transport and metabolism
persimmon1SL001819t0001	9e-49	93.46	At5g02560	B	Chromatin structure and dynamics
persimmon1SL001820t0001	0	62.23	At1g79690	-	not classified
persimmon1SL001821t0001	5e-28	59.14	At2g40080	S	Function unknown
persimmon1SL001822t0006	5e-169	56.12	At2g40570	A	RNA processing and modification
persimmon1SL001823t0005	0	89.14	At2g01970	U	Intracellular trafficking, secretion, and vesicular transport
persimmon1SL001824t0001	0	85.34	At5g10200	X	Nuclear structure
persimmon1SL001825t0001	0	63.64	At1g70370	X	Nuclear structure
persimmon1SL001826t0001	8e-66	83.08	At2g28910	S	Function unknown
persimmon1SL001827t0008	2e-105	69.43	At3g01800	J	Translation, ribosomal structure and biogenesis
persimmon1SL001828t0001	2e-96	57.79	At1g69490	S	Function unknown
persimmon1SL001829t0003	0	78.24	At4g20980	J	Translation, ribosomal structure and biogenesis
persimmon1SL001831t0001	2e-172	72.27	At3g20740	K	Transcription
persimmon1SL001832t0021	0	57.65	At1g06780	S	Function unknown
persimmon1SL001833t0001	3e-90	65.82	At3g45140	I	Lipid transport and metabolism
persimmon1SL001835t0002	0	75.56	At1g62640	-	not classified
persimmon1SL001836t0006	0	45.04	At4g38440	S	Function unknown
persimmon1SL001837t0009	9e-109	64.26	At3g22970	S	Function unknown
persimmon1SL001838t0012	0	72.79	At5g13690	U	Intracellular trafficking, secretion, and vesicular transport
persimmon1SL001839t0014	6e-68	52.38	At3g54340	K	Transcription
persimmon1SL001840t0002	0	97.13	At4g38510	C	Energy production and conversion
persimmon1SL001841t0002	9e-58	57.24	At4g31930	-	not classified
persimmon1SL001842t0006	0	82.88	At5g65620	O	Posttranslational modification, protein turnover, chaperones
persimmon1SL001843t0002	0	54.61	At4g32160	X	Nuclear structure
persimmon1SL001844t0005	9e-101	82.42	At3g03610	S	Function unknown
persimmon1SL001845t0005	2e-116	37.94	At1g70520	T	Signal transduction mechanisms
persimmon1SL001846t0004	1e-63	51.09	At1g76890	K	Transcription
persimmon1SL001847t0004	2e-47	85.19	At1g22450	C	Energy production and conversion
persimmon1SL001848t0001	0	73.93	At1g29800	S	Function unknown
persimmon1SL001849t0005	2e-34	59.63	At5g51960	-	not classified
persimmon1SL001850t0004	0	79.05	At2g33040	C	Energy production and conversion
persimmon1SL001854t0011	0	63.18	At1g22460	S	Function unknown
persimmon1SL001855t0001	9e-19	56.16	At4g26620	X	Nuclear structure
persimmon1SL001856t0001	0	65.93	At4g20270	T	Signal transduction mechanisms
persimmon1SL001857t0002	0	94.65	At5g19780	Z	Unnamed protein/Neuronal membrane glycoprotein/Myelin proteolipid protein
persimmon1SL001858t0007	1e-150	69.48	At5g05000	X	Nuclear structure
persimmon1SL001859t0006	0	75.46	At4g29010	I	Lipid transport and metabolism
persimmon1SL001861t0002	0	71.37	At1g16350	F	Nucleotide transport and metabolism
persimmon1SL001862t0018	0	77.98	At4g16650_2	O	Posttranslational modification, protein turnover, chaperones
persimmon1SL001863t0002	7e-47	30.38	At5g22550	S	Function unknown
persimmon1SL001864t0002	6e-148	65.35	At1g71695	R	General function prediction only
persimmon1SL001865t0003	0	89.76	At1g09430	C	Energy production and conversion
persimmon1SL001866t0003	2e-143	74.32	At3g58180	R	General function prediction only
persimmon1SL001867t0004	0	82.31	At4g00720	G	Carbohydrate transport and metabolism
persimmon1SL001868t0002	1e-143	87.83	At1g58380	J	Translation, ribosomal structure and biogenesis
persimmon1SL001869t0014	0	83.5	At3g09630	A	RNA processing and modification
persimmon1SL001870t0002	2e-40	76.29	At3g02020	E	Amino acid transport and metabolism
persimmon1SL001871t0021	1e-57	46.48	At2g27340	M	Cell wall/membrane/envelope biogenesis
persimmon1SL001872t0002	1e-28	61.96	At5g17610	-	not classified
persimmon1SL001873t0001	0	78.55	At2g17510	J	Translation, ribosomal structure and biogenesis
persimmon1SL001874t0006	4e-32	57.84	At1g09290	-	not classified
persimmon1SL001875t0007	0	72.84	At4g26100	T	Signal transduction mechanisms
persimmon1SL001876t0006	2e-138	74.37	At5g13430	C	Energy production and conversion
persimmon1SL001877t0005	0	68.51	At3g53380	T	Signal transduction mechanisms
persimmon1SL001878t0014	0	61.28	At1g80530	GR
persimmon1SL001879t0003	4e-114	60.85	At5g47650	T	Signal transduction mechanisms
persimmon1SL001880t0004	2e-46	87.8	At1g49400	J	Translation, ribosomal structure and biogenesis
persimmon1SL001881t0010	0	77.97	At1g72330	E	Amino acid transport and metabolism
persimmon1SL001882t0010	7e-73	53.47	At1g69680	T	Signal transduction mechanisms
persimmon1SL001883t0001	2e-125	98.34	At2g47170	U	Intracellular trafficking, secretion, and vesicular transport
persimmon1SL001884t0001	0	80	At3g42050	C	Energy production and conversion
persimmon1SL001885t0016	0	53.47	At1g76630	A	RNA processing and modification
persimmon1SL001886t0004	4e-134	57.65	At3g16810	J	Translation, ribosomal structure and biogenesis
persimmon1SL001887t0001	4e-16	39.31	At1g69760	X	Nuclear structure
persimmon1SL001888t0006	2e-72	85.31	At2g37410	U	Intracellular trafficking, secretion, and vesicular transport
persimmon1SL001889t0001	0	72.21	At2g20900	IT
persimmon1SL001890t0006	3e-13	38.64	At4g28990	-	not classified
persimmon1SL001891t0004	8e-74	41.07	At5g03180	A	RNA processing and modification
persimmon1SL001892t0005	8e-143	44.9	At3g09850	A	RNA processing and modification
persimmon1SL001893t0007	5e-97	89.66	At1g15820_2	C	Energy production and conversion
persimmon1SL001894t0007	0	87.57	At1g30580	R	General function prediction only
persimmon1SL001895t0004	0	63.6	At4g19180_2	F	Nucleotide transport and metabolism
persimmon1SL001896t0012	3e-62	80.53	At1g54290	J	Translation, ribosomal structure and biogenesis
persimmon1SL001898t0002	0	82.57	At3g18130	T	Signal transduction mechanisms
persimmon1SL001899t0005	1e-112	71.19	At4g38800	X	Nuclear structure
persimmon1SL001900t0001	3e-131	57.43	At2g07680	Q	Secondary metabolites biosynthesis, transport and catabolism
persimmon1SL001901t0002	5e-76	63.1	At5g45130	U	Intracellular trafficking, secretion, and vesicular transport
persimmon1SL001902t0034	3e-141	42.19	At3g51550	T	Signal transduction mechanisms
persimmon1SL001903t0001	2e-35	56.88	At2g17220	T	Signal transduction mechanisms
persimmon1SL001904t0001	3e-17	51.35	At3g51550	T	Signal transduction mechanisms
persimmon1SL001907t0004	2e-101	43.98	At1g19630	QI
persimmon1SL001909t0009	3e-88	46.54	At5g28830	X	Nuclear structure
persimmon1SL001910t0010	2e-48	46.05	At3g03880	X	Nuclear structure
persimmon1SL001911t0019	3e-88	56.62	At4g11410	Q	Secondary metabolites biosynthesis, transport and catabolism
persimmon1SL001912t0002	0	57.31	At5g58950	T	Signal transduction mechanisms
persimmon1SL001913t0005	0	64.29	At5g55310	L	Replication, recombination and repair
persimmon1SL001914t0001	0	87.37	At1g53310	C	Energy production and conversion
persimmon1SL001915t0003	0	75.24	At4g01660	R	General function prediction only
persimmon1SL001916t0010	0	86.58	At2g29630	-	not classified
persimmon1SL001917t0004	1e-72	64.41	At5g13180	S	Function unknown
persimmon1SL001918t0003	0	74.25	At5g27540	V	Defense mechanisms
persimmon1SL001920t0011	2e-105	36.27	At4g13310	Q	Secondary metabolites biosynthesis, transport and catabolism
persimmon1SL001921t0001	0	75.94	At5g19440	V	Defense mechanisms
persimmon1SL001922t0002	0	72.53	At2g42880	T	Signal transduction mechanisms
persimmon1SL001923t0001	1e-146	64.44	At2g30700	X	Nuclear structure
persimmon1SL001924t0001	0	69.76	At4g38610	O	Posttranslational modification, protein turnover, chaperones
persimmon1SL001925t0001	2e-135	54.94	At2g27900	S	Function unknown
persimmon1SL001926t0005	9e-42	66.9	At3g49600_1	A	RNA processing and modification
persimmon1SL001927t0005	3e-176	53.09	At3g02740	O	Posttranslational modification, protein turnover, chaperones
persimmon1SL001928t0003	3e-70	89.78	At1g52740	B	Chromatin structure and dynamics
persimmon1SL001929t0001	0	83.57	At2g29650	G	Carbohydrate transport and metabolism
persimmon1SL001930t0010	0	48.83	At1g15290	R	General function prediction only
persimmon1SL001931t0002	5e-152	57.96	At3g09350	O	Posttranslational modification, protein turnover, chaperones
persimmon1SL001932t0004	0	75.11	At5g26830	J	Translation, ribosomal structure and biogenesis
persimmon1SL001933t0018	0	58.28	At1g63700	T	Signal transduction mechanisms
persimmon1SL001934t0001	4e-146	96.83	At5g55190	U	Intracellular trafficking, secretion, and vesicular transport
persimmon1SL001935t0001	5e-52	76.07	At3g07480	C	Energy production and conversion
persimmon1SL001936t0005	0	69	At2g21630	U	Intracellular trafficking, secretion, and vesicular transport
persimmon1SL001937t0004	1e-119	62.88	At1g20110	R	General function prediction only
persimmon1SL001938t0002	2e-81	59.02	At1g76880	K	Transcription
persimmon1SL001939t0001	1e-15	76.92	At1g27350	S	Function unknown
persimmon1SL001940t0003	0	69.46	At1g79000	K	Transcription
persimmon1SL001941t0008	0	88.55	At4g35800	K	Transcription
persimmon1SL001942t0002	2e-143	60.63	At5g25220	K	Transcription
persimmon1SL001943t0001	1e-22	78.85	At4g35100	G	Carbohydrate transport and metabolism
persimmon1SL001944t0003	1e-149	65.63	At1g72160	I	Lipid transport and metabolism
persimmon1SL001945t0002	4e-70	88.81	At2g39450	P	Inorganic ion transport and metabolism
persimmon1SL001947t0001	3e-91	63.18	At3g51740	T	Signal transduction mechanisms
persimmon1SL001948t0007	0	77.44	At4g36650	K	Transcription
persimmon1SL001950t0004	0	74.84	At2g42120	L	Replication, recombination and repair
persimmon1SL001952t0003	2e-132	76.73	At4g01560	A	RNA processing and modification
persimmon1SL001953t0003	5e-154	56.64	At5g14020	X	Nuclear structure
persimmon1SL001954t0015	0	64.45	At1g09010	G	Carbohydrate transport and metabolism
persimmon1SL001955t0001	0	67.01	At3g17850	TR
persimmon1SL001957t0010	1e-68	59.28	At3g22190	X	Nuclear structure
persimmon1SL001958t0002	1e-159	69.33	At1g09960	G	Carbohydrate transport and metabolism
persimmon1SL001959t0003	0	70.54	At5g20990	H	Coenzyme transport and metabolism
persimmon1SL001962t0001	0	52.71	At1g08620	R	General function prediction only
persimmon1SL001964t0004	0	76.23	At1g59610	UR
persimmon1SL001965t0004	5e-160	55.72	At5g50420	X	Nuclear structure
persimmon1SL001967t0002	1e-149	66.67	At1g52540	T	Signal transduction mechanisms
persimmon1SL001968t0006	2e-49	33.27	At1g36990	X	Nuclear structure
persimmon1SL001969t0001	8e-63	71.15	At3g07030	S	Function unknown
persimmon1SL001970t0001	2e-15	52.86	At1g79280	S	Function unknown
persimmon1SL001971t0008	0	55.86	At1g79280	S	Function unknown
persimmon1SL001974t0008	4e-117	67.2	At3g23620	J	Translation, ribosomal structure and biogenesis
persimmon1SL001975t0001	1e-68	92.19	At5g20160	AJ
persimmon1SL001976t0008	5e-154	44.73	At5g43130	K	Transcription
persimmon1SL001977t0001	0	71.68	At1g20080	R	General function prediction only
persimmon1SL001978t0001	5e-29	55.06	At4g19070	-	not classified
persimmon1SL001979t0001	8e-152	68.03	At1g47128_1	O	Posttranslational modification, protein turnover, chaperones
persimmon1SL001980t0011	1e-146	42.7	Hs7705433	JK
persimmon1SL001981t0002	7e-165	51.94	At2g40000	X	Nuclear structure
persimmon1SL001982t0009	0	64.22	At3g52140	R	General function prediction only
persimmon1SL001983t0001	0	87.56	At5g61840	GMW
persimmon1SL001984t0014	2e-179	71.88	At1g47128_1	O	Posttranslational modification, protein turnover, chaperones
persimmon1SL001985t0001	0	76.96	At2g19520	B	Chromatin structure and dynamics
persimmon1SL001988t0040	0	76.29	At5g03650	G	Carbohydrate transport and metabolism
persimmon1SL001989t0001	5e-135	70.07	At4g25000	G	Carbohydrate transport and metabolism
persimmon1SL001990t0003	0	65.65	At3g09100	A	RNA processing and modification
persimmon1SL001991t0008	4e-82	55.26	At1g17100	R	General function prediction only
persimmon1SL001992t0003	6e-81	35.7	At3g54500	X	Nuclear structure
persimmon1SL001994t0004	0	58.5	At3g23150	T	Signal transduction mechanisms
persimmon1SL001995t0032	0	61.18	At3g05630	I	Lipid transport and metabolism
persimmon1SL001996t0003	0	91.25	At5g15490	GT
persimmon1SL001997t0010	1e-51	56.77	Hs7661808	O	Posttranslational modification, protein turnover, chaperones
persimmon1SL001998t0005	7e-105	39.92	At3g22220	S	Function unknown
persimmon1SL001999t0001	0	60.83	At3g17740_2	-	not classified
persimmon1SL002000t0001	0	75.39	At3g52850	X	Nuclear structure
persimmon1SL002001t0008	5e-27	39.39	At1g09700	X	Nuclear structure
persimmon1SL002002t0003	0	84.33	At3g01120	E	Amino acid transport and metabolism
persimmon1SL002003t0002	0	64.4	At1g67730_1	T	Signal transduction mechanisms
persimmon1SL002004t0002	3e-103	60.45	At4g17900	R	General function prediction only
persimmon1SL002005t0006	6e-38	73.53	At5g37370	R	General function prediction only
persimmon1SL002006t0002	1e-39	77.32	At5g37370	R	General function prediction only
persimmon1SL002007t0002	8e-144	82.92	At5g37370	R	General function prediction only
persimmon1SL002008t0002	0	70.46	At5g49900	G	Carbohydrate transport and metabolism
persimmon1SL002009t0004	0	69.61	At1g54610	D	Cell cycle control, cell division, chromosome partitioning
persimmon1SL002010t0002	5e-50	46.48	At1g06190	X	Nuclear structure
persimmon1SL002011t0003	0	81.33	At3g51800	R	General function prediction only
persimmon1SL002012t0002	0	60.22	At1g80530	GR
persimmon1SL002013t0005	1e-155	67.99	At5g20080	HC
persimmon1SL002014t0001	3e-71	82.68	At1g67600	X	Nuclear structure
persimmon1SL002015t0004	3e-178	47.48	At2g36960	K	Transcription
persimmon1SL002016t0006	0	80.92	At2g43750	E	Amino acid transport and metabolism
persimmon1SL002017t0017	0	84.69	At1g55930_2	S	Function unknown
persimmon1SL002018t0009	0	77.62	At1g15130	R	General function prediction only
persimmon1SL002019t0004	5e-150	85.77	At1g78300	O	Posttranslational modification, protein turnover, chaperones
persimmon1SL002020t0001	1e-81	66.32	At5g52980	-	not classified
persimmon1SL002021t0002	1e-163	91.02	At4g12590	S	Function unknown
persimmon1SL002022t0008	2e-75	37.87	At4g38180	T	Signal transduction mechanisms
persimmon1SL002023t0003	0	81.01	At5g12200	F	Nucleotide transport and metabolism
persimmon1SL002024t0003	0	63.02	At1g48090	U	Intracellular trafficking, secretion, and vesicular transport
persimmon1SL002025t0007	0	46.86	At2g34750	K	Transcription
persimmon1SL002026t0013	1e-52	32.92	At3g20490	-	not classified
persimmon1SL002027t0004	2e-74	81.54	At4g20760	R	General function prediction only
persimmon1SL002028t0030	0	67.5	At3g05090	S	Function unknown
persimmon1SL002030t0003	6e-123	61.42	At3g55830	GMW
persimmon1SL002031t0005	0	90.4	At2g28760	GM
persimmon1SL002032t0002	3e-83	40.13	At1g19860	S	Function unknown
persimmon1SL002034t0017	3e-167	67.16	At5g46750	T	Signal transduction mechanisms
persimmon1SL002035t0007	1e-50	79.82	At2g35795	O	Posttranslational modification, protein turnover, chaperones
persimmon1SL002036t0006	0	69.82	At4g08350	K	Transcription
persimmon1SL002037t0001	4e-34	87.83	At2g17350	-	not classified
persimmon1SL002038t0014	0	55.05	At5g65950	S	Function unknown
persimmon1SL002039t0005	0	68.93	At2g29650	G	Carbohydrate transport and metabolism
persimmon1SL002041t0002	3e-76	51.29	At5g32440	X	Nuclear structure
persimmon1SL002042t0007	5e-89	50.27	At5g39660	R	General function prediction only
persimmon1SL002043t0005	0	69.48	At4g33150	E	Amino acid transport and metabolism
persimmon1SL002044t0003	0	62.39	At2g47800	Q	Secondary metabolites biosynthesis, transport and catabolism
persimmon1SL002045t0006	0	53.62	At3g04490_2	YU
persimmon1SL002046t0002	6e-179	73.56	At3g15090	CR
persimmon1SL002047t0007	0	75.12	At3g01490	T	Signal transduction mechanisms
persimmon1SL002048t0008	2e-142	88.84	At5g65270	U	Intracellular trafficking, secretion, and vesicular transport
persimmon1SL002049t0002	7e-178	85.23	At5g66470	DT
persimmon1SL002050t0003	3e-28	29.15	At2g07420	R	General function prediction only
persimmon1SL002051t0005	1e-105	74.19	At2g36830	G	Carbohydrate transport and metabolism
persimmon1SL002052t0027	0	70.53	At4g32770	-	not classified
persimmon1SL002053t0008	5e-164	71.25	At5g53340	G	Carbohydrate transport and metabolism
persimmon1SL002054t0009	0	55.92	At5g10560	GR
persimmon1SL002055t0001	0	72.86	At3g22330	A	RNA processing and modification
persimmon1SL002056t0002	1e-68	71.72	At5g61230	R	General function prediction only
persimmon1SL002057t0001	8e-137	64.11	At5g45370	R	General function prediction only
persimmon1SL002058t0005	0	56.96	At2g27200	R	General function prediction only
persimmon1SL002059t0021	1e-16	27.2	At3g14470	T	Signal transduction mechanisms
persimmon1SL002061t0001	7e-78	36.78	At1g11480	-	not classified
persimmon1SL002062t0003	1e-164	54.51	At5g60420	K	Transcription
persimmon1SL002063t0002	0	66.83	At4g24610	X	Nuclear structure
persimmon1SL002064t0009	0	84.88	At5g17310	G	Carbohydrate transport and metabolism
persimmon1SL002065t0003	2e-109	43.49	At1g73970	-	not classified
persimmon1SL002066t0001	2e-113	64.86	At2g20040	T	Signal transduction mechanisms
persimmon1SL002067t0001	4e-64	61.78	At5g44520	G	Carbohydrate transport and metabolism
persimmon1SL002068t0012	7e-76	78.2	At4g04830	O	Posttranslational modification, protein turnover, chaperones
persimmon1SL002069t0001	0	66.32	At4g36630	U	Intracellular trafficking, secretion, and vesicular transport
persimmon1SL002070t0001	0	82.96	At3g16950	C	Energy production and conversion
persimmon1SL002071t0001	2e-161	59.22	At5g11010	R	General function prediction only
persimmon1SL002072t0002	5e-158	73.29	At5g66530	G	Carbohydrate transport and metabolism
persimmon1SL002073t0003	8e-143	46.19	Hs11968051	Y	Cytoskeleton
persimmon1SL002074t0004	0	57.38	At5g40480	YU
persimmon1SL002075t0004	1e-70	69.09	At5g06240	-	not classified
persimmon1SL002078t0022	2e-161	51.56	At5g10530	T	Signal transduction mechanisms
persimmon1SL002079t0002	3e-53	63.58	At5g65220	J	Translation, ribosomal structure and biogenesis
persimmon1SL002080t0003	0	80.89	At4g32840	G	Carbohydrate transport and metabolism
persimmon1SL002081t0010	0	69.33	At5g55070	C	Energy production and conversion
persimmon1SL002082t0025	0	49.69	At1g52520	T	Signal transduction mechanisms
persimmon1SL002083t0004	0	74.94	At1g75850	U	Intracellular trafficking, secretion, and vesicular transport
persimmon1SL002085t0006	0	80.36	At5g22770	U	Intracellular trafficking, secretion, and vesicular transport
persimmon1SL002086t0002	0	82.11	At4g09510	G	Carbohydrate transport and metabolism
persimmon1SL002087t0003	0	83.23	At5g23670	O	Posttranslational modification, protein turnover, chaperones
persimmon1SL002088t0005	6e-127	44.74	At5g43310	T	Signal transduction mechanisms
persimmon1SL002089t0001	6e-45	62.73	At2g44720	-	not classified
persimmon1SL002090t0002	0	91.89	At3g50000	TDK
persimmon1SL002091t0011	0	82.99	At4g31480	U	Intracellular trafficking, secretion, and vesicular transport
persimmon1SL002092t0002	0	46.48	At3g43920	A	RNA processing and modification
persimmon1SL002093t0025	3e-149	53.85	At1g21570	R	General function prediction only
persimmon1SL002094t0017	0	69.88	At3g19990	-	not classified
persimmon1SL002095t0004	7e-173	42	At5g59810	OR
persimmon1SL002096t0004	0	74.87	At3g06190	DR
persimmon1SL002097t0001	9e-72	43.09	At3g50310	T	Signal transduction mechanisms
persimmon1SL002098t0005	9e-81	53.9	At3g19910	O	Posttranslational modification, protein turnover, chaperones
persimmon1SL002099t0004	4e-92	58.1	At5g23590	O	Posttranslational modification, protein turnover, chaperones
persimmon1SL002100t0002	0	69.52	At5g53860	-	not classified
persimmon1SL002101t0006	4e-103	61.69	At2g39140	-	not classified
persimmon1SL002102t0001	0	83.68	At1g62020	U	Intracellular trafficking, secretion, and vesicular transport
persimmon1SL002103t0014	8e-55	40.35	At4g18820	L	Replication, recombination and repair
persimmon1SL002104t0002	0	65.12	At2g41740	Z	Unnamed protein/Neuronal membrane glycoprotein/Myelin proteolipid protein
persimmon1SL002105t0004	5e-170	55.29	At1g22360	GC
persimmon1SL002106t0008	3e-134	48.43	At5g43930	R	General function prediction only
persimmon1SL002107t0005	0	67.79	At2g25730	R	General function prediction only
persimmon1SL002108t0003	1e-108	57.29	At3g57480	R	General function prediction only
persimmon1SL002109t0014	0	80.13	At3g50530	T	Signal transduction mechanisms
persimmon1SL002110t0001	2e-58	70.85	At3g44890	J	Translation, ribosomal structure and biogenesis
persimmon1SL002111t0001	1e-145	79.75	At5g63400	F	Nucleotide transport and metabolism
persimmon1SL002112t0003	6e-37	46.35	At5g44080	K	Transcription
persimmon1SL002113t0003	3e-106	58.56	At4g36960	R	General function prediction only
persimmon1SL002114t0003	0	65.55	At5g48730	R	General function prediction only
persimmon1SL002116t0002	0	61.6	At5g04420	R	General function prediction only
persimmon1SL002117t0001	0	71.93	At5g11980	U	Intracellular trafficking, secretion, and vesicular transport
persimmon1SL002118t0009	2e-116	70.97	At3g09770	O	Posttranslational modification, protein turnover, chaperones
persimmon1SL002119t0004	2e-33	63.33	At4g38260	S	Function unknown
persimmon1SL002120t0008	1e-136	45.76	At3g12220	OE
persimmon1SL002121t0005	0	69.87	At3g14310	M	Cell wall/membrane/envelope biogenesis
persimmon1SL002122t0003	5e-60	63.52	At4g22360	K	Transcription
persimmon1SL002123t0003	7e-70	93.75	At5g20160	AJ
persimmon1SL002124t0002	5e-133	71.01	At3g01280	P	Inorganic ion transport and metabolism
persimmon1SL002125t0001	3e-144	69.38	At1g03910	T	Signal transduction mechanisms
persimmon1SL002126t0001	3e-49	51.55	At2g30440	O	Posttranslational modification, protein turnover, chaperones
persimmon1SL002127t0004	0	90.13	At5g50950	C	Energy production and conversion
persimmon1SL002128t0009	0	52.61	At2g31740	E	Amino acid transport and metabolism
persimmon1SL002129t0004	0	77.74	At5g59740	G	Carbohydrate transport and metabolism
persimmon1SL002130t0007	5e-55	55.67	At5g17710	O	Posttranslational modification, protein turnover, chaperones
persimmon1SL002131t0008	8e-106	78.01	At3g02560	J	Translation, ribosomal structure and biogenesis
persimmon1SL002132t0001	0	74.11	At5g49960	X	Nuclear structure
persimmon1SL002133t0001	0	51.1	At2g32240	X	Nuclear structure
persimmon1SL002134t0005	0	79.69	At4g34450	U	Intracellular trafficking, secretion, and vesicular transport
persimmon1SL002136t0001	8e-85	59.18	At3g12750	P	Inorganic ion transport and metabolism
persimmon1SL002137t0001	0	67.26	At4g39850	IR
persimmon1SL002138t0012	2e-63	78.99	At1g55300	K	Transcription
persimmon1SL002139t0006	1e-98	55	At4g02860	R	General function prediction only
persimmon1SL002140t0006	3e-147	76.64	At3g54170	A	RNA processing and modification
persimmon1SL002141t0003	9e-159	64.93	At2g21860	X	Nuclear structure
persimmon1SL002142t0007	1e-119	65.96	At1g33970	V	Defense mechanisms
persimmon1SL002143t0013	1e-128	47.23	At2g30470	TK
persimmon1SL002144t0002	2e-133	73.18	At1g32130	S	Function unknown
persimmon1SL002145t0001	0	83.79	At1g20960	A	RNA processing and modification
persimmon1SL002146t0001	0	70.73	At5g09860	Y	Cytoskeleton
persimmon1SL002147t0002	0	75.98	At2g42520	A	RNA processing and modification
persimmon1SL002149t0004	0	73.92	At5g48520	X	Nuclear structure
persimmon1SL002150t0001	8e-67	90.85	At1g54690	B	Chromatin structure and dynamics
persimmon1SL002151t0001	2e-166	58.73	At2g15860	-	not classified
persimmon1SL002152t0008	0	61.92	At2g35800	C	Energy production and conversion
persimmon1SL002153t0008	1e-80	61.41	At4g05400	X	Nuclear structure
persimmon1SL002154t0001	1e-131	47.26	At4g10990_1	R	General function prediction only
persimmon1SL002155t0001	5e-26	82.76	At5g45190	D	Cell cycle control, cell division, chromosome partitioning
persimmon1SL002156t0008	0	57.86	At5g45190	D	Cell cycle control, cell division, chromosome partitioning
persimmon1SL002157t0018	0	57.71	At4g28080	R	General function prediction only
persimmon1SL002158t0003	1e-84	89.78	At2g36060	O	Posttranslational modification, protein turnover, chaperones
persimmon1SL002159t0003	2e-89	29.49	At3g01680	X	Nuclear structure
persimmon1SL002160t0001	1e-151	63.25	At3g49620	QR
persimmon1SL002161t0001	9e-92	72.16	At1g32070	X	Nuclear structure
persimmon1SL002164t0020	7e-172	78.91	At5g24690	R	General function prediction only
persimmon1SL002165t0004	0	61.06	At3g58640	T	Signal transduction mechanisms
persimmon1SL002166t0005	0	69.25	At3g55020	U	Intracellular trafficking, secretion, and vesicular transport
persimmon1SL002167t0008	0	71.86	At2g01170	E	Amino acid transport and metabolism
persimmon1SL002169t0003	9e-165	68.67	At5g19290	I	Lipid transport and metabolism
persimmon1SL002170t0001	2e-75	42.07	At1g25430	R	General function prediction only
persimmon1SL002171t0014	3e-175	62.09	At3g19840	K	Transcription
persimmon1SL002172t0003	1e-51	80.39	At2g37340	A	RNA processing and modification
persimmon1SL002173t0014	1e-14	49	At5g57910	X	Nuclear structure
persimmon1SL002174t0011	5e-159	73.11	At5g53760	R	General function prediction only
persimmon1SL002175t0003	2e-132	58.36	At1g66980_2	T	Signal transduction mechanisms
persimmon1SL002176t0017	2e-178	46.91	At5g38210	T	Signal transduction mechanisms
persimmon1SL002177t0001	2e-142	78.26	At5g24840	R	General function prediction only
persimmon1SL002178t0004	0	71.54	At5g47560	P	Inorganic ion transport and metabolism
persimmon1SL002179t0002	1e-102	55.59	At4g29080	TR
persimmon1SL002180t0005	0	83.52	At2g32730	O	Posttranslational modification, protein turnover, chaperones
persimmon1SL002181t0002	0	69.57	At1g26370	A	RNA processing and modification
persimmon1SL002182t0001	0	57.21	At2g25490	R	General function prediction only
persimmon1SL002183t0004	0	80.13	At2g23150	P	Inorganic ion transport and metabolism
persimmon1SL002184t0001	2e-148	55.51	At1g65080	OU
persimmon1SL002185t0002	5e-180	72.51	At2g25840	J	Translation, ribosomal structure and biogenesis
persimmon1SL002186t0004	1e-99	55	At1g53920	RI
persimmon1SL002188t0005	2e-27	69.57	At4g14220	O	Posttranslational modification, protein turnover, chaperones
persimmon1SL002189t0001	0	90.74	At3g26560	A	RNA processing and modification
persimmon1SL002190t0003	1e-13	56.93	At2g25670	-	not classified
persimmon1SL002191t0003	6e-106	45.99	YNL112w	A	RNA processing and modification
persimmon1SL002192t0003	0	96.55	At5g09810	Z	Unnamed protein/Neuronal membrane glycoprotein/Myelin proteolipid protein
persimmon1SL002193t0010	7e-66	60.89	At1g68100	P	Inorganic ion transport and metabolism
persimmon1SL002194t0003	0	96.46	At3g05530	O	Posttranslational modification, protein turnover, chaperones
persimmon1SL002195t0019	8e-77	48.84	At3g49290	X	Nuclear structure
persimmon1SL002196t0008	6e-33	39.77	At2g32910	S	Function unknown
persimmon1SL002197t0002	0	84.28	At1g54100	C	Energy production and conversion
persimmon1SL002198t0003	7e-137	72.56	At1g77290	S	Function unknown
persimmon1SL002199t0007	1e-127	55.52	At1g60750	C	Energy production and conversion
persimmon1SL002200t0007	7e-147	72.05	At2g20280	R	General function prediction only
persimmon1SL002201t0001	1e-30	45.66	At3g23920	G	Carbohydrate transport and metabolism
persimmon1SL002202t0003	0	70.9	At1g78130	G	Carbohydrate transport and metabolism
persimmon1SL002203t0011	3e-62	67.43	At4g01560	A	RNA processing and modification
persimmon1SL002204t0001	4e-164	45.32	At3g05850	R	General function prediction only
persimmon1SL002205t0003	3e-47	61.13	At4g02590	KT
persimmon1SL002207t0007	0	57.83	At5g04540	IU
persimmon1SL002208t0004	4e-51	60.69	At5g25360	X	Nuclear structure
persimmon1SL002209t0006	8e-106	59.16	At5g47470	R	General function prediction only
persimmon1SL002210t0006	3e-92	49.67	At3g14010	A	RNA processing and modification
persimmon1SL002211t0017	9e-130	52.42	At1g19020	L	Replication, recombination and repair
persimmon1SL002212t0005	0	56.07	At2g29190	J	Translation, ribosomal structure and biogenesis
persimmon1SL002213t0003	0	70.67	At1g05840	O	Posttranslational modification, protein turnover, chaperones
persimmon1SL002214t0004	8e-20	35.97	At5g05830	A	RNA processing and modification
persimmon1SL002215t0001	8e-136	67.38	At2g38660	H	Coenzyme transport and metabolism
persimmon1SL002216t0002	7e-57	77.91	At5g63530	P	Inorganic ion transport and metabolism
persimmon1SL002219t0003	0	91.99	At5g08530	C	Energy production and conversion
persimmon1SL002220t0003	5e-161	74.43	At3g08030	S	Function unknown
persimmon1SL002221t0006	0	67.97	At3g62770	S	Function unknown
persimmon1SL002222t0001	4e-39	47.6	At1g72830	K	Transcription
persimmon1SL002223t0001	3e-144	53.78	At4g09670	GQ
persimmon1SL002224t0006	7e-52	66.92	At1g62040	Z	Unnamed protein/Neuronal membrane glycoprotein/Myelin proteolipid protein
persimmon1SL002225t0009	9e-17	26.07	At4g26090	T	Signal transduction mechanisms
persimmon1SL002226t0005	2e-42	50	At5g49520	KT
persimmon1SL002227t0004	0	67.68	At3g02850	PT
persimmon1SL002228t0002	7e-97	75.84	At2g26970	A	RNA processing and modification
persimmon1SL002229t0006	0	69.08	At3g01090	T	Signal transduction mechanisms
persimmon1SL002230t0011	7e-31	68.92	At4g26060	X	Nuclear structure
persimmon1SL002231t0014	0	71.75	At1g54130	T	Signal transduction mechanisms
persimmon1SL002232t0001	0	74.48	At1g18070	J	Translation, ribosomal structure and biogenesis
persimmon1SL002233t0008	2e-140	56.58	At5g66730	R	General function prediction only
persimmon1SL002234t0020	4e-64	41.54	Hs6005956	V	Defense mechanisms
persimmon1SL002235t0012	3e-179	62.9	At5g04920	U	Intracellular trafficking, secretion, and vesicular transport
persimmon1SL002236t0024	2e-74	42.6	At5g12210	O	Posttranslational modification, protein turnover, chaperones
persimmon1SL002237t0005	2e-97	87.01	At3g05590	J	Translation, ribosomal structure and biogenesis
persimmon1SL002238t0004	0	83.94	At1g62020	U	Intracellular trafficking, secretion, and vesicular transport
persimmon1SL002239t0002	7e-47	59.02	At5g14750	K	Transcription
persimmon1SL002240t0010	0	71.6	At1g09620	J	Translation, ribosomal structure and biogenesis
persimmon1SL002241t0005	2e-156	69.87	At4g32180_1	H	Coenzyme transport and metabolism
persimmon1SL002242t0003	1e-50	42.59	At1g29760	S	Function unknown
persimmon1SL002243t0004	3e-168	86.35	At5g61410	G	Carbohydrate transport and metabolism
persimmon1SL002244t0005	3e-72	83.46	At4g18100	J	Translation, ribosomal structure and biogenesis
persimmon1SL002245t0006	2e-78	73.12	At3g13550	O	Posttranslational modification, protein turnover, chaperones
persimmon1SL002246t0008	0	63.29	At1g59750	TK
persimmon1SL002247t0003	0	65.84	At4g36190	OR
persimmon1SL002248t0001	3e-56	90.43	At5g39850	J	Translation, ribosomal structure and biogenesis
persimmon1SL002249t0002	3e-115	54.08	At1g68290	X	Nuclear structure
persimmon1SL002251t0009	0	48.46	At2g46060	-	not classified
persimmon1SL002253t0009	2e-149	60.22	At2g39120	S	Function unknown
persimmon1SL002257t0018	5e-119	64.41	At2g22740_2	BK
persimmon1SL002258t0001	2e-113	53.07	At3g50700	R	General function prediction only
persimmon1SL002260t0001	0	92.38	At3g28715	C	Energy production and conversion
persimmon1SL002261t0005	0	69.46	At5g64070	TU
persimmon1SL002262t0001	3e-31	68.7	At2g33800	J	Translation, ribosomal structure and biogenesis
persimmon1SL002263t0009	0	77.57	At4g11420	J	Translation, ribosomal structure and biogenesis
persimmon1SL002264t0009	2e-147	74.92	At5g17440	A	RNA processing and modification
persimmon1SL002265t0003	0	62.6	At2g45910	T	Signal transduction mechanisms
persimmon1SL002266t0002	5e-52	82.61	At3g49470	K	Transcription
persimmon1SL002267t0001	0	59.06	At5g10560	GR
persimmon1SL002268t0003	0	67.27	At3g59020	YU
persimmon1SL002269t0001	7e-104	65.77	At5g28530	T	Signal transduction mechanisms
persimmon1SL002270t0001	0	80.21	Hs4502295	C	Energy production and conversion
persimmon1SL002271t0007	6e-75	56.54	At1g60200	A	RNA processing and modification
persimmon1SL002272t0003	2e-23	73.91	At1g01490	P	Inorganic ion transport and metabolism
persimmon1SL002273t0004	0	88.93	At5g27840	TR
persimmon1SL002274t0004	5e-84	70.32	At1g03290	X	Nuclear structure
persimmon1SL002275t0002	0	90.07	At3g20050	O	Posttranslational modification, protein turnover, chaperones
persimmon1SL002276t0002	0	88.51	At5g51820	G	Carbohydrate transport and metabolism
persimmon1SL002277t0002	2e-33	49.7	At4g10970	X	Nuclear structure
persimmon1SL002278t0004	0	91.85	At5g42020	O	Posttranslational modification, protein turnover, chaperones
persimmon1SL002279t0003	0	74.6	At1g02890_2	O	Posttranslational modification, protein turnover, chaperones
persimmon1SL002280t0010	0	79.67	At5g62890	F	Nucleotide transport and metabolism
persimmon1SL002281t0001	2e-24	61.11	At3g61980	-	not classified
persimmon1SL002282t0013	9e-12	30.58	At3g30200	X	Nuclear structure
persimmon1SL002283t0009	0	54.78	At5g24350	S	Function unknown
persimmon1SL002284t0005	0	55.96	At4g27060	X	Nuclear structure
persimmon1SL002285t0001	1e-91	63.76	At3g56510	K	Transcription
persimmon1SL002286t0002	8e-58	58.5	At2g44640	X	Nuclear structure
persimmon1SL002287t0001	6e-30	68.42	At5g24260	O	Posttranslational modification, protein turnover, chaperones
persimmon1SL002288t0008	5e-72	47.79	At4g13350	T	Signal transduction mechanisms
persimmon1SL002289t0008	0	49.05	At4g13750	RO
persimmon1SL002290t0001	6e-180	65.65	At3g61780	X	Nuclear structure
persimmon1SL002291t0003	3e-129	85.06	At1g61150	Z	Unnamed protein/Neuronal membrane glycoprotein/Myelin proteolipid protein
persimmon1SL002292t0001	1e-178	70.4	At5g59250	R	General function prediction only
persimmon1SL002293t0003	2e-94	36.12	At1g51580	AR
persimmon1SL002294t0002	2e-136	56.15	At2g01410	X	Nuclear structure
persimmon1SL002295t0008	3e-93	55.19	At1g76450	-	not classified
persimmon1SL002297t0002	0	72.25	At1g34320	X	Nuclear structure
persimmon1SL002299t0004	1e-104	50.88	At1g58110	KR
persimmon1SL002301t0003	1e-149	67.9	At5g46150	DKT
persimmon1SL002302t0011	0	61.08	At5g49160	LK
persimmon1SL002303t0001	3e-125	56	At4g15470_2	R	General function prediction only
persimmon1SL002304t0001	0	46.68	At1g28420	K	Transcription
persimmon1SL002316t0008	7e-30	35.74	At1g69890	X	Nuclear structure
persimmon1SL002317t0001	0	56.95	At1g59990	A	RNA processing and modification
persimmon1SL002318t0002	2e-84	51.52	At4g24750	X	Nuclear structure
persimmon1SL002319t0005	7e-93	85.37	At2g43160	F	Nucleotide transport and metabolism
persimmon1SL002320t0003	7e-82	53.11	At4g36730	KT
persimmon1SL002321t0003	1e-44	30.76	At4g00440	X	Nuclear structure
persimmon1SL002322t0001	7e-86	66.23	At1g28200	RT
persimmon1SL002325t0002	1e-87	59.2	At1g22640	K	Transcription
persimmon1SL002326t0001	4e-130	68.46	At2g31350	R	General function prediction only
persimmon1SL002327t0002	4e-178	69.53	At5g49610	R	General function prediction only
persimmon1SL002328t0001	4e-95	83.25	At5g19900	-	not classified
persimmon1SL002329t0010	3e-33	42.07	At4g17680	O	Posttranslational modification, protein turnover, chaperones
persimmon1SL002330t0001	1e-49	81.52	At4g15930	Z	Unnamed protein/Neuronal membrane glycoprotein/Myelin proteolipid protein
persimmon1SL002331t0001	1e-155	38.35	At1g21650	X	Nuclear structure
persimmon1SL002332t0003	6e-101	75.33	At1g28140	-	not classified
persimmon1SL002333t0009	5e-117	51.54	At4g34610	K	Transcription
persimmon1SL002335t0002	0	51.68	At4g29950	U	Intracellular trafficking, secretion, and vesicular transport
persimmon1SL002336t0002	0	72.79	At3g09920	T	Signal transduction mechanisms
persimmon1SL002338t0007	7e-79	74.33	At3g49430	A	RNA processing and modification
persimmon1SL002340t0002	2e-51	34.07	At1g24160	X	Nuclear structure
persimmon1SL002341t0002	3e-137	72.03	At4g19190_1	K	Transcription
persimmon1SL002342t0002	8e-30	49.58	At5g02520	-	not classified
persimmon1SL002343t0004	0	81.28	At5g47010	A	RNA processing and modification
persimmon1SL002346t0005	0	66.27	At3g02750	T	Signal transduction mechanisms
persimmon1SL002347t0012	4e-95	77.78	At1g01360	S	Function unknown
persimmon1SL002348t0001	3e-178	70.66	At2g38080	Q	Secondary metabolites biosynthesis, transport and catabolism
persimmon1SL002350t0007	2e-63	64.35	At4g25500	A	RNA processing and modification
persimmon1SL002351t0002	0	73.06	At2g36380	Q	Secondary metabolites biosynthesis, transport and catabolism
persimmon1SL002352t0003	7e-44	71.72	At4g34700	C	Energy production and conversion
persimmon1SL002354t0004	3e-147	74.6	At4g03420	S	Function unknown
persimmon1SL002355t0002	0	75.46	At3g10420	X	Nuclear structure
persimmon1SL002356t0001	5e-129	42.37	At3g08790	U	Intracellular trafficking, secretion, and vesicular transport
persimmon1SL002357t0017	1e-99	72.77	At3g45880	I	Lipid transport and metabolism
persimmon1SL002358t0002	0	59.72	At1g29400	D	Cell cycle control, cell division, chromosome partitioning
persimmon1SL002360t0001	4e-90	49.44	At4g28610	RK
persimmon1SL002361t0001	5e-133	62.68	At1g26760	B	Chromatin structure and dynamics
persimmon1SL002362t0001	0	80.19	At1g03090	IE
persimmon1SL002363t0003	0	63.37	At2g38020	U	Intracellular trafficking, secretion, and vesicular transport
persimmon1SL002367t0001	4e-166	76.85	At3g21110	F	Nucleotide transport and metabolism
persimmon1SL002368t0014	7e-63	28.2	At3g14470	T	Signal transduction mechanisms
persimmon1SL002369t0010	0	66.37	At1g10760	X	Nuclear structure
persimmon1SL002370t0001	0	74.12	At2g27040	J	Translation, ribosomal structure and biogenesis
persimmon1SL002371t0003	1e-85	34.39	At1g19870	X	Nuclear structure
persimmon1SL002372t0003	0	79.89	At1g67280	G	Carbohydrate transport and metabolism
persimmon1SL002373t0001	0	55.33	At4g08550	S	Function unknown
persimmon1SL002374t0003	2e-65	73.47	At5g24610	X	Nuclear structure
persimmon1SL002375t0002	2e-49	70.64	Hs7705437	J	Translation, ribosomal structure and biogenesis
persimmon1SL002377t0003	0	76.23	At4g37760	I	Lipid transport and metabolism
persimmon1SL002378t0003	0	65.76	At4g18950	T	Signal transduction mechanisms
persimmon1SL002379t0002	4e-46	60.8	At3g15110	X	Nuclear structure
persimmon1SL002380t0001	0	68.6	At4g35920	S	Function unknown
persimmon1SL002381t0007	7e-138	66.67	At2g30080	P	Inorganic ion transport and metabolism
persimmon1SL002382t0006	0	66.94	At1g67680	U	Intracellular trafficking, secretion, and vesicular transport
persimmon1SL002383t0001	4e-87	57.72	At5g55530	S	Function unknown
persimmon1SL002384t0002	1e-82	51.32	At2g41510	C	Energy production and conversion
persimmon1SL002385t0006	4e-58	70.87	At1g23750	X	Nuclear structure
persimmon1SL002386t0001	3e-169	86.04	At1g14360	G	Carbohydrate transport and metabolism
persimmon1SL002387t0001	1e-132	52.15	At1g13450	K	Transcription
persimmon1SL002388t0002	2e-58	41.59	At4g32440_1	S	Function unknown
persimmon1SL002389t0002	0	71.56	At4g15410_2	T	Signal transduction mechanisms
persimmon1SL002391t0003	0	61.71	At1g11910	O	Posttranslational modification, protein turnover, chaperones
persimmon1SL002392t0003	0	69.27	At5g06750	T	Signal transduction mechanisms
persimmon1SL002393t0002	2e-115	78.97	At4g09750	Q	Secondary metabolites biosynthesis, transport and catabolism
persimmon1SL002394t0005	0	85.58	At4g20360	J	Translation, ribosomal structure and biogenesis
persimmon1SL002395t0004	1e-70	34.55	At2g33360	S	Function unknown
persimmon1SL002396t0004	1e-111	58.84	At2g21940	X	Nuclear structure
persimmon1SL002397t0007	0	52.66	At1g22930	T	Signal transduction mechanisms
persimmon1SL002398t0012	5e-30	46.62	At1g43770	X	Nuclear structure
persimmon1SL002399t0001	2e-14	29.95	At2g46240	X	Nuclear structure
persimmon1SL002400t0003	1e-153	48.59	At1g22100	T	Signal transduction mechanisms
persimmon1SL002401t0007	0	74.12	At4g15560	G	Carbohydrate transport and metabolism
persimmon1SL002402t0003	1e-38	55.56	At3g57910	A	RNA processing and modification
persimmon1SL002404t0001	1e-124	65.49	At5g08540	R	General function prediction only
persimmon1SL002406t0014	1e-37	57.14	At1g68920	KT
persimmon1SL002407t0005	1e-68	88.6	At3g53020	J	Translation, ribosomal structure and biogenesis
persimmon1SL002408t0001	0	79.76	At1g56720	T	Signal transduction mechanisms
persimmon1SL002409t0019	1e-87	52.27	At5g04460	X	Nuclear structure
persimmon1SL002410t0019	7e-150	46.53	At1g21610	X	Nuclear structure
persimmon1SL002412t0005	1e-117	35.77	At1g74170	R	General function prediction only
persimmon1SL002413t0003	7e-156	82.04	At3g25530	R	General function prediction only
persimmon1SL002414t0018	3e-152	53.88	At1g27510	X	Nuclear structure
persimmon1SL002415t0002	1e-152	81.76	At4g31600	GOU
persimmon1SL002416t0004	7e-108	69.62	At1g78700	GR
persimmon1SL002417t0001	0	76.1	At5g04870	T	Signal transduction mechanisms
persimmon1SL002418t0001	2e-88	63.68	At4g18260	T	Signal transduction mechanisms
persimmon1SL002419t0004	0	62.74	At5g21040	R	General function prediction only
persimmon1SL002420t0001	9e-80	84.33	At5g42560	V	Defense mechanisms
persimmon1SL002421t0004	0	58.66	At5g06830	T	Signal transduction mechanisms
persimmon1SL002422t0001	8e-12	46.39	At2g15580	O	Posttranslational modification, protein turnover, chaperones
persimmon1SL002423t0004	0	68.43	At5g23050	I	Lipid transport and metabolism
persimmon1SL002424t0010	1e-84	57.94	At5g55530	S	Function unknown
persimmon1SL002425t0005	4e-168	79.76	At2g26930	-	not classified
persimmon1SL002426t0004	0	66.43	At2g30510	T	Signal transduction mechanisms
persimmon1SL002427t0002	0	61.69	At1g63430	T	Signal transduction mechanisms
persimmon1SL002429t0006	2e-36	68.97	At1g50740	S	Function unknown
persimmon1SL002430t0005	0	69.96	At1g23010	X	Nuclear structure
persimmon1SL002431t0004	9e-113	76.6	At5g57280	R	General function prediction only
persimmon1SL002432t0006	0	54.11	At3g55510	J	Translation, ribosomal structure and biogenesis
persimmon1SL002433t0010	2e-84	50.98	At3g10070	K	Transcription
persimmon1SL002434t0007	1e-124	53.44	At1g48640_1	MU
persimmon1SL002435t0009	8e-25	55.17	At3g60480	-	not classified
persimmon1SL002436t0001	2e-53	88.89	At3g52580	J	Translation, ribosomal structure and biogenesis
persimmon1SL002437t0005	3e-42	36.82	At1g06460	O	Posttranslational modification, protein turnover, chaperones
persimmon1SL002438t0004	2e-153	61.95	At3g02830	R	General function prediction only
persimmon1SL002439t0026	3e-166	85.99	At5g02270	RK
persimmon1SL002440t0003	7e-77	56.39	At5g09680	C	Energy production and conversion
persimmon1SL002441t0004	0	71.58	At3g27320	V	Defense mechanisms
persimmon1SL002442t0004	0	87.71	At5g53530	U	Intracellular trafficking, secretion, and vesicular transport
persimmon1SL002443t0009	2e-41	56.2	At4g25340	O	Posttranslational modification, protein turnover, chaperones
persimmon1SL002444t0009	0	62.44	At4g02220	R	General function prediction only
persimmon1SL002445t0001	1e-152	44.65	At2g36750	GC
persimmon1SL002446t0004	3e-160	72.97	At4g24760	R	General function prediction only
persimmon1SL002447t0001	8e-179	66.83	At3g52870	X	Nuclear structure
persimmon1SL002448t0004	0	59.05	At3g03300	A	RNA processing and modification
persimmon1SL002449t0007	0	81.58	At1g07670	P	Inorganic ion transport and metabolism
persimmon1SL002450t0001	0	76.12	At5g15400	O	Posttranslational modification, protein turnover, chaperones
persimmon1SL002451t0002	0	57.34	At4g16420	B	Chromatin structure and dynamics
persimmon1SL002452t0001	2e-131	53.49	At2g22590	GC
persimmon1SL002453t0008	0	71.6	At2g35630	Z	Unnamed protein/Neuronal membrane glycoprotein/Myelin proteolipid protein
persimmon1SL002454t0005	5e-173	67.87	At2g47590	LT
persimmon1SL002456t0003	0	63.44	At5g06260	S	Function unknown
persimmon1SL002457t0001	0	72.3	At3g53390	R	General function prediction only
persimmon1SL002458t0022	1e-89	43.09	At1g04990	R	General function prediction only
persimmon1SL002459t0003	7e-120	54.78	At5g27710	-	not classified
persimmon1SL002461t0001	1e-82	56.27	At5g18400	S	Function unknown
persimmon1SL002462t0001	0	84.63	At1g29880	J	Translation, ribosomal structure and biogenesis
persimmon1SL002463t0005	1e-81	63.64	At4g11440	C	Energy production and conversion
persimmon1SL002464t0002	7e-92	100	At5g10980	B	Chromatin structure and dynamics
persimmon1SL002465t0002	2e-66	72.97	At1g16210	S	Function unknown
persimmon1SL002466t0003	1e-106	71.43	At4g33000	T	Signal transduction mechanisms
persimmon1SL002467t0001	1e-34	98.39	AtMi002	-	not classified
persimmon1SL002468t0009	6e-164	55.11	At1g11160	D	Cell cycle control, cell division, chromosome partitioning
persimmon1SL002469t0001	0	86.03	At1g60940	T	Signal transduction mechanisms
persimmon1SL002470t0002	0	52.95	At2g32400	PET
persimmon1SL002471t0004	0	59.22	At5g22640	-	not classified
persimmon1SL002472t0001	0	64.71	At2g18760	KL
persimmon1SL002473t0001	2e-62	65.41	At2g31725	S	Function unknown
persimmon1SL002474t0001	0	74.07	At1g63050	S	Function unknown
persimmon1SL002475t0001	0	85.93	At5g13930	Q	Secondary metabolites biosynthesis, transport and catabolism
persimmon1SL002476t0002	0	82.28	At5g59420	I	Lipid transport and metabolism
persimmon1SL002477t0002	1e-59	39.42	At3g48210	S	Function unknown
persimmon1SL002478t0009	1e-178	55.7	At3g07740	B	Chromatin structure and dynamics
persimmon1SL002480t0003	1e-22	56.25	At5g25940	-	not classified
persimmon1SL002481t0002	0	64.49	At5g11540	V	Defense mechanisms
persimmon1SL002482t0002	0	83.37	At2g22480	G	Carbohydrate transport and metabolism
persimmon1SL002483t0010	0	64.42	At2g28110	GMW
persimmon1SL002484t0001	0	67.25	At3g13340	S	Function unknown
persimmon1SL002485t0004	0	64.16	At3g53110	A	RNA processing and modification
persimmon1SL002489t0012	2e-80	66.04	At1g19350	GR
persimmon1SL002490t0004	0	67.7	At3g08850	D	Cell cycle control, cell division, chromosome partitioning
persimmon1SL002491t0001	1e-102	66.96	At1g73640	U	Intracellular trafficking, secretion, and vesicular transport
persimmon1SL002492t0001	0	81.63	At4g10960	M	Cell wall/membrane/envelope biogenesis
persimmon1SL002493t0017	0	69.85	At3g07050	R	General function prediction only
persimmon1SL002494t0001	3e-40	44.49	At5g59350	X	Nuclear structure
persimmon1SL002495t0001	2e-117	57.04	At5g59480	R	General function prediction only
persimmon1SL002496t0002	0	63.18	At3g56040	-	not classified
persimmon1SL002497t0002	4e-137	78.24	At5g39360	X	Nuclear structure
persimmon1SL002498t0004	5e-39	36.45	At5g56240	X	Nuclear structure
persimmon1SL002499t0010	3e-32	69.41	At1g07350	K	Transcription
persimmon1SL002500t0002	0	81.48	At1g30450_1	P	Inorganic ion transport and metabolism
persimmon1SL002501t0004	5e-80	45.99	At2g27990	K	Transcription
persimmon1SL002502t0003	5e-119	67.78	At3g07950	S	Function unknown
persimmon1SL002503t0003	2e-168	67.25	At1g78680	H	Coenzyme transport and metabolism
persimmon1SL002504t0002	4e-102	61.81	At5g51170	S	Function unknown
persimmon1SL002505t0001	0	74.48	At5g53130	PT
persimmon1SL002506t0005	8e-102	69.44	At5g02850	-	not classified
persimmon1SL002507t0008	0	76.82	At5g06700	S	Function unknown
persimmon1SL002508t0006	0	54.45	At1g61350	S	Function unknown
persimmon1SL002509t0005	2e-33	46.03	At2g32910	S	Function unknown
persimmon1SL002510t0002	3e-107	63.71	At1g71090	S	Function unknown
persimmon1SL002511t0002	0	57.41	At3g12010	S	Function unknown
persimmon1SL002512t0007	2e-69	52.38	At1g69310	KT
persimmon1SL002513t0002	4e-59	83.96	At4g24440	K	Transcription
persimmon1SL002514t0008	0	69.98	At4g05120	F	Nucleotide transport and metabolism
persimmon1SL002516t0005	1e-56	61.62	At5g59950	A	RNA processing and modification
persimmon1SL002517t0004	0	53.13	At4g12570	O	Posttranslational modification, protein turnover, chaperones
persimmon1SL002518t0002	1e-39	63.16	At3g27830	J	Translation, ribosomal structure and biogenesis
persimmon1SL002519t0002	0	69.28	At4g11610	E	Amino acid transport and metabolism
persimmon1SL002520t0005	2e-103	50.63	At2g21240	K	Transcription
persimmon1SL002521t0002	2e-119	87.83	At3g47810	U	Intracellular trafficking, secretion, and vesicular transport
persimmon1SL002522t0011	8e-146	73.15	At1g60080	J	Translation, ribosomal structure and biogenesis
persimmon1SL002523t0001	3e-144	69.21	At5g42870	NI
persimmon1SL002525t0005	0	65.25	At5g58760	S	Function unknown
persimmon1SL002526t0015	1e-17	33.81	At2g43240	G	Carbohydrate transport and metabolism
persimmon1SL002527t0021	5e-129	48.89	At2g24100	X	Nuclear structure
persimmon1SL002528t0016	0	61.89	At1g44170	C	Energy production and conversion
persimmon1SL002530t0039	2e-77	48.29	At1g66980_2	T	Signal transduction mechanisms
persimmon1SL002531t0008	0	71.85	At5g51050	F	Nucleotide transport and metabolism
persimmon1SL002532t0007	2e-47	52	At5g17560	T	Signal transduction mechanisms
persimmon1SL002533t0004	2e-24	81.01	At2g03420	-	not classified
persimmon1SL002535t0002	2e-80	50.18	At3g56030	R	General function prediction only
persimmon1SL002536t0009	4e-27	70.59	At5g62440	X	Nuclear structure
persimmon1SL002537t0002	1e-101	62.87	At2g38780	-	not classified
persimmon1SL002538t0004	5e-79	73.68	At3g24730	AD
persimmon1SL002539t0012	3e-130	62.14	At5g14500	G	Carbohydrate transport and metabolism
persimmon1SL002540t0019	2e-37	80.25	At1g80500	U	Intracellular trafficking, secretion, and vesicular transport
persimmon1SL002541t0005	2e-76	68.22	At1g20050	I	Lipid transport and metabolism
persimmon1SL002542t0004	0	93.26	At1g78900	C	Energy production and conversion
persimmon1SL002543t0007	0	74.44	At5g62190	A	RNA processing and modification
persimmon1SL002544t0002	3e-126	65.04	At1g12710	W	Extracellular structures
persimmon1SL002545t0001	0	54.11	At2g23380	K	Transcription
persimmon1SL002546t0001	2e-156	71.05	At2g27500	MVG
persimmon1SL002548t0001	0	64.7	At5g65820	R	General function prediction only
persimmon1SL002549t0002	5e-44	57.97	At1g37110	R	General function prediction only
persimmon1SL002550t0002	1e-127	40.71	At2g07550	R	General function prediction only
persimmon1SL002551t0001	2e-159	59.85	At4g03030	R	General function prediction only
persimmon1SL002552t0002	8e-27	88.89	At5g38890_1	J	Translation, ribosomal structure and biogenesis
persimmon1SL002553t0002	0	51.43	At3g04910	R	General function prediction only
persimmon1SL002554t0001	1e-99	54.22	At1g59960	R	General function prediction only
persimmon1SL002555t0006	5e-84	50.17	At3g60800	R	General function prediction only
persimmon1SL002556t0002	1e-83	43.04	At5g24870	O	Posttranslational modification, protein turnover, chaperones
persimmon1SL002557t0002	6e-111	46.17	At1g33520	R	General function prediction only
persimmon1SL002558t0010	1e-122	39.97	At5g47480	K	Transcription
persimmon1SL002559t0001	1e-154	51.47	At3g07660	X	Nuclear structure
persimmon1SL002560t0009	0	57.03	At3g27325	U	Intracellular trafficking, secretion, and vesicular transport
persimmon1SL002561t0003	0	66.15	At4g14340	T	Signal transduction mechanisms
persimmon1SL002563t0003	0	73.51	At1g80360	E	Amino acid transport and metabolism
persimmon1SL002564t0012	0	77.3	At4g02570	D	Cell cycle control, cell division, chromosome partitioning
persimmon1SL002565t0001	0	81.44	At1g09570	T	Signal transduction mechanisms
persimmon1SL002566t0015	5e-45	40.77	At5g38070	A	RNA processing and modification
persimmon1SL002567t0003	3e-51	47.72	At3g51730	IG
persimmon1SL002568t0005	2e-160	81.11	At5g64730	S	Function unknown
persimmon1SL002569t0005	0	64.01	At3g53710	TUZ
persimmon1SL002571t0005	0	70.66	At1g19170	R	General function prediction only
persimmon1SL002572t0001	4e-13	49.09	Hs21389469	S	Function unknown
persimmon1SL002573t0001	0	84.5	At5g23120	R	General function prediction only
persimmon1SL002574t0001	0	76.31	At2g29080	O	Posttranslational modification, protein turnover, chaperones
persimmon1SL002575t0009	0	34.07	At5g17680	VT
persimmon1SL002576t0027	6e-75	59.77	At5g52660	O	Posttranslational modification, protein turnover, chaperones
persimmon1SL002577t0007	2e-91	58.74	7299020	H	Coenzyme transport and metabolism
persimmon1SL002578t0005	1e-113	48.22	At5g49430	R	General function prediction only
persimmon1SL002580t0002	2e-53	43.68	At1g69010	KT
persimmon1SL002582t0001	0	79.27	At4g04910	O	Posttranslational modification, protein turnover, chaperones
persimmon1SL002583t0013	0	66.99	At3g16830	R	General function prediction only
persimmon1SL002584t0001	0	80.79	At1g07880	T	Signal transduction mechanisms
persimmon1SL002585t0009	0	61.12	At5g15170	L	Replication, recombination and repair
persimmon1SL002586t0004	1e-130	58.06	At2g43950	-	not classified
persimmon1SL002587t0011	0	60.35	At4g37190	Z	Unnamed protein/Neuronal membrane glycoprotein/Myelin proteolipid protein
persimmon1SL002588t0003	0	45.87	At3g06290	UD
persimmon1SL002589t0010	1e-110	55.03	At5g41020	K	Transcription
persimmon1SL002590t0006	1e-167	69.06	At1g49670_2	R	General function prediction only
persimmon1SL002591t0004	5e-103	32.81	At1g27170	VT
persimmon1SL002592t0002	0	78.24	At5g07720	GM
persimmon1SL002593t0024	3e-110	56.45	At2g02710	-	not classified
persimmon1SL002594t0008	0	70.26	At3g54010	O	Posttranslational modification, protein turnover, chaperones
persimmon1SL002595t0004	5e-128	67.96	At4g18370	O	Posttranslational modification, protein turnover, chaperones
persimmon1SL002596t0005	1e-35	59.2	At5g52550	X	Nuclear structure
persimmon1SL002597t0003	2e-100	71.26	At1g54390	B	Chromatin structure and dynamics
persimmon1SL002598t0002	2e-159	69.46	At2g27100	R	General function prediction only
persimmon1SL002600t0004	1e-69	34.21	At5g64170	X	Nuclear structure
persimmon1SL002602t0004	0	64.14	At2g05810	S	Function unknown
persimmon1SL002603t0008	6e-28	35.59	At5g17680	VT
persimmon1SL002604t0001	3e-54	71.43	At1g09760	A	RNA processing and modification
persimmon1SL002605t0015	0	81.38	At2g02560	R	General function prediction only
persimmon1SL002606t0001	1e-90	85.14	At4g09320	F	Nucleotide transport and metabolism
persimmon1SL002607t0004	2e-163	67.05	At1g07010	TR
persimmon1SL002608t0021	0	78.18	At3g10050	E	Amino acid transport and metabolism
persimmon1SL002609t0004	1e-18	32.74	Hs6912544	Y	Cytoskeleton
persimmon1SL002614t0012	3e-133	40.92	At3g17310	LB
persimmon1SL002615t0007	1e-146	45.23	At2g17150	R	General function prediction only
persimmon1SL002616t0004	1e-151	65.16	At2g34500	QI
persimmon1SL002617t0006	1e-63	67.76	At5g67420	R	General function prediction only
persimmon1SL002618t0004	3e-34	62.5	At5g04260	O	Posttranslational modification, protein turnover, chaperones
persimmon1SL002619t0001	5e-64	67.23	At3g16500	TR
persimmon1SL002620t0003	2e-66	43.88	At3g63380	P	Inorganic ion transport and metabolism
persimmon1SL002621t0003	5e-50	45.02	At2g39100	K	Transcription
persimmon1SL002622t0001	0	50.72	At3g11970_2	R	General function prediction only
persimmon1SL002623t0002	3e-37	50.96	At1g52220	X	Nuclear structure
persimmon1SL002624t0002	2e-108	62.92	At5g47680	S	Function unknown
persimmon1SL002625t0005	1e-115	72.73	At1g17280	O	Posttranslational modification, protein turnover, chaperones
persimmon1SL002626t0003	0	74.43	At4g26300	J	Translation, ribosomal structure and biogenesis
persimmon1SL002628t0001	0	58.72	At3g21630	T	Signal transduction mechanisms
persimmon1SL002629t0001	0	61.14	At1g61670	S	Function unknown
persimmon1SL002630t0001	5e-70	53.7	At1g76020	-	not classified
persimmon1SL002631t0004	0	79.94	At3g24530	O	Posttranslational modification, protein turnover, chaperones
persimmon1SL002633t0005	3e-51	30.55	At3g14800	L	Replication, recombination and repair
persimmon1SL002634t0001	0	56.09	At1g52190	E	Amino acid transport and metabolism
persimmon1SL002635t0001	2e-157	63.42	At1g76920	R	General function prediction only
persimmon1SL002636t0008	0	71.45	At1g77180	AB
persimmon1SL002637t0001	2e-75	44.73	At5g64060	S	Function unknown
persimmon1SL002638t0002	0	73.33	At4g34890	F	Nucleotide transport and metabolism
persimmon1SL002639t0004	0	62.72	At1g16220	T	Signal transduction mechanisms
persimmon1SL002640t0006	8e-13	25	At3g07870	R	General function prediction only
persimmon1SL002641t0001	7e-180	65.31	At4g36680	R	General function prediction only
persimmon1SL002642t0001	4e-160	69.28	At4g00750	R	General function prediction only
persimmon1SL002643t0003	0	58.69	At5g10560	GR
persimmon1SL002644t0003	8e-160	55.22	At5g32470	-	not classified
persimmon1SL002645t0001	0	86.42	At1g73720	R	General function prediction only
persimmon1SL002646t0002	0	76.52	At1g06410	G	Carbohydrate transport and metabolism
persimmon1SL002647t0003	0	62.07	At4g01870	X	Nuclear structure
persimmon1SL002649t0002	0	82.82	At5g44240	R	General function prediction only
persimmon1SL002650t0003	3e-147	80.6	At5g56140	A	RNA processing and modification
persimmon1SL002651t0007	3e-55	80.56	At3g60640	Z	Unnamed protein/Neuronal membrane glycoprotein/Myelin proteolipid protein
persimmon1SL002652t0002	0	75.32	At4g29130	G	Carbohydrate transport and metabolism
persimmon1SL002653t0001	1e-53	53.76	Hs7657035	DO
persimmon1SL002654t0003	0	58.72	At4g25650	X	Nuclear structure
persimmon1SL002656t0008	0	65.2	At5g57580	RT
persimmon1SL002657t0001	2e-12	55.56	At5g20480	T	Signal transduction mechanisms
persimmon1SL002658t0006	0	67.76	At1g54350	IR
persimmon1SL002659t0001	0	66.39	At3g53180	E	Amino acid transport and metabolism
persimmon1SL002660t0007	0	83.94	At1g55090	HR
persimmon1SL002661t0003	1e-38	43.32	At3g59470	X	Nuclear structure
persimmon1SL002662t0001	2e-82	32.18	At2g34930	R	General function prediction only
persimmon1SL002663t0001	0	93.29	At4g35250	G	Carbohydrate transport and metabolism
persimmon1SL002664t0008	1e-150	66.37	At1g11170	S	Function unknown
persimmon1SL002665t0001	0	44.94	At5g57160	L	Replication, recombination and repair
persimmon1SL002666t0006	4e-176	74.4	At5g09880	K	Transcription
persimmon1SL002667t0008	0	79.94	At2g33840_1	J	Translation, ribosomal structure and biogenesis
persimmon1SL002668t0004	6e-19	85.71	At3g60250	TDK
persimmon1SL002669t0002	0	89.61	At5g05780	O	Posttranslational modification, protein turnover, chaperones
persimmon1SL002670t0005	0	83.36	At1g15750	R	General function prediction only
persimmon1SL002671t0001	2e-139	60.26	At3g06820	O	Posttranslational modification, protein turnover, chaperones
persimmon1SL002672t0004	3e-151	67.05	At3g02470	T	Signal transduction mechanisms
persimmon1SL002673t0012	0	83	At3g23640	GMO
persimmon1SL002675t0001	0	80.1	At3g55610_2	E	Amino acid transport and metabolism
persimmon1SL002676t0004	0	66.55	At1g04400	LT
persimmon1SL002677t0022	0	61.23	At5g03730	T	Signal transduction mechanisms
persimmon1SL002678t0009	0	49.18	At2g19410	T	Signal transduction mechanisms
persimmon1SL002679t0006	2e-106	49.6	At1g73880	GC
persimmon1SL002680t0002	6e-107	72.65	At4g17550	G	Carbohydrate transport and metabolism
persimmon1SL002681t0004	3e-14	33.81	At1g21560	X	Nuclear structure
persimmon1SL002682t0011	0	75.82	At1g06570	E	Amino acid transport and metabolism
persimmon1SL002683t0008	9e-60	50.47	At4g01300	-	not classified
persimmon1SL002684t0011	0	59.14	At3g11560	S	Function unknown
persimmon1SL002685t0002	6e-35	31.39	At2g10780	R	General function prediction only
persimmon1SL002687t0003	2e-67	46.84	At2g45460	-	not classified
persimmon1SL002688t0013	0	80.47	At1g74040	E	Amino acid transport and metabolism
persimmon1SL002690t0016	7e-151	69.94	At1g01350_1	O	Posttranslational modification, protein turnover, chaperones
persimmon1SL002691t0007	0	83.37	At3g62120	J	Translation, ribosomal structure and biogenesis
persimmon1SL002692t0001	0	66.03	At5g13800	R	General function prediction only
persimmon1SL002698t0001	6e-31	55.91	At4g23990	MG
persimmon1SL002699t0001	1e-69	62.2	At4g23990	MG
persimmon1SL002700t0001	1e-21	51.16	At4g23990	MG
persimmon1SL002702t0001	7e-17	54.93	At4g23990	MG
persimmon1SL002703t0001	7e-26	48.84	At4g23990	MG
persimmon1SL002704t0001	8e-16	52.63	At4g23990	MG
persimmon1SL002705t0039	0	50.14	At4g23990	MG
persimmon1SL002706t0001	4e-52	59.48	At4g23990	MG
persimmon1SL002707t0001	4e-27	73.13	At4g23990	MG
persimmon1SL002708t0003	0	71.45	At4g08180	I	Lipid transport and metabolism
persimmon1SL002709t0006	0	70.02	At2g18700	G	Carbohydrate transport and metabolism
persimmon1SL002710t0001	8e-41	77.78	At5g03260	Q	Secondary metabolites biosynthesis, transport and catabolism
persimmon1SL002711t0004	2e-163	79.09	At5g47720	I	Lipid transport and metabolism
persimmon1SL002712t0001	3e-141	42.83	At4g21700	X	Nuclear structure
persimmon1SL002713t0004	9e-70	68.75	At2g25310	S	Function unknown
persimmon1SL002714t0003	0	63.36	At2g47210	BK
persimmon1SL002715t0002	4e-111	75.12	At5g13410	O	Posttranslational modification, protein turnover, chaperones
persimmon1SL002716t0002	0	83	At3g10370	C	Energy production and conversion
persimmon1SL002718t0001	0	45.73	At4g27290	T	Signal transduction mechanisms
persimmon1SL002719t0002	0	77.78	At3g61140	OT
persimmon1SL002720t0011	0	90.66	At5g62670	P	Inorganic ion transport and metabolism
persimmon1SL002721t0006	1e-19	31.44	At4g04650	R	General function prediction only
persimmon1SL002722t0001	6e-77	80.13	At3g50690	DR
persimmon1SL002723t0012	0	71.86	At4g32551	R	General function prediction only
persimmon1SL002724t0006	0	67.31	At1g05200	PET
persimmon1SL002725t0007	7e-108	57.45	At1g30660	-	not classified
persimmon1SL002726t0004	3e-66	82.73	At3g46010	Z	Unnamed protein/Neuronal membrane glycoprotein/Myelin proteolipid protein
persimmon1SL002727t0002	1e-77	64.86	At5g58110	S	Function unknown
persimmon1SL002728t0004	1e-40	84.42	At1g21930	X	Nuclear structure
persimmon1SL002729t0008	1e-161	54.56	At3g10010	X	Nuclear structure
persimmon1SL002730t0003	3e-114	70.54	At5g22250	A	RNA processing and modification
persimmon1SL002731t0001	0	72.37	At4g35300	R	General function prediction only
persimmon1SL002732t0007	2e-31	58.24	At1g56300	O	Posttranslational modification, protein turnover, chaperones
persimmon1SL002733t0008	1e-35	43.83	At3g21810	-	not classified
persimmon1SL002734t0007	8e-53	71.19	At1g51510	R	General function prediction only
persimmon1SL002736t0005	5e-55	59.12	At2g40780	J	Translation, ribosomal structure and biogenesis
persimmon1SL002737t0003	0	85.31	At3g44600	O	Posttranslational modification, protein turnover, chaperones
persimmon1SL002738t0001	5e-73	60	At5g19060	X	Nuclear structure
persimmon1SL002739t0001	6e-97	56.89	At1g27000	X	Nuclear structure
persimmon1SL002740t0001	5e-96	40.2	At2g02160	S	Function unknown
persimmon1SL002741t0002	0	80.47	At3g43190	M	Cell wall/membrane/envelope biogenesis
persimmon1SL002743t0001	0	77.76	At5g51430	S	Function unknown
persimmon1SL002749t0019	4e-48	80.2	At2g18950	X	Nuclear structure
persimmon1SL002750t0008	5e-130	54.46	At2g46080	X	Nuclear structure
persimmon1SL002751t0010	0	43.37	At1g60560	X	Nuclear structure
persimmon1SL002752t0003	1e-18	43.62	At3g03150	-	not classified
persimmon1SL002753t0001	0	66.89	At5g58380	T	Signal transduction mechanisms
persimmon1SL002755t0001	6e-121	88.17	At5g54750	U	Intracellular trafficking, secretion, and vesicular transport
persimmon1SL002757t0001	0	53.32	At5g65770	Y	Cytoskeleton
persimmon1SL002758t0001	0	60.69	At1g31650	S	Function unknown
persimmon1SL002759t0007	4e-18	47.59	At5g26230	X	Nuclear structure
persimmon1SL002762t0006	2e-86	71.3	At1g75060	X	Nuclear structure
persimmon1SL002763t0010	5e-51	42.39	At3g10770	A	RNA processing and modification
persimmon1SL002764t0001	0	79.73	At5g20490	Z	Unnamed protein/Neuronal membrane glycoprotein/Myelin proteolipid protein
persimmon1SL002765t0001	0	70.58	At2g36380	Q	Secondary metabolites biosynthesis, transport and catabolism
persimmon1SL002766t0001	0	69.21	At3g57790_1	R	General function prediction only
persimmon1SL002767t0011	0	65.5	At5g35980	R	General function prediction only
persimmon1SL002768t0004	0	72.14	At3g22980	J	Translation, ribosomal structure and biogenesis
persimmon1SL002769t0011	5e-115	47.56	At4g25610	-	not classified
persimmon1SL002770t0002	8e-76	55.56	At4g25370	X	Nuclear structure
persimmon1SL002771t0002	0	67.81	At3g13050	R	General function prediction only
persimmon1SL002772t0009	0	75.07	At2g40810	S	Function unknown
persimmon1SL002773t0003	2e-73	70.3	At1g33980	A	RNA processing and modification
persimmon1SL002774t0005	0	69.43	At5g39940	-	not classified
persimmon1SL002775t0009	5e-131	53.19	At1g79150	JU
persimmon1SL002776t0007	8e-25	72.37	At5g50810	U	Intracellular trafficking, secretion, and vesicular transport
persimmon1SL002777t0002	0	90.22	At5g62740	C	Energy production and conversion
persimmon1SL002779t0012	0	90.99	At1g04170	J	Translation, ribosomal structure and biogenesis
persimmon1SL002780t0004	3e-93	37.34	At5g12220	R	General function prediction only
persimmon1SL002781t0002	0	76.9	At3g24480	M	Cell wall/membrane/envelope biogenesis
persimmon1SL002782t0003	0	79.63	At2g30110	O	Posttranslational modification, protein turnover, chaperones
persimmon1SL002783t0001	0	76.09	At5g19660	O	Posttranslational modification, protein turnover, chaperones
persimmon1SL002784t0004	2e-120	76.14	At5g64670	J	Translation, ribosomal structure and biogenesis
persimmon1SL002785t0005	1e-71	92.11	At4g02080	U	Intracellular trafficking, secretion, and vesicular transport
persimmon1SL002786t0004	9e-162	68.07	At1g74320	M	Cell wall/membrane/envelope biogenesis
persimmon1SL002787t0004	2e-27	68.48	At1g65480	R	General function prediction only
persimmon1SL002788t0001	0	54.37	At5g13770	R	General function prediction only
persimmon1SL002789t0005	7e-67	84.17	At5g64810_3	-	not classified
persimmon1SL002790t0003	0	48.66	At1g67230	Y	Cytoskeleton
persimmon1SL002792t0001	1e-179	63.29	At2g42690	I	Lipid transport and metabolism
persimmon1SL002793t0001	7e-22	63.51	At2g34160	X	Nuclear structure
persimmon1SL002794t0008	0	74.74	At4g36480	O	Posttranslational modification, protein turnover, chaperones
persimmon1SL002795t0003	3e-153	73.67	At3g03090	R	General function prediction only
persimmon1SL002796t0004	2e-98	63.95	At4g26470	T	Signal transduction mechanisms
persimmon1SL002797t0001	0	53.52	At1g71010	T	Signal transduction mechanisms
persimmon1SL002798t0003	0	72.6	At5g07920	IT
persimmon1SL002799t0005	0	61.64	At1g27150	S	Function unknown
persimmon1SL002800t0003	0	78.15	At3g08860	E	Amino acid transport and metabolism
persimmon1SL002801t0004	0	69.76	At5g23450	IT
persimmon1SL002802t0007	9e-130	55.83	At1g34220	Z	Unnamed protein/Neuronal membrane glycoprotein/Myelin proteolipid protein
persimmon1SL002803t0005	0	73.67	At1g56560	G	Carbohydrate transport and metabolism
persimmon1SL002804t0002	9e-120	66.1	At4g03100	T	Signal transduction mechanisms
[truncated: 14,577 more rows]
