# Supplementary material for: A Transcriptome Approach Toward Understanding Fruit Softening in Persimmon
Source: Front Plant Sci. 2017 Sep 12;8:1556. doi: 10.3389/fpls.2017.01556 (PMC5601038; doi:10.3389/fpls.2017.01556)
Supplement: Supplementary file 4 [file DataSheet3.XLSX]

## Sheet: KEGG_result
Table S4. KEGG analysis of assembled transcripts
Major Classification	Sub Classification	Pathway ID	Pathway Name	TAIR count	TAIR genes	persimmon count	persimmon genes
Metabolism	Amino acid metabolism	ath00340	Histidine metabolism	13	AT1G54100, AT1G31860, AT1G71920, AT1G23800, AT4G26900, AT3G48000, AT5G63890, AT1G43710, AT4G14910, AT2G20340, AT3G27180, AT2G36230, AT1G09795	18	persimmon1SL002197t0002, persimmon1SL003772t0009, persimmon1SL017022t0004, persimmon1SL005818t0003, persimmon1SL003527t0001, persimmon1SL003026t0001, persimmon1SL021595t0001, persimmon1SL000580t0036, persimmon1SL016814t0002, persimmon1SL007646t0002, persimmon1SL021665t0003, persimmon1SL002841t0003, persimmon1SL021631t0002, persimmon1SL006983t0003, persimmon1SL021894t0006, persimmon1SL010739t0001,…
Metabolism	Amino acid metabolism	ath00260	Glycine, serine and threonine metabolism	32	AT1G74920, AT4G11640, AT1G48030, AT1G17745, AT4G29890, AT5G14060, AT1G14810, AT1G18640, AT4G32520, AT1G36370, AT3G10050, AT1G08630, AT2G17265, AT2G13360, AT4G13930, AT4G19710, AT3G19480, AT4G29840, AT4G34200, AT3G16950, AT5G38530, AT3G54640, AT1G22020, AT4G35630, AT3G02020, AT4G37930, AT4G16155, AT2G42490, AT2G26080, AT4G39660, AT5G13280, AT4G27070	47	persimmon1SL009049t0004, persimmon1SL002919t0004, persimmon1SL005721t0005, persimmon1SL001450t0010, persimmon1SL024715t0001, persimmon1SL009836t0001, persimmon1SL026794t0001, persimmon1SL020722t0001, persimmon1SL020723t0001, persimmon1SL017340t0001, persimmon1SL004821t0002, persimmon1SL010147t0003, persimmon1SL025603t0001, persimmon1SL001502t0002, persimmon1SL009843t0008, persimmon1SL006321t0001,…
Metabolism	Amino acid metabolism	ath00330	Arginine and proline metabolism	35	AT2G37500, AT4G08900, AT5G53120, AT3G48000, AT5G62530, AT5G11520, AT1G67550, AT1G80600, AT1G23800, AT1G51720, AT1G54100, AT3G28480, AT2G14260, AT3G55610, AT2G39800, AT5G10920, AT5G46180, AT5G07440, AT4G31990, AT2G19940, AT4G24830, AT1G70310, AT3G57560, AT3G25570, AT2G22910, AT2G30970, AT5G35630, AT1G44820, AT5G14800, AT5G18170, AT4G17830, AT3G02470, AT5G08170, AT5G37600, AT1G75330	40	persimmon1SL005848t0001, persimmon1SL011290t0009, persimmon1SL024169t0001, persimmon1SL021595t0001, persimmon1SL000580t0036, persimmon1SL000989t0003, persimmon1SL001433t0012, persimmon1SL005770t0004, persimmon1SL004892t0002, persimmon1SL003527t0001, persimmon1SL009838t0009, persimmon1SL002197t0002, persimmon1SL014006t0003, persimmon1SL018164t0001, persimmon1SL022070t0001, persimmon1SL002675t0001,…
Metabolism	Amino acid metabolism	ath00280	Valine, leucine and isoleucine degradation	25	AT5G57850, AT4G16210, AT1G48030, AT3G48000, AT2G33150, AT3G06810, AT5G65780, AT3G06850, AT1G23800, AT1G10070, AT5G09300, AT4G20930, AT4G11820, AT1G54100, AT4G29120, AT5G48230, AT2G14170, AT3G16950, AT1G55510, AT3G45300, AT4G34030, AT4G16155, AT4G16800, AT2G26800, AT1G21400	38	persimmon1SL004812t0001, persimmon1SL009972t0001, persimmon1SL022359t0001, persimmon1SL018859t0002, persimmon1SL001450t0010, persimmon1SL021595t0001, persimmon1SL000580t0036, persimmon1SL017891t0001, persimmon1SL015243t0002, persimmon1SL001212t0006, persimmon1SL003444t0004, persimmon1SL021185t0001, persimmon1SL019551t0001, persimmon1SL014933t0001, persimmon1SL003527t0001, persimmon1SL001799t0001,…
Metabolism	Amino acid metabolism	ath00300	Lysine biosynthesis	11	AT5G52100, AT5G11880, AT1G14810, AT3G02020, AT3G53580, AT4G33680, AT5G14060, AT5G13280, AT2G45440, AT4G19710, AT4G33150	19	persimmon1SL018588t0006, persimmon1SL030508t0001, persimmon1SL017761t0003, persimmon1SL023072t0001, persimmon1SL009527t0004, persimmon1SL004821t0002, persimmon1SL010147t0003, persimmon1SL025603t0001, persimmon1SL016572t0001, persimmon1SL001870t0002, persimmon1SL004017t0003, persimmon1SL009313t0002, persimmon1SL025311t0003, persimmon1SL017340t0001, persimmon1SL027204t0001, persimmon1SL008464t0005,…
Metabolism	Amino acid metabolism	ath00350	Tyrosine metabolism	17	AT5G36160, AT1G12050, AT1G32780, AT1G71920, AT5G43940, AT4G31990, AT5G11520, AT2G20340, AT5G42250, AT3G27180, AT1G22430, AT1G79440, AT2G30970, AT1G77120, AT1G06570, AT5G53970, AT2G42490	27	persimmon1SL000687t0009, persimmon1SL006779t0002, persimmon1SL015028t0004, persimmon1SL028009t0001, persimmon1SL031421t0001, persimmon1SL017022t0004, persimmon1SL005818t0003, persimmon1SL000526t0004, persimmon1SL010573t0004, persimmon1SL001433t0012, persimmon1SL006983t0003, persimmon1SL021916t0004, persimmon1SL021894t0006, persimmon1SL010739t0001, persimmon1SL003105t0001, persimmon1SL013429t0004,…
Metabolism	Amino acid metabolism	ath00310	Lysine degradation	12	AT1G54100, AT4G26910, AT5G42400, AT1G77300, AT1G23800, AT5G27430, AT4G16210, AT5G65750, AT3G48000, AT5G48230, AT4G16800, AT4G33150	17	persimmon1SL002197t0002, persimmon1SL008766t0001, persimmon1SL009084t0001, persimmon1SL002081t0010, persimmon1SL004608t0003, persimmon1SL013345t0001, persimmon1SL021600t0002, persimmon1SL002903t0004, persimmon1SL003527t0001, persimmon1SL012894t0001, persimmon1SL018859t0002, persimmon1SL012993t0005, persimmon1SL021595t0001, persimmon1SL000580t0036, persimmon1SL013303t0002, persimmon1SL025332t0001,…
Metabolism	Amino acid metabolism	ath00250	Alanine, aspartate and glutamate metabolism	27	AT4G34740, AT1G70580, AT1G29900, AT5G62530, AT5G11520, AT1G36280, AT1G51720, AT5G17330, AT4G39640, AT5G10920, AT3G20330, AT3G27740, AT5G07440, AT5G10240, AT4G31990, AT2G13360, AT3G24090, AT4G24830, AT1G79440, AT2G30970, AT5G35630, AT3G57610, AT5G18170, AT5G14760, AT5G53460, AT4G39660, AT5G37600	34	persimmon1SL006851t0002, persimmon1SL029434t0002, persimmon1SL005104t0006, persimmon1SL016528t0007, persimmon1SL008154t0002, persimmon1SL000989t0003, persimmon1SL001433t0012, persimmon1SL003897t0004, persimmon1SL009838t0009, persimmon1SL000766t0009, persimmon1SL001782t0017, persimmon1SL021305t0001, persimmon1SL007612t0002, persimmon1SL005667t0001, persimmon1SL004027t0004, persimmon1SL005505t0006,…
Metabolism	Amino acid metabolism	ath00290	Valine, leucine and isoleucine biosynthesis	21	AT1G80560, AT4G04350, AT5G49030, AT3G10050, AT1G59900, AT1G74040, AT5G57850, AT1G14610, AT5G16715, AT4G10320, AT4G13430, AT2G34590, AT1G09620, AT2G43090, AT5G50850, AT5G65780, AT1G10070, AT3G58610, AT1G01090, AT3G48560, AT3G23940	35	persimmon1SL000938t0001, persimmon1SL023095t0005, persimmon1SL013453t0001, persimmon1SL002608t0021, persimmon1SL008384t0001, persimmon1SL002688t0013, persimmon1SL004812t0001, persimmon1SL009972t0001, persimmon1SL022359t0001, persimmon1SL006769t0009, persimmon1SL001758t0004, persimmon1SL005416t0002, persimmon1SL009688t0002, persimmon1SL020942t0001, persimmon1SL000224t0001, persimmon1SL001535t0002,…
Metabolism	Amino acid metabolism	ath00270	Cysteine and methionine metabolism	35	AT5G36160, AT5G53120, AT5G25480, AT1G55920, AT5G11520, AT5G14060, AT4G14710, AT1G64660, AT4G17260, AT1G14810, AT5G49160, AT5G56760, AT3G25900, AT3G03630, AT3G61440, AT3G22740, AT1G77330, AT2G36880, AT3G63250, AT4G38800, AT4G31990, AT4G14880, AT3G57050, AT4G19710, AT1G70310, AT3G25570, AT2G30970, AT3G01120, AT1G05010, AT3G02020, AT3G02470, AT5G53970, AT1G55880, AT5G13280, AT2G43750	53	persimmon1SL000687t0009, persimmon1SL024169t0001, persimmon1SL001326t0007, persimmon1SL025966t0001, persimmon1SL001433t0012, persimmon1SL017340t0001, persimmon1SL019414t0001, persimmon1SL012404t0001, persimmon1SL014926t0002, persimmon1SL010686t0001, persimmon1SL009368t0002, persimmon1SL004821t0002, persimmon1SL010147t0003, persimmon1SL025603t0001, persimmon1SL002302t0011, persimmon1SL027155t0001,…
Metabolism	Amino acid metabolism	ath00400	Phenylalanine, tyrosine and tryptophan biosynthesis	21	AT5G36160, AT5G10870, AT3G06350, AT1G71920, AT4G31990, AT2G21940, AT5G66120, AT5G11520, AT2G45300, AT5G48220, AT2G29690, AT1G48850, AT2G30970, AT1G22410, AT5G38530, AT3G54640, AT1G07780, AT5G53970, AT5G17990, AT3G29200, AT4G27070	35	persimmon1SL000687t0009, persimmon1SL023411t0001, persimmon1SL012545t0001, persimmon1SL011626t0015, persimmon1SL000948t0006, persimmon1SL025554t0001, persimmon1SL026262t0001, persimmon1SL023108t0001, persimmon1SL006875t0001, persimmon1SL017022t0004, persimmon1SL005818t0003, persimmon1SL010573t0004, persimmon1SL005281t0003, persimmon1SL002396t0004, persimmon1SL027935t0001, persimmon1SL009740t0006,…
Metabolism	Amino acid metabolism	ath00380	Tryptophan metabolism	16	AT1G54100, AT5G65750, AT4G16210, AT3G48000, AT5G48230, AT2G20340, AT2G25840, AT5G20960, AT1G04610, AT1G58030, AT4G35090, AT4G31500, AT5G54960, AT1G23800, AT3G04600, AT1G24100, AT4G16800	25	persimmon1SL002197t0002, persimmon1SL012993t0005, persimmon1SL018859t0002, persimmon1SL021595t0001, persimmon1SL000580t0036, persimmon1SL013303t0002, persimmon1SL006983t0003, persimmon1SL002185t0002, persimmon1SL009454t0005, persimmon1SL005478t0001, persimmon1SL011622t0004, persimmon1SL003281t0001, persimmon1SL000711t0003, persimmon1SL000984t0002, persimmon1SL009290t0005, persimmon1SL010389t0005,…
Metabolism	Amino acid metabolism	ath00360	Phenylalanine metabolism	21	AT5G36160, AT5G19890, AT5G40150, AT1G71920, AT5G05340, AT4G21960, AT5G51890, AT4G31990, AT5G11520, AT2G20340, AT3G10340, AT2G22420, AT2G30970, AT2G37040, AT2G30490, AT1G06570, AT3G53260, AT5G53970, AT2G42490, AT5G58400, AT1G71695	35	persimmon1SL000687t0009, persimmon1SL006650t0001, persimmon1SL026383t0002, persimmon1SL017022t0004, persimmon1SL005818t0003, persimmon1SL019981t0001, persimmon1SL030137t0001, persimmon1SL017008t0001, persimmon1SL026375t0001, persimmon1SL010573t0004, persimmon1SL001433t0012, persimmon1SL006983t0003, persimmon1SL023222t0001, persimmon1SL029575t0001, persimmon1SL021096t0001, persimmon1SL018834t0001,…
Metabolism	Amino acid metabolism			286		423
Metabolism	Biosynthesis of other secondary metabolites	ath00950	Isoquinoline alkaloid biosynthesis	7	AT5G36160, AT2G30970, AT4G31990, AT5G53970, AT5G11520, AT2G42490, AT2G20340	10	persimmon1SL000687t0009, persimmon1SL021096t0001, persimmon1SL018834t0001, persimmon1SL023713t0002, persimmon1SL010573t0004, persimmon1SL021307t0001, persimmon1SL024633t0001, persimmon1SL001433t0012, persimmon1SL006831t0001, persimmon1SL006983t0003
Metabolism	Biosynthesis of other secondary metabolites	ath00941	Flavonoid biosynthesis	9	AT5G07990, AT4G34050, AT5G42800, AT1G61720, AT3G51240, AT2G30490, AT1G59960, AT3G55120, AT5G13930	18	persimmon1SL016823t0001, persimmon1SL022278t0001, persimmon1SL018762t0002, persimmon1SL019646t0001, persimmon1SL016055t0001, persimmon1SL018035t0001, persimmon1SL020193t0001, persimmon1SL016902t0001, persimmon1SL004083t0006, persimmon1SL024551t0001, persimmon1SL003202t0001, persimmon1SL009626t0002, persimmon1SL014185t0004, persimmon1SL010446t0002, persimmon1SL012437t0004, persimmon1SL007405t0001,…
Metabolism	Biosynthesis of other secondary metabolites	ath00944	Flavone and flavonol biosynthesis	3	AT5G07990, AT5G54160, AT5G17050	8	persimmon1SL016823t0001, persimmon1SL022278t0001, persimmon1SL018762t0002, persimmon1SL019646t0001, persimmon1SL016055t0001, persimmon1SL026155t0001, persimmon1SL011213t0004, persimmon1SL012635t0001
Metabolism	Biosynthesis of other secondary metabolites	ath00960	Tropane, piperidine and pyridine alkaloid biosynthesis	8	AT3G10340, AT2G29290, AT2G37040, AT2G29260, AT2G29150, AT3G53260, AT5G06060, AT2G42490	18	persimmon1SL023222t0001, persimmon1SL008527t0006, persimmon1SL023854t0001, persimmon1SL016335t0001, persimmon1SL027959t0001, persimmon1SL024182t0001, persimmon1SL022617t0001, persimmon1SL017876t0001, persimmon1SL007652t0005, persimmon1SL012991t0001, persimmon1SL013497t0001, persimmon1SL006741t0002, persimmon1SL019093t0001, persimmon1SL007097t0002, persimmon1SL020337t0001, persimmon1SL004110t0012,…
Metabolism	Biosynthesis of other secondary metabolites	ath00901	Indole alkaloid biosynthesis	3	AT1G74000, AT1G74020, AT2G20340	3	persimmon1SL023272t0001, persimmon1SL022662t0001, persimmon1SL006983t0003
Metabolism	Biosynthesis of other secondary metabolites	ath00966	Glucosinolate biosynthesis	4	AT5G65780, AT4G31500, AT1G10070, AT1G24100	9	persimmon1SL021185t0001, persimmon1SL019551t0001, persimmon1SL009290t0005, persimmon1SL010389t0005, persimmon1SL001799t0001, persimmon1SL001043t0011, persimmon1SL026414t0003, persimmon1SL028282t0001, persimmon1SL018920t0001
Metabolism	Biosynthesis of other secondary metabolites	ath00940	Phenylpropanoid biosynthesis	27	AT5G19890, AT3G47000, AT5G05340, AT2G22420, AT3G10340, AT2G44450, AT1G26560, AT2G37040, AT5G58400, AT1G51680, AT5G40150, AT3G18080, AT4G21960, AT3G19450, AT5G51890, AT4G36220, AT1G15950, AT4G05160, AT1G20480, AT5G09640, AT5G44640, AT3G21240, AT4G34050, AT2G44480, AT2G30490, AT3G53260, AT1G71695	48	persimmon1SL006650t0001, persimmon1SL006099t0002, persimmon1SL021875t0001, persimmon1SL019981t0001, persimmon1SL030137t0001, persimmon1SL029575t0001, persimmon1SL023222t0001, persimmon1SL008227t0001, persimmon1SL008050t0001, persimmon1SL014656t0001, persimmon1SL029497t0001, persimmon1SL023854t0001, persimmon1SL016335t0001, persimmon1SL027959t0001, persimmon1SL024182t0001, persimmon1SL022617t0001,…
Metabolism	Biosynthesis of other secondary metabolites	ath00945	Stilbenoid, diarylheptanoid and gingerol biosynthesis	10	AT5G23190, AT3G48360, AT5G58860, AT3G52970, AT4G34050, AT2G30490, AT3G26300, AT4G31940, AT3G56630, AT4G37370	21	persimmon1SL023571t0001, persimmon1SL015467t0001, persimmon1SL007359t0001, persimmon1SL019429t0002, persimmon1SL012820t0001, persimmon1SL010843t0001, persimmon1SL011300t0001, persimmon1SL018035t0001, persimmon1SL020193t0001, persimmon1SL014185t0004, persimmon1SL021822t0001, persimmon1SL017065t0001, persimmon1SL006075t0001, persimmon1SL006566t0001, persimmon1SL010725t0001, persimmon1SL007005t0007,…
Metabolism	Biosynthesis of other secondary metabolites			71		135
Metabolism	Carbohydrate metabolism	ath00520	Amino sugar and nucleotide sugar metabolism	50	AT1G63000, AT1G47840, AT3G55260, AT2G45790, AT4G33030, AT3G51160, AT5G17770, AT5G24090, AT5G15770, AT1G27680, AT4G00110, AT3G23820, AT5G28840, AT4G30440, AT5G42740, AT5G18200, AT1G78570, AT1G66430, AT1G08200, AT1G19920, AT2G19860, AT1G12780, AT5G18070, AT5G51830, AT3G59480, AT3G12500, AT4G29130, AT5G48300, AT1G30620, AT3G29360, AT4G24620, AT1G31070, AT5G52560, AT3G54420, AT5G51820, AT5G17310, AT3…	86	persimmon1SL008974t0010, persimmon1SL003708t0002, persimmon1SL021325t0001, persimmon1SL002877t0001, persimmon1SL013039t0005, persimmon1SL022097t0003, persimmon1SL010848t0002, persimmon1SL005673t0002, persimmon1SL028746t0001, persimmon1SL016906t0001, persimmon1SL003678t0001, persimmon1SL001132t0006, persimmon1SL017473t0001, persimmon1SL022211t0003, persimmon1SL020061t0002, persimmon1SL010385t0001,…
Metabolism	Carbohydrate metabolism	ath00640	Propanoate metabolism	15	AT1G54100, AT4G16210, AT3G48000, AT2G20420, AT5G48230, AT1G75280, AT5G23250, AT4G17260, AT2G14170, AT3G06810, AT1G36160, AT1G23800, AT5G36880, AT4G16800, AT2G38040	28	persimmon1SL002197t0002, persimmon1SL018859t0002, persimmon1SL021595t0001, persimmon1SL000580t0036, persimmon1SL010516t0001, persimmon1SL013303t0002, persimmon1SL026033t0001, persimmon1SL005571t0005, persimmon1SL026917t0002, persimmon1SL009368t0002, persimmon1SL006724t0003, persimmon1SL008362t0001, persimmon1SL013351t0009, persimmon1SL013662t0001, persimmon1SL003444t0004, persimmon1SL021980t0007,…
Metabolism	Carbohydrate metabolism	ath00650	Butanoate metabolism	16	AT4G11820, AT1G54100, AT5G17330, AT3G15290, AT1G59900, AT4G16210, AT3G48000, AT5G48230, AT2G34590, AT1G79440, AT5G50850, AT1G23800, AT4G16800, AT1G01090, AT2G26800, AT3G48560	22	persimmon1SL004973t0001, persimmon1SL005073t0022, persimmon1SL002197t0002, persimmon1SL000766t0009, persimmon1SL000431t0001, persimmon1SL000429t0001, persimmon1SL008384t0001, persimmon1SL018859t0002, persimmon1SL021595t0001, persimmon1SL000580t0036, persimmon1SL013303t0002, persimmon1SL012489t0001, persimmon1SL010713t0001, persimmon1SL013429t0004, persimmon1SL009388t0003, persimmon1SL003527t0001,…
Metabolism	Carbohydrate metabolism	ath00010	Glycolysis / Gluconeogenesis	53	AT1G47840, AT4G37870, AT1G59900, AT1G32440, AT1G48030, AT2G22480, AT3G48000, AT4G17260, AT1G79550, AT1G77120, AT5G42740, AT3G17940, AT5G08570, AT1G54100, AT4G26270, AT2G01140, AT1G32780, AT5G42250, AT3G47800, AT3G49160, AT2G36530, AT5G01320, AT1G22430, AT3G16950, AT1G16300, AT2G19860, AT4G38970, AT1G01090, AT4G33070, AT2G21170, AT3G54050, AT3G50520, AT4G29130, AT2G36460, AT5G43940, AT5G50850, AT3…	81	persimmon1SL003708t0002, persimmon1SL011171t0004, persimmon1SL008384t0001, persimmon1SL009987t0010, persimmon1SL001450t0010, persimmon1SL002482t0002, persimmon1SL021595t0001, persimmon1SL000580t0036, persimmon1SL009368t0002, persimmon1SL009271t0004, persimmon1SL006178t0001, persimmon1SL004469t0001, persimmon1SL009498t0001, persimmon1SL023076t0002, persimmon1SL000867t0004, persimmon1SL020828t0001,…
Metabolism	Carbohydrate metabolism	ath00052	Galactose metabolism	22	AT4G26270, AT3G56310, AT1G47840, AT5G51820, AT5G17310, AT1G62660, AT1G23190, AT4G29130, AT2G22480, AT5G63840, AT5G58380, AT5G40390, AT3G10700, AT4G23920, AT5G11720, AT3G06580, AT5G61580, AT2G19860, AT5G18200, AT1G12780, AT1G72990, AT3G54440, AT3G13790	39	persimmon1SL010915t0001, persimmon1SL022469t0001, persimmon1SL002080t0003, persimmon1SL024538t0001, persimmon1SL005122t0010, persimmon1SL003708t0002, persimmon1SL002276t0002, persimmon1SL009480t0001, persimmon1SL027828t0001, persimmon1SL005018t0006, persimmon1SL001536t0006, persimmon1SL015040t0002, persimmon1SL002482t0002, persimmon1SL013335t0002, persimmon1SL011282t0002, persimmon1SL002753t0001,…
Metabolism	Carbohydrate metabolism	ath00051	Fructose and mannose metabolism	28	AT5G51830, AT3G59480, AT2G21170, AT1G47840, AT2G45790, AT3G54050, AT3G51160, AT4G29130, AT2G22480, AT2G36460, AT1G20950, AT1G12000, AT1G76550, AT4G26270, AT2G01140, AT3G55440, AT3G02570, AT1G66430, AT1G07110, AT1G17890, AT3G02350, AT5G57655, AT1G67070, AT5G61580, AT5G51970, AT2G19860, AT2G39770, AT4G38970	40	persimmon1SL007074t0002, persimmon1SL019885t0001, persimmon1SL004379t0001, persimmon1SL003708t0002, persimmon1SL002877t0001, persimmon1SL001494t0001, persimmon1SL011639t0001, persimmon1SL022097t0003, persimmon1SL015040t0002, persimmon1SL002482t0002, persimmon1SL017468t0001, persimmon1SL004295t0002, persimmon1SL017669t0004, persimmon1SL003193t0003, persimmon1SL014149t0001, persimmon1SL017098t0005,…
Metabolism	Carbohydrate metabolism	ath00030	Pentose phosphate pathway	31	AT1G12230, AT3G54050, AT2G01290, AT2G45290, AT2G22480, AT2G36460, AT3G02360, AT5G13110, AT5G13420, AT5G42740, AT5G41670, AT3G04790, AT4G24620, AT2G44530, AT2G35390, AT4G26270, AT2G01140, AT5G51820, AT1G23190, AT5G44520, AT5G61410, AT5G40760, AT1G17160, AT5G61580, AT1G09420, AT5G24400, AT1G13700, AT4G38970, AT3G01850, AT2G16790, AT5G35790	46	persimmon1SL010131t0002, persimmon1SL001494t0001, persimmon1SL011639t0001, persimmon1SL003684t0003, persimmon1SL003683t0004, persimmon1SL008107t0005, persimmon1SL010366t0002, persimmon1SL001152t0021, persimmon1SL022546t0001, persimmon1SL002482t0002, persimmon1SL017468t0001, persimmon1SL004295t0002, persimmon1SL000045t0001, persimmon1SL005084t0001, persimmon1SL022275t0006, persimmon1SL014841t0001,…
Metabolism	Carbohydrate metabolism	ath00053	Ascorbate and aldarate metabolism	19	AT3G02870, AT1G54100, AT4G32320, AT3G47930, AT4G26850, AT3G27820, AT3G48000, AT4G33670, AT1G07890, AT4G09010, AT5G28840, AT4G35000, AT1G23800, AT3G09640, AT3G52880, AT1G77490, AT5G15490, AT3G29360, AT1G14520	27	persimmon1SL012032t0007, persimmon1SL016835t0001, persimmon1SL002197t0002, persimmon1SL012604t0001, persimmon1SL006535t0011, persimmon1SL003733t0008, persimmon1SL000932t0003, persimmon1SL017046t0001, persimmon1SL021595t0001, persimmon1SL000580t0036, persimmon1SL008798t0002, persimmon1SL021522t0001, persimmon1SL003064t0002, persimmon1SL001642t0002, persimmon1SL015221t0001, persimmon1SL004147t0010,…
Metabolism	Carbohydrate metabolism	ath00620	Pyruvate metabolism	38	AT4G37870, AT1G59900, AT1G74040, AT1G32440, AT1G48030, AT3G48000, AT4G00570, AT5G43330, AT1G53310, AT4G15530, AT1G08110, AT4G17260, AT3G52990, AT5G50850, AT5G25880, AT1G23800, AT5G52920, AT1G79750, AT5G08570, AT1G54100, AT2G22780, AT1G53240, AT1G54220, AT5G48230, AT2G34590, AT5G03860, AT5G03370, AT3G49160, AT5G09660, AT1G68750, AT3G16950, AT3G47520, AT1G36160, AT5G36880, AT4G16155, AT1G01090, AT3…	54	persimmon1SL011171t0004, persimmon1SL008384t0001, persimmon1SL002688t0013, persimmon1SL009987t0010, persimmon1SL001450t0010, persimmon1SL021595t0001, persimmon1SL000580t0036, persimmon1SL017667t0002, persimmon1SL022948t0003, persimmon1SL001914t0001, persimmon1SL022653t0001, persimmon1SL003415t0006, persimmon1SL009368t0002, persimmon1SL003090t0001, persimmon1SL021601t0001, persimmon1SL001710t0006,…
Metabolism	Carbohydrate metabolism	ath00562	Inositol phosphate metabolism	22	AT1G60890, AT3G02870, AT3G55440, AT2G21170, AT3G14270, AT1G21980, AT2G26870, AT1G49340, AT5G64070, AT2G14170, AT5G63980, AT5G10170, AT2G40116, AT4G08170, AT3G19420, AT1G60490, AT1G71010, AT1G01460, AT1G68000, AT4G33240, AT1G14520, AT1G07230	39	persimmon1SL009101t0007, persimmon1SL012032t0007, persimmon1SL016835t0001, persimmon1SL001675t0004, persimmon1SL004379t0001, persimmon1SL001608t0017, persimmon1SL023613t0001, persimmon1SL014260t0001, persimmon1SL012812t0001, persimmon1SL021527t0001, persimmon1SL008646t0006, persimmon1SL015565t0001, persimmon1SL011659t0001, persimmon1SL013712t0005, persimmon1SL006574t0002, persimmon1SL021575t0002,…
Metabolism	Carbohydrate metabolism	ath00020	Citrate cycle (TCA cycle)	33	AT4G26910, AT4G35260, AT4G37870, AT1G59900, AT1G48030, AT2G20420, AT5G43330, AT5G23250, AT5G66760, AT5G50850, AT2G47510, AT5G40650, AT2G22780, AT1G53240, AT1G60810, AT5G65750, AT1G54220, AT2G44350, AT2G34590, AT2G05710, AT5G03290, AT1G09430, AT5G49460, AT5G09660, AT3G16950, AT3G47520, AT3G58750, AT4G16155, AT1G01090, AT3G52200, AT5G14590, AT1G65930, AT1G54340	52	persimmon1SL008766t0001, persimmon1SL009084t0001, persimmon1SL002081t0010, persimmon1SL013564t0002, persimmon1SL014341t0002, persimmon1SL011171t0004, persimmon1SL008384t0001, persimmon1SL001450t0010, persimmon1SL010516t0001, persimmon1SL022948t0003, persimmon1SL026917t0002, persimmon1SL021991t0001, persimmon1SL009388t0003, persimmon1SL002127t0004, persimmon1SL029638t0001, persimmon1SL019549t0001,…
Metabolism	Carbohydrate metabolism	ath00500	Starch and sucrose metabolism	47	AT5G51830, AT3G59480, AT3G47000, AT5G20280, AT1G47840, AT1G78580, AT1G04920, AT1G62660, AT4G29130, AT5G63840, AT5G48300, AT5G49190, AT4G17090, AT4G24040, AT1G27680, AT4G00110, AT2G44450, AT3G23820, AT1G26560, AT4G30440, AT5G64860, AT5G42740, AT3G29360, AT4G24620, AT3G46970, AT3G13790, AT3G29320, AT5G51820, AT5G17310, AT1G23190, AT3G18080, AT1G80070, AT5G19730, AT2G40840, AT1G66430, AT1G06410, AT4…	84	persimmon1SL007074t0002, persimmon1SL019885t0001, persimmon1SL006099t0002, persimmon1SL021875t0001, persimmon1SL001192t0009, persimmon1SL009544t0002, persimmon1SL023803t0001, persimmon1SL003708t0002, persimmon1SL031323t0001, persimmon1SL008928t0001, persimmon1SL008791t0001, persimmon1SL031146t0001, persimmon1SL029228t0001, persimmon1SL004731t0003, persimmon1SL025457t0001, persimmon1SL008581t0002,…
Metabolism	Carbohydrate metabolism	ath00630	Glyoxylate and dicarboxylate metabolism	16	AT3G12290, AT2G22780, AT1G53240, AT2G44350, AT5G03860, AT2G05710, AT4G37560, AT5G43330, AT1G50480, AT5G38410, AT1G67090, AT5G09660, AT3G47520, AT3G58750, AT4G17360, AT5G14780	24	persimmon1SL011976t0002, persimmon1SL001255t0006, persimmon1SL021017t0001, persimmon1SL000868t0012, persimmon1SL017623t0001, persimmon1SL012951t0001, persimmon1SL031207t0001, persimmon1SL003938t0001, persimmon1SL005624t0004, persimmon1SL019312t0001, persimmon1SL028753t0001, persimmon1SL003651t0010, persimmon1SL030238t0001, persimmon1SL026063t0001, persimmon1SL003309t0002, persimmon1SL022948t0003,…
Metabolism	Carbohydrate metabolism	ath00040	Pentose and glucuronate interconversions	10	AT3G55140, AT5G49650, AT5G57655, AT5G17310, AT5G19730, AT5G61410, AT5G15490, AT3G01850, AT4G13710, AT3G29360	18	persimmon1SL006195t0001, persimmon1SL003636t0004, persimmon1SL013676t0002, persimmon1SL022171t0001, persimmon1SL002554t0001, persimmon1SL009480t0001, persimmon1SL027828t0001, persimmon1SL022489t0001, persimmon1SL029238t0001, persimmon1SL002243t0004, persimmon1SL011756t0001, persimmon1SL009272t0004, persimmon1SL009893t0001, persimmon1SL021693t0002, persimmon1SL009509t0001, persimmon1SL000642t0001,…
Metabolism	Carbohydrate metabolism			400		640
Metabolism	Energy metabolism	ath00920	Sulfur metabolism	12	AT5G63980, AT2G14750, AT5G04590, AT3G01120, AT5G56760, AT3G03630, AT1G55920, AT3G61440, AT4G14880, AT3G57050, AT1G55880, AT2G43750	17	persimmon1SL005170t0002, persimmon1SL001362t0015, persimmon1SL004077t0001, persimmon1SL003522t0003, persimmon1SL002002t0003, persimmon1SL002813t0005, persimmon1SL005037t0007, persimmon1SL004325t0003, persimmon1SL019761t0001, persimmon1SL025966t0001, persimmon1SL009672t0002, persimmon1SL003292t0009, persimmon1SL010208t0010, persimmon1SL000017t0007, persimmon1SL010390t0002, persimmon1SL006006t0005,…
Metabolism	Energy metabolism	ath00710	Carbon fixation in photosynthetic organisms	42	AT1G70580, AT3G55800, AT2G21170, AT3G54050, AT4G37870, AT1G32440, AT2G01290, AT2G45290, AT4G00570, AT2G36460, AT5G11520, AT5G43330, AT1G53310, AT5G38410, AT4G15530, AT1G42970, AT1G32060, AT3G52990, AT5G25880, AT1G79550, AT5G52920, AT3G04790, AT1G79750, AT5G08570, AT2G01140, AT3G55440, AT4G39640, AT3G12780, AT2G22780, AT1G53240, AT5G44520, AT5G61410, AT4G31990, AT3G49160, AT1G67090, AT5G09660, AT1…	55	persimmon1SL016528t0007, persimmon1SL021039t0002, persimmon1SL004379t0001, persimmon1SL001494t0001, persimmon1SL011639t0001, persimmon1SL011171t0004, persimmon1SL009987t0010, persimmon1SL003684t0003, persimmon1SL003683t0004, persimmon1SL008107t0005, persimmon1SL010366t0002, persimmon1SL001152t0021, persimmon1SL022546t0001, persimmon1SL017667t0002, persimmon1SL017468t0001, persimmon1SL004295t0002,…
Metabolism	Energy metabolism	ath00196	Photosynthesis	10	AT4G10340, AT2G34430, AT1G61520, AT2G05070, AT3G54890, AT1G19150, AT1G15820, AT3G08940, AT3G61470, AT5G54270	11	persimmon1SL022997t0001, persimmon1SL011061t0001, persimmon1SL025668t0001, persimmon1SL010543t0001, persimmon1SL013055t0002, persimmon1SL027226t0001, persimmon1SL025375t0001, persimmon1SL001893t0007, persimmon1SL024320t0001, persimmon1SL010695t0001, persimmon1SL016198t0001
Metabolism	Energy metabolism	ath00910	Nitrogen metabolism	20	AT3G23490, AT5G14740, AT5G07440, AT1G70410, AT5G10240, AT4G37560, AT3G57050, AT4G20990, AT2G41560, AT3G10340, AT1G08080, AT5G35630, AT5G04140, AT1G27770, AT5G18170, AT2G15620, AT2G37040, AT5G53460, AT3G53260, AT5G37600, AT1G51720	36	persimmon1SL000575t0001, persimmon1SL005918t0001, persimmon1SL016013t0003, persimmon1SL007416t0001, persimmon1SL004027t0004, persimmon1SL025336t0001, persimmon1SL005505t0006, persimmon1SL026063t0001, persimmon1SL003309t0002, persimmon1SL010390t0002, persimmon1SL006530t0001, persimmon1SL000367t0001, persimmon1SL000363t0001, persimmon1SL023222t0001, persimmon1SL004922t0004, persimmon1SL005668t0001,…
Metabolism	Energy metabolism	ath00190	Oxidative phosphorylation	62	AT4G30190, AT2G28520, AT4G37830, AT2G20360, AT2G29990, AT1G78900, AT3G12260, AT1G01050, AT5G08530, AT5G66760, AT4G34700, AT5G25450, AT2G21410, AT3G52730, AT4G32260, AT3G28715, AT4G02580, AT4G05020, AT1G12840, AT3G08610, AT1G80230, AT5G55290, AT5G08680, AT5G67590, AT1G15120, AT1G17260, AT2G33040, AT5G11770, AT2G19680, AT3G58730, AT4G02620, AT2G44520, AT1G79010, AT1G19910, AT3G53620, AT5G47030, AT4…	105	persimmon1SL024425t0001, persimmon1SL006939t0005, persimmon1SL004415t0007, persimmon1SL007558t0005, persimmon1SL008621t0002, persimmon1SL027374t0002, persimmon1SL023065t0002, persimmon1SL023066t0001, persimmon1SL013492t0003, persimmon1SL002542t0004, persimmon1SL028166t0002, persimmon1SL014963t0001, persimmon1SL005794t0001, persimmon1SL002219t0003, persimmon1SL021991t0001, persimmon1SL002352t0003,…
Metabolism	Energy metabolism	ath00195	Photosynthesis	25	AT1G52230, AT4G12800, AT1G30380, AT2G20260, AT4G02770, AT1G06680, AT1G44575, AT4G05390, AT1G60950, AT1G55670, AT5G66570, AT4G03280, AT4G05180, AT5G66190, AT4G14890, AT2G27510, AT5G64040, AT1G67740, AT1G76100, AT4G04640, AT3G55330, AT1G31330, AT1G03600, AT1G32550, AT4G32260	31	persimmon1SL016115t0001, persimmon1SL004132t0005, persimmon1SL012008t0001, persimmon1SL005051t0001, persimmon1SL010358t0002, persimmon1SL022901t0001, persimmon1SL003093t0001, persimmon1SL021690t0003, persimmon1SL000740t0009, persimmon1SL003062t0001, persimmon1SL023056t0001, persimmon1SL001077t0001, persimmon1SL017665t0001, persimmon1SL015077t0001, persimmon1SL014886t0002, persimmon1SL006336t0002,…
Metabolism	Energy metabolism			171		255
Metabolism	Glycan biosynthesis and metabolism	ath00510	N-Glycan biosynthesis	28	AT5G03080, AT5G07630, AT1G32210, AT1G16570, AT2G41490, AT1G74340, AT5G55500, AT5G66680, AT1G76400, AT1G34130, AT1G20575, AT5G02410, AT5G38460, AT4G38240, AT1G30000, AT2G44660, AT1G02145, AT1G16900, AT3G19280, AT1G48140, AT2G39630, AT2G40190, AT5G19690, AT4G18230, AT2G47760, AT4G16710, AT5G14950, AT1G78800	29	persimmon1SL011051t0002, persimmon1SL029404t0001, persimmon1SL006959t0002, persimmon1SL009427t0001, persimmon1SL011459t0001, persimmon1SL006949t0001, persimmon1SL013580t0002, persimmon1SL005039t0002, persimmon1SL003677t0002, persimmon1SL001390t0002, persimmon1SL001094t0002, persimmon1SL013141t0005, persimmon1SL017299t0005, persimmon1SL011311t0004, persimmon1SL005529t0001, persimmon1SL004062t0002,…
Metabolism	Glycan biosynthesis and metabolism	ath00563	Glycosylphosphatidylinositol(GPI)-anchor biosynthesis	8	AT5G14850, AT3G45100, AT1G74340, AT5G46850, AT4G35530, AT5G19130, AT1G11880, AT5G22130	8	persimmon1SL004354t0007, persimmon1SL007237t0001, persimmon1SL013580t0002, persimmon1SL003604t0002, persimmon1SL015270t0001, persimmon1SL004397t0001, persimmon1SL006429t0001, persimmon1SL021349t0003
Metabolism	Glycan biosynthesis and metabolism	ath00531	Glycosaminoglycan degradation	5	AT3G55260, AT5G13690, AT1G72990, AT1G05590, AT5G27730	7	persimmon1SL021325t0001, persimmon1SL008075t0001, persimmon1SL001838t0012, persimmon1SL011817t0003, persimmon1SL012888t0005, persimmon1SL012634t0001, persimmon1SL005927t0006
Metabolism	Glycan biosynthesis and metabolism	ath00511	Other glycan degradation	6	AT3G55260, AT5G61540, AT3G26720, AT1G72990, AT1G05590, AT3G54440	6	persimmon1SL021325t0001, persimmon1SL013896t0001, persimmon1SL012567t0004, persimmon1SL012888t0005, persimmon1SL012634t0001, persimmon1SL003721t0001
Metabolism	Glycan biosynthesis and metabolism	ath00604	Glycosphingolipid biosynthesis	3	AT3G55260, AT1G72990, AT1G05590	3	persimmon1SL021325t0001, persimmon1SL012888t0005, persimmon1SL012634t0001
Metabolism	Glycan biosynthesis and metabolism	ath00603	Glycosphingolipid biosynthesis	3	AT3G56310, AT3G55260, AT1G05590	3	persimmon1SL005122t0010, persimmon1SL021325t0001, persimmon1SL012634t0001
Metabolism	Glycan biosynthesis and metabolism			53		56
Metabolism	Lipid metabolism	ath00561	Glycerolipid metabolism	15	AT1G54100, AT5G63770, AT3G56310, AT4G33030, AT4G00550, AT3G48000, AT3G11670, AT5G07920, AT1G80460, AT5G20410, AT1G23800, AT4G31780, AT4G30580, AT3G57650, AT5G01220	21	persimmon1SL002197t0002, persimmon1SL012797t0002, persimmon1SL005122t0010, persimmon1SL013039t0005, persimmon1SL025306t0005, persimmon1SL021595t0001, persimmon1SL000580t0036, persimmon1SL004935t0001, persimmon1SL002798t0003, persimmon1SL002941t0001, persimmon1SL024748t0001, persimmon1SL003527t0001, persimmon1SL011245t0004, persimmon1SL028140t0001, persimmon1SL027111t0001, persimmon1SL004959t0001,…
Metabolism	Lipid metabolism	ath00592	alpha-Linolenic acid metabolism	20	AT1G17420, AT4G29010, AT5G65110, AT1G55020, AT3G51840, AT2G33150, AT4G15440, AT1G76690, AT3G22400, AT1G20510, AT3G45140, AT1G06290, AT1G67560, AT3G06860, AT5G42650, AT2G06050, AT1G72520, AT1G76680, AT3G25780, AT4G16760	34	persimmon1SL016200t0001, persimmon1SL001859t0006, persimmon1SL012695t0004, persimmon1SL004048t0004, persimmon1SL004274t0006, persimmon1SL010018t0007, persimmon1SL017891t0001, persimmon1SL015243t0002, persimmon1SL001212t0006, persimmon1SL004816t0001, persimmon1SL018353t0001, persimmon1SL022651t0001, persimmon1SL016568t0001, persimmon1SL001058t0014, persimmon1SL024466t0001, persimmon1SL014392t0001,…
Metabolism	Lipid metabolism	ath00071	Fatty acid metabolism	21	AT1G54100, AT5G27600, AT1G32780, AT4G16210, AT3G48000, AT5G43940, AT5G48230, AT5G65110, AT5G42250, AT3G51840, AT2G33150, AT3G06810, AT1G22430, AT1G06290, AT1G23800, AT1G77590, AT1G77120, AT4G23850, AT4G16800, AT4G16760, AT1G49430	32	persimmon1SL002197t0002, persimmon1SL005224t0019, persimmon1SL028009t0001, persimmon1SL031421t0001, persimmon1SL018859t0002, persimmon1SL021595t0001, persimmon1SL000580t0036, persimmon1SL000526t0004, persimmon1SL013303t0002, persimmon1SL012695t0004, persimmon1SL021916t0004, persimmon1SL010018t0007, persimmon1SL017891t0001, persimmon1SL015243t0002, persimmon1SL001212t0006, persimmon1SL003444t0004,…
Metabolism	Lipid metabolism	ath00564	Glycerophospholipid metabolism	21	AT5G63770, AT3G10370, AT4G16700, AT5G40610, AT2G26870, AT3G05630, AT1G13560, AT5G10050, AT1G74210, AT2G38670, AT5G07920, AT2G39290, AT2G42010, AT3G16785, AT3G15730, AT1G62430, AT4G30580, AT1G15110, AT1G68000, AT3G57650, AT1G07230	33	persimmon1SL012797t0002, persimmon1SL002716t0002, persimmon1SL013951t0002, persimmon1SL021184t0001, persimmon1SL006574t0002, persimmon1SL022872t0002, persimmon1SL010083t0006, persimmon1SL012883t0002, persimmon1SL000758t0001, persimmon1SL023004t0002, persimmon1SL013182t0001, persimmon1SL002798t0003, persimmon1SL010201t0005, persimmon1SL025284t0001, persimmon1SL022227t0001, persimmon1SL001491t0018,…
Metabolism	Lipid metabolism	ath00590	Arachidonic acid metabolism	7	AT1G63460, AT2G25080, AT4G39640, AT5G13520, AT4G11600, AT2G31570, AT2G48150	9	persimmon1SL001421t0012, persimmon1SL012693t0003, persimmon1SL001782t0017, persimmon1SL018149t0001, persimmon1SL011281t0001, persimmon1SL028973t0005, persimmon1SL026348t0003, persimmon1SL005148t0005, persimmon1SL006285t0005
Metabolism	Lipid metabolism	ath00072	Synthesis and degradation of ketone bodies	3	AT4G11820, AT5G48230, AT2G26800	5	persimmon1SL004973t0001, persimmon1SL005073t0022, persimmon1SL013303t0002, persimmon1SL001754t0003, persimmon1SL024366t0001
Metabolism	Lipid metabolism	ath00565	Ether lipid metabolism	10	AT3G16785, AT2G42010, AT3G15730, AT2G26870, AT3G05630, AT1G13560, AT5G10050, AT4G30580, AT3G57650, AT1G07230	20	persimmon1SL022666t0001, persimmon1SL001995t0032, persimmon1SL024665t0001, persimmon1SL007875t0001, persimmon1SL025284t0001, persimmon1SL022227t0001, persimmon1SL001491t0018, persimmon1SL024920t0001, persimmon1SL006749t0002, persimmon1SL000998t0002, persimmon1SL006574t0002, persimmon1SL022872t0002, persimmon1SL010083t0006, persimmon1SL012883t0002, persimmon1SL000758t0001, persimmon1SL004959t0001,…
Metabolism	Lipid metabolism	ath00061	Fatty acid biosynthesis	13	AT2G04540, AT1G08510, AT1G24360, AT2G05990, AT3G03980, AT3G25110, AT2G30200, AT1G74960, AT5G10160, AT4G13180, AT1G36160, AT2G38040, AT1G62640	26	persimmon1SL011024t0002, persimmon1SL019167t0001, persimmon1SL004265t0003, persimmon1SL010157t0007, persimmon1SL003011t0002, persimmon1SL003111t0005, persimmon1SL002821t0004, persimmon1SL004392t0007, persimmon1SL012840t0003, persimmon1SL017637t0003, persimmon1SL011647t0003, persimmon1SL015657t0001, persimmon1SL007601t0003, persimmon1SL008698t0002, persimmon1SL021980t0007, persimmon1SL010513t0001,…
Metabolism	Lipid metabolism	ath00600	Sphingolipid metabolism	6	AT3G56310, AT1G27980, AT1G72990, AT4G22330, AT3G54440, AT5G23670	9	persimmon1SL005122t0010, persimmon1SL004014t0004, persimmon1SL012888t0005, persimmon1SL009127t0002, persimmon1SL007358t0001, persimmon1SL007700t0009, persimmon1SL003721t0001, persimmon1SL002087t0003, persimmon1SL004911t0004
Metabolism	Lipid metabolism	ath00100	Steroid biosynthesis	14	AT2G07050, AT3G52940, AT1G50430, AT1G58440, AT3G02580, AT1G20330, AT1G11680, AT3G19820, AT5G50375, AT1G20050, AT2G34500, AT1G07420, AT1G78960, AT5G13710	23	persimmon1SL030392t0001, persimmon1SL008507t0003, persimmon1SL020950t0002, persimmon1SL016098t0002, persimmon1SL024156t0003, persimmon1SL002377t0003, persimmon1SL023891t0001, persimmon1SL026793t0001, persimmon1SL031419t0001, persimmon1SL000024t0001, persimmon1SL011802t0005, persimmon1SL018746t0001, persimmon1SL028605t0001, persimmon1SL011154t0006, persimmon1SL006070t0006, persimmon1SL021274t0001,…
Metabolism	Lipid metabolism	ath01040	Biosynthesis of unsaturated fatty acids	13	AT5G05580, AT4G30950, AT1G24360, AT1G06290, AT4G13180, AT3G12120, AT5G10480, AT5G65110, AT3G55360, AT3G51840, AT1G01710, AT3G03980, AT4G16760	23	persimmon1SL019920t0001, persimmon1SL001078t0001, persimmon1SL011661t0007, persimmon1SL026470t0001, persimmon1SL014248t0002, persimmon1SL021103t0004, persimmon1SL010157t0007, persimmon1SL003011t0002, persimmon1SL001626t0002, persimmon1SL008698t0002, persimmon1SL010936t0001, persimmon1SL005614t0001, persimmon1SL027249t0001, persimmon1SL012695t0004, persimmon1SL015314t0004, persimmon1SL000239t0001,…
Metabolism	Lipid metabolism			143		235
Metabolism	Metabolism of cofactors and vitamins	ath00130	Ubiquinone and other terpenoid-quinone biosynthesis	21	AT5G36160, AT1G18870, AT2G18950, AT3G11950, AT1G64970, AT4G05160, AT4G32770, AT1G20480, AT4G23660, AT2G30920, AT3G21240, AT1G60550, AT5G57300, AT1G06570, AT3G11945, AT5G53970, AT3G63410, AT3G24200, AT1G51680, AT1G60600, AT1G23360	32	persimmon1SL000687t0009, persimmon1SL019202t0001, persimmon1SL002749t0019, persimmon1SL012335t0002, persimmon1SL009812t0004, persimmon1SL011774t0001, persimmon1SL015651t0001, persimmon1SL009552t0006, persimmon1SL002052t0027, persimmon1SL024550t0001, persimmon1SL014279t0001, persimmon1SL022832t0001, persimmon1SL002577t0007, persimmon1SL008057t0006, persimmon1SL013371t0004, persimmon1SL007139t0004,…
Metabolism	Metabolism of cofactors and vitamins	ath00670	One carbon pool by folate	14	AT3G12290, AT2G44160, AT1G50480, AT4G13930, AT1G76730, AT1G31220, AT1G22020, AT1G66520, AT4G37930, AT4G32520, AT2G16370, AT1G36370, AT4G17360, AT2G35040	15	persimmon1SL011976t0002, persimmon1SL020290t0001, persimmon1SL005889t0002, persimmon1SL009190t0001, persimmon1SL026460t0002, persimmon1SL009941t0002, persimmon1SL002217t0003, persimmon1SL007722t0005, persimmon1SL011029t0001, persimmon1SL007918t0001, persimmon1SL009843t0008, persimmon1SL004512t0002, persimmon1SL006321t0001, persimmon1SL004677t0002, persimmon1SL027691t0001
Metabolism	Metabolism of cofactors and vitamins	ath00760	Nicotinate and nicotinamide metabolism	8	AT1G72880, AT5G50210, AT3G21070, AT4G14930, AT5G14760, AT2G01350, AT1G55090, AT2G23420	10	persimmon1SL024206t0001, persimmon1SL009938t0006, persimmon1SL012786t0002, persimmon1SL004219t0002, persimmon1SL001513t0009, persimmon1SL010525t0002, persimmon1SL022979t0002, persimmon1SL002660t0007, persimmon1SL006528t0001, persimmon1SL003352t0001
Metabolism	Metabolism of cofactors and vitamins	ath00860	Porphyrin and chlorophyll metabolism	18	AT5G08280, AT1G08520, AT5G14220, AT1G03475, AT2G44520, AT5G63290, AT5G26710, AT5G40850, AT3G51820, AT5G64050, AT3G48730, AT5G26030, AT4G01690, AT1G69740, AT5G56090, AT3G09150, AT1G58290, AT3G56940	20	persimmon1SL024152t0001, persimmon1SL003815t0002, persimmon1SL005031t0001, persimmon1SL021542t0002, persimmon1SL023172t0006, persimmon1SL007379t0001, persimmon1SL031079t0001, persimmon1SL009696t0001, persimmon1SL000839t0008, persimmon1SL001679t0001, persimmon1SL001342t0003, persimmon1SL021447t0005, persimmon1SL015216t0004, persimmon1SL005156t0002, persimmon1SL006152t0005, persimmon1SL003910t0002,…
Metabolism	Metabolism of cofactors and vitamins	ath00740	Riboflavin metabolism	7	AT2G44050, AT4G21470, AT4G20960, AT5G64300, AT2G22450, AT1G14700, AT2G20690	10	persimmon1SL006185t0009, persimmon1SL001598t0001, persimmon1SL006828t0011, persimmon1SL009731t0001, persimmon1SL012524t0001, persimmon1SL022069t0002, persimmon1SL015703t0001, persimmon1SL003843t0007, persimmon1SL012871t0001, persimmon1SL015764t0001
Metabolism	Metabolism of cofactors and vitamins	ath00770	Pantothenate and CoA biosynthesis	11	AT3G18030, AT5G65780, AT5G57850, AT2G27490, AT1G10070, AT3G58610, AT5G64370, AT5G48840, AT5G12200, AT3G48560, AT3G23940	16	persimmon1SL021610t0003, persimmon1SL021185t0001, persimmon1SL019551t0001, persimmon1SL004812t0001, persimmon1SL009972t0001, persimmon1SL022359t0001, persimmon1SL001343t0004, persimmon1SL001799t0001, persimmon1SL001700t0011, persimmon1SL030288t0001, persimmon1SL006969t0001, persimmon1SL022106t0001, persimmon1SL026017t0001, persimmon1SL002023t0003, persimmon1SL003388t0004, persimmon1SL021770t0001
Metabolism	Metabolism of cofactors and vitamins	ath00730	Thiamine metabolism	5	AT5G65720, AT1G08490, AT1G22940, AT3G24030, AT5G18280	5	persimmon1SL008283t0002, persimmon1SL023830t0001, persimmon1SL005845t0003, persimmon1SL005962t0001, persimmon1SL001202t0006
Metabolism	Metabolism of cofactors and vitamins	ath00780	Biotin metabolism	3	AT5G57590, AT5G27430, AT5G04620	6	persimmon1SL024905t0001, persimmon1SL024691t0001, persimmon1SL008486t0006, persimmon1SL012894t0001, persimmon1SL019579t0001, persimmon1SL012461t0002
Metabolism	Metabolism of cofactors and vitamins	ath00750	Vitamin B6 metabolism	5	AT4G29840, AT5G01410, AT4G35630, AT5G37850, AT5G60540	5	persimmon1SL004745t0002, persimmon1SL019263t0001, persimmon1SL003342t0004, persimmon1SL013487t0001, persimmon1SL012336t0001
Metabolism	Metabolism of cofactors and vitamins	ath00790	Folate biosynthesis	4	AT1G04620, AT1G78680, AT5G41480, AT2G16370	4	persimmon1SL004799t0001, persimmon1SL002503t0003, persimmon1SL021700t0001, persimmon1SL004512t0002
Metabolism	Metabolism of cofactors and vitamins	ath00785	Lipoic acid metabolism	3	AT2G20860, AT5G08415, AT5G64813, AT1G04640	5	persimmon1SL013314t0001, persimmon1SL001175t0014, persimmon1SL003044t0003, persimmon1SL017088t0001, persimmon1SL003032t0003
Metabolism	Metabolism of cofactors and vitamins			99		128
Metabolism	Metabolism of other amino acids	ath00410	beta-Alanine metabolism	13	AT1G70310, AT1G54100, AT3G06810, AT5G17330, AT5G53120, AT1G23800, AT4G16210, AT3G48000, AT4G16800, AT2G42490, AT5G64370, AT5G48840, AT5G12200	15	persimmon1SL017643t0006, persimmon1SL002197t0002, persimmon1SL003444t0004, persimmon1SL000766t0009, persimmon1SL024169t0001, persimmon1SL003527t0001, persimmon1SL018859t0002, persimmon1SL021595t0001, persimmon1SL000580t0036, persimmon1SL025332t0001, persimmon1SL006831t0001, persimmon1SL006969t0001, persimmon1SL022106t0001, persimmon1SL026017t0001, persimmon1SL002023t0003
Metabolism	Metabolism of other amino acids	ath00460	Cyanoamino acid metabolism	16	AT3G47000, AT4G39640, AT3G18080, AT1G73050, AT4G13930, AT5G44640, AT2G44450, AT1G26560, AT2G44480, AT1G22020, AT5G22300, AT4G37930, AT4G32520, AT3G61440, AT1G36370, AT3G07990	24	persimmon1SL006099t0002, persimmon1SL021875t0001, persimmon1SL001782t0017, persimmon1SL003962t0001, persimmon1SL011159t0001, persimmon1SL022116t0001, persimmon1SL005069t0007, persimmon1SL009190t0001, persimmon1SL009904t0001, persimmon1SL008227t0001, persimmon1SL008050t0001, persimmon1SL014656t0001, persimmon1SL029497t0001, persimmon1SL011587t0001, persimmon1SL002217t0003, persimmon1SL007722t0005,…
Metabolism	Metabolism of other amino acids	ath00480	Glutathione metabolism	32	AT2G25080, AT4G32320, AT5G53120, AT5G27380, AT2G21790, AT2G31570, AT5G37830, AT4G30920, AT2G47730, AT2G48150, AT1G65820, AT3G02360, AT4G09010, AT5G13110, AT4G35000, AT4G11600, AT3G09640, AT5G41670, AT1G77490, AT2G30860, AT1G63460, AT4G39640, AT3G03190, AT1G70310, AT5G40760, AT1G07890, AT3G54660, AT1G09420, AT5G14590, AT5G35790, AT1G54340, AT1G65930	42	persimmon1SL012693t0003, persimmon1SL012604t0001, persimmon1SL024169t0001, persimmon1SL013212t0006, persimmon1SL016189t0001, persimmon1SL005148t0005, persimmon1SL005643t0010, persimmon1SL000769t0002, persimmon1SL000881t0001, persimmon1SL013442t0001, persimmon1SL014497t0001, persimmon1SL006285t0005, persimmon1SL016223t0002, persimmon1SL000624t0002, persimmon1SL014119t0001, persimmon1SL000045t0001,…
Metabolism	Metabolism of other amino acids	ath00450	Selenoamino acid metabolism	17	AT2G36880, AT4G13780, AT4G39640, AT1G08490, AT5G49810, AT4G14880, AT3G57050, AT3G27180, AT1G64660, AT3G55400, AT2G14750, AT5G04590, AT3G01120, AT3G03630, AT3G61440, AT1G55880, AT2G43750	25	persimmon1SL026489t0001, persimmon1SL006243t0010, persimmon1SL004301t0003, persimmon1SL001678t0001, persimmon1SL001782t0017, persimmon1SL023830t0001, persimmon1SL010370t0002, persimmon1SL010208t0010, persimmon1SL000017t0007, persimmon1SL010390t0002, persimmon1SL021894t0006, persimmon1SL010739t0001, persimmon1SL010686t0001, persimmon1SL000916t0007, persimmon1SL001362t0015, persimmon1SL004077t0001,…
Metabolism	Metabolism of other amino acids	ath00430	Taurine and hypotaurine metabolism	2	AT5G17330, AT4G39640	2	persimmon1SL000766t0009, persimmon1SL001782t0017
Metabolism	Metabolism of other amino acids			80		108
Metabolism	Metabolism of terpenoids and polyketides	ath00906	Carotenoid biosynthesis	15	AT3G53130, AT4G25700, AT3G19270, AT3G10230, AT5G17230, AT5G57030, AT5G67030, AT2G29090, AT3G14440, AT1G08550, AT4G14210, AT1G06820, AT4G19230, AT3G04870, AT1G52340	26	persimmon1SL014320t0003, persimmon1SL011510t0001, persimmon1SL017243t0001, persimmon1SL000978t0008, persimmon1SL004271t0003, persimmon1SL007029t0001, persimmon1SL014406t0002, persimmon1SL008338t0017, persimmon1SL030711t0001, persimmon1SL015640t0001, persimmon1SL005568t0001, persimmon1SL022351t0002, persimmon1SL018668t0001, persimmon1SL009701t0001, persimmon1SL019135t0002, persimmon1SL009329t0001,…
Metabolism	Metabolism of terpenoids and polyketides	ath00905	Brassinosteroid biosynthesis	4	AT3G13730, AT3G50660, AT3G30180, AT2G38050	6	persimmon1SL011370t0001, persimmon1SL013195t0006, persimmon1SL001204t0003, persimmon1SL012874t0001, persimmon1SL023550t0002, persimmon1SL013381t0002
Metabolism	Metabolism of terpenoids and polyketides	ath00900	Terpenoid backbone biosynthesis	21	AT4G11820, AT5G11380, AT5G62790, AT1G63970, AT3G54250, AT3G02780, AT5G48230, AT1G74470, AT4G15560, AT5G27450, AT1G31910, AT2G17570, AT5G58770, AT2G26930, AT5G47770, AT1G78510, AT5G60600, AT4G34350, AT1G76490, AT2G02500, AT4G36810	37	persimmon1SL004973t0001, persimmon1SL005073t0022, persimmon1SL015494t0004, persimmon1SL026395t0001, persimmon1SL005097t0015, persimmon1SL001416t0003, persimmon1SL003097t0002, persimmon1SL024187t0001, persimmon1SL013303t0002, persimmon1SL020288t0001, persimmon1SL017009t0001, persimmon1SL001345t0007, persimmon1SL013648t0001, persimmon1SL005584t0009, persimmon1SL019326t0001, persimmon1SL011485t0001,…
Metabolism	Metabolism of terpenoids and polyketides	ath00904	Diterpenoid biosynthesis	4	AT1G79460, AT1G15550, AT1G05160, AT1G78440	11	persimmon1SL020858t0001, persimmon1SL020859t0001, persimmon1SL011092t0002, persimmon1SL000662t0007, persimmon1SL013541t0001, persimmon1SL007458t0002, persimmon1SL012782t0001, persimmon1SL004008t0003, persimmon1SL006931t0008, persimmon1SL000006t0009, persimmon1SL028455t0001
Metabolism	Metabolism of terpenoids and polyketides	ath00908	Zeatin biosynthesis	4	AT2G27760, AT1G22400, AT2G36800, AT5G21482	5	persimmon1SL004732t0006, persimmon1SL000728t0001, persimmon1SL007023t0001, persimmon1SL010620t0001, persimmon1SL002384t0002
Metabolism	Metabolism of terpenoids and polyketides	ath00903	Limonene and pinene degradation	15	AT3G03330, AT3G48360, AT1G54100, AT5G23190, AT5G58860, AT3G52970, AT1G23800, AT4G16210, AT1G18270, AT3G48000, AT3G26300, AT4G16800, AT3G56630, AT4G31940, AT4G37370	27	persimmon1SL010789t0001, persimmon1SL019429t0002, persimmon1SL002197t0002, persimmon1SL023571t0001, persimmon1SL015467t0001, persimmon1SL007359t0001, persimmon1SL012820t0001, persimmon1SL010843t0001, persimmon1SL011300t0001, persimmon1SL003527t0001, persimmon1SL018859t0002, persimmon1SL010869t0002, persimmon1SL005626t0005, persimmon1SL021595t0001, persimmon1SL000580t0036, persimmon1SL021822t0001,…
Metabolism	Metabolism of terpenoids and polyketides			63		112
Metabolism	Nucleotide metabolism	ath00240	Pyrimidine metabolism	49	AT4G21710, AT2G19570, AT3G52090, AT1G29900, AT4G14930, AT2G21790, AT1G29940, AT3G23580, AT1G09815, AT5G41880, AT2G29540, AT5G60040, AT1G08260, AT3G53900, AT3G12670, AT4G14660, AT1G67630, AT1G54250, AT3G54470, AT3G03710, AT5G26667, AT1G72880, AT4G13720, AT5G14580, AT3G20330, AT3G27740, AT5G23070, AT4G35800, AT5G59180, AT3G57660, AT3G18680, AT5G12200, AT2G15430, AT1G07980, AT3G46940, AT5G23300, AT5…	53	persimmon1SL001193t0027, persimmon1SL017746t0001, persimmon1SL010050t0001, persimmon1SL008154t0002, persimmon1SL001513t0009, persimmon1SL016189t0001, persimmon1SL007714t0003, persimmon1SL015280t0001, persimmon1SL019291t0001, persimmon1SL006196t0001, persimmon1SL003174t0002, persimmon1SL008142t0001, persimmon1SL010552t0001, persimmon1SL004422t0002, persimmon1SL004938t0001, persimmon1SL003150t0005,…
Metabolism	Nucleotide metabolism	ath00230	Purine metabolism	67	AT4G34740, AT4G21710, AT1G09830, AT1G32440, AT4G14930, AT3G23580, AT1G63660, AT1G36280, AT5G60040, AT2G14750, AT5G58240, AT4G04955, AT4G14660, AT1G67630, AT3G03710, AT2G44530, AT5G08570, AT1G72880, AT1G27450, AT5G14580, AT2G37690, AT3G57660, AT3G49160, AT3G21110, AT1G61700, AT3G57080, AT5G11160, AT5G41010, AT2G42120, AT3G52090, AT5G47840, AT4G34890, AT2G21790, AT1G29940, AT4G04880, AT5G18280, AT1…	82	persimmon1SL006851t0002, persimmon1SL029434t0002, persimmon1SL005104t0006, persimmon1SL001193t0027, persimmon1SL019697t0001, persimmon1SL002888t0008, persimmon1SL009987t0010, persimmon1SL001513t0009, persimmon1SL015280t0001, persimmon1SL004321t0007, persimmon1SL003897t0004, persimmon1SL008142t0001, persimmon1SL010552t0001, persimmon1SL001362t0015, persimmon1SL009289t0003, persimmon1SL020984t0004,…
Metabolism	Nucleotide metabolism			116		135
Genetic Information Processing	Folding, sorting and degradation	ath03018	RNA degradation	38	AT2G03870, AT2G17510, AT5G48870, AT3G14080, AT1G65700, AT1G75660, AT1G60080, AT5G27720, AT1G03360, AT1G03905, AT3G20800, AT1G02080, AT3G13300, AT4G29830, AT3G03710, AT3G61620, AT5G38890, AT3G46210, AT1G07705, AT1G74030, AT5G14580, AT3G07750, AT5G35430, AT1G76630, AT3G58560, AT5G35910, AT2G36530, AT1G59760, AT1G03330, AT3G23990, AT5G59460, AT2G43810, AT3G46960, AT1G17980, AT5G13570, AT5G18230, AT3…	55	persimmon1SL024130t0002, persimmon1SL006569t0002, persimmon1SL001873t0001, persimmon1SL027096t0001, persimmon1SL002842t0001, persimmon1SL009520t0003, persimmon1SL016018t0001, persimmon1SL002522t0011, persimmon1SL021593t0001, persimmon1SL011133t0002, persimmon1SL007070t0008, persimmon1SL007609t0001, persimmon1SL004741t0001, persimmon1SL013491t0001, persimmon1SL006617t0001, persimmon1SL011412t0001,…
Genetic Information Processing	Folding, sorting and degradation	ath03060	Protein export	17	AT5G62050, AT2G30440, AT1G06870, AT4G01800, AT3G24590, AT2G28800, AT2G45770, AT4G30600, AT1G67680, AT3G49100, AT1G21650, AT1G48900, AT2G01110, AT5G61970, AT5G03940, AT1G48160, AT1G24490	20	persimmon1SL003080t0002, persimmon1SL002126t0001, persimmon1SL009280t0005, persimmon1SL001472t0012, persimmon1SL018855t0001, persimmon1SL010799t0002, persimmon1SL012959t0002, persimmon1SL024139t0005, persimmon1SL004056t0005, persimmon1SL002382t0006, persimmon1SL025281t0001, persimmon1SL023725t0001, persimmon1SL007920t0007, persimmon1SL006973t0002, persimmon1SL019412t0002, persimmon1SL005154t0001,…
Genetic Information Processing	Folding, sorting and degradation	ath03050	Proteasome	35	AT3G60820, AT3G22630, AT5G66140, AT5G23540, AT1G64520, AT5G58290, AT2G05840, AT4G29040, AT1G53750, AT5G21930, AT4G24820, AT5G19990, AT2G32730, AT3G22110, AT1G75990, AT4G31300, AT3G14290, AT3G26340, AT4G19006, AT3G53970, AT1G79210, AT5G05780, AT1G56450, AT5G40580, AT3G11270, AT1G45000, AT2G20580, AT5G45620, AT3G27430, AT1G21720, AT1G29150, AT5G09900, AT4G38630, AT2G27020, AT3G05530, AT3G13330	49	persimmon1SL018165t0001, persimmon1SL026378t0001, persimmon1SL010259t0001, persimmon1SL019264t0001, persimmon1SL025323t0001, persimmon1SL003232t0006, persimmon1SL013175t0003, persimmon1SL016138t0002, persimmon1SL025352t0001, persimmon1SL000004t0002, persimmon1SL014951t0001, persimmon1SL012913t0001, persimmon1SL014879t0002, persimmon1SL000814t0006, persimmon1SL004963t0016, persimmon1SL010885t0002,…
Genetic Information Processing	Folding, sorting and degradation	ath04120	Ubiquitin mediated proteolysis	53	AT3G58040, AT2G33340, AT1G75950, AT5G67530, AT2G04660, AT5G65740, AT1G70320, AT2G18290, AT4G10180, AT5G05080, AT5G50870, AT4G34210, AT1G75440, AT4G38600, AT2G16920, AT5G22920, AT3G17000, AT2G03170, AT1G78770, AT5G20570, AT5G46210, AT5G58760, AT3G07370, AT3G17205, AT5G18650, AT1G64230, AT3G57870, AT3G08690, AT4G05420, AT5G59300, AT5G05560, AT2G20000, AT3G20060, AT1G26830, AT1G77000, AT3G61790, AT2…	108	persimmon1SL013260t0003, persimmon1SL003789t0003, persimmon1SL026476t0002, persimmon1SL008085t0001, persimmon1SL025524t0001, persimmon1SL018199t0001, persimmon1SL003698t0002, persimmon1SL003888t0003, persimmon1SL012749t0003, persimmon1SL006345t0016, persimmon1SL015139t0001, persimmon1SL011132t0001, persimmon1SL002653t0001, persimmon1SL013701t0001, persimmon1SL009801t0005, persimmon1SL000892t0002,…
Genetic Information Processing	Folding, sorting and degradation	ath04130	SNARE interactions in vesicular transport	23	AT5G61210, AT3G24315, AT4G14600, AT1G51740, AT5G05760, AT1G11890, AT4G14455, AT2G36900, AT3G11820, AT1G26670, AT5G11150, AT3G24350, AT2G45200, AT5G46860, AT5G22360, AT3G05710, AT5G39510, AT1G16240, AT1G15880, AT3G03800, AT5G26980, AT3G58170, AT3G09740	35	persimmon1SL001564t0001, persimmon1SL022652t0001, persimmon1SL012909t0001, persimmon1SL015072t0001, persimmon1SL018168t0004, persimmon1SL004823t0005, persimmon1SL012543t0005, persimmon1SL003814t0001, persimmon1SL015540t0002, persimmon1SL001275t0001, persimmon1SL009583t0005, persimmon1SL005417t0001, persimmon1SL006248t0001, persimmon1SL029331t0001, persimmon1SL026332t0001, persimmon1SL017175t0001,…
Genetic Information Processing	Folding, sorting and degradation			166		267
Genetic Information Processing	Replication and repair	ath03410	Base excision repair	28	AT5G13920, AT5G44680, AT3G18630, AT1G19480, AT2G29570, AT1G08130, AT1G09815, AT5G26680, AT1G08260, AT5G57970, AT2G31320, AT1G80420, AT3G07930, AT1G52500, AT4G12740, AT1G21710, AT1G07980, AT2G31450, AT1G75230, AT4G36050, AT1G75090, AT5G63960, AT1G78650, AT1G10520, AT3G51880, AT2G41460, AT2G42120, AT3G12040	40	persimmon1SL021450t0002, persimmon1SL007691t0010, persimmon1SL005009t0010, persimmon1SL009837t0001, persimmon1SL006066t0002, persimmon1SL027043t0001, persimmon1SL015234t0002, persimmon1SL010126t0003, persimmon1SL006520t0004, persimmon1SL008687t0001, persimmon1SL019291t0001, persimmon1SL003633t0001, persimmon1SL019738t0001, persimmon1SL018694t0002, persimmon1SL012564t0001, persimmon1SL004422t0002,…
Genetic Information Processing	Replication and repair	ath03450	Non-homologous end-joining	8	AT5G26680, AT1G48050, AT3G23100, AT1G10520, AT5G54260, AT5G57160, AT2G31970, AT1G16970	15	persimmon1SL003633t0001, persimmon1SL019738t0001, persimmon1SL018694t0002, persimmon1SL012564t0001, persimmon1SL028393t0001, persimmon1SL026906t0001, persimmon1SL016256t0001, persimmon1SL004453t0001, persimmon1SL006211t0005, persimmon1SL018279t0004, persimmon1SL014099t0001, persimmon1SL018735t0001, persimmon1SL002665t0001, persimmon1SL001815t0001, persimmon1SL023005t0001
Genetic Information Processing	Replication and repair	ath03430	Mismatch repair	20	AT5G27740, AT4G09140, AT4G25540, AT1G21690, AT2G29570, AT4G02460, AT3G18580, AT1G08130, AT1G63160, AT1G09815, AT2G06510, AT2G24490, AT4G02070, AT1G65070, AT3G18524, AT5G63960, AT1G78650, AT1G77470, AT4G35520, AT2G42120	31	persimmon1SL026720t0001, persimmon1SL003455t0003, persimmon1SL004289t0004, persimmon1SL025512t0001, persimmon1SL006713t0001, persimmon1SL004551t0001, persimmon1SL003536t0002, persimmon1SL012210t0001, persimmon1SL013668t0004, persimmon1SL010292t0004, persimmon1SL010126t0003, persimmon1SL005092t0001, persimmon1SL011768t0001, persimmon1SL006520t0004, persimmon1SL008687t0001, persimmon1SL026288t0001,…
Genetic Information Processing	Replication and repair	ath03440	Homologous recombination	19	AT5G20850, AT5G64520, AT5G54260, AT5G57450, AT3G18580, AT2G28560, AT1G10930, AT1G09815, AT2G06510, AT2G24490, AT2G19490, AT2G32000, AT5G63960, AT1G78650, AT5G63920, AT2G01440, AT2G31970, AT4G30870, AT2G42120	30	persimmon1SL001366t0001, persimmon1SL029921t0001, persimmon1SL019471t0001, persimmon1SL010162t0005, persimmon1SL018279t0004, persimmon1SL003452t0001, persimmon1SL011768t0001, persimmon1SL028521t0001, persimmon1SL014191t0001, persimmon1SL030263t0001, persimmon1SL024683t0001, persimmon1SL029291t0001, persimmon1SL023986t0001, persimmon1SL007839t0001, persimmon1SL023261t0001, persimmon1SL019291t0001,…
Genetic Information Processing	Replication and repair	ath03420	Nucleotide excision repair	34	AT4G17020, AT5G27740, AT5G16630, AT3G28030, AT1G21690, AT5G27620, AT4G05420, AT2G29570, AT1G79650, AT1G08130, AT1G09815, AT1G63160, AT3G02540, AT2G06510, AT1G03190, AT1G08260, AT1G77470, AT2G18760, AT5G41150, AT1G55750, AT5G20570, AT3G05210, AT1G07980, AT5G46210, AT1G27840, AT1G18040, AT2G24490, AT5G58760, AT5G63960, AT1G78650, AT1G05055, AT1G18340, AT4G30820, AT2G42120	58	persimmon1SL000686t0002, persimmon1SL026720t0001, persimmon1SL003455t0003, persimmon1SL004289t0004, persimmon1SL025512t0001, persimmon1SL006713t0001, persimmon1SL004551t0001, persimmon1SL010673t0001, persimmon1SL001353t0014, persimmon1SL010292t0004, persimmon1SL022090t0003, persimmon1SL020613t0001, persimmon1SL020624t0001, persimmon1SL020625t0001, persimmon1SL020611t0001, persimmon1SL020626t0001,…
Genetic Information Processing	Replication and repair	ath03030	DNA replication	22	AT5G27740, AT2G25100, AT1G21690, AT2G29570, AT2G39440, AT3G18580, AT1G08130, AT1G63160, AT1G09815, AT5G41880, AT5G26680, AT1G07980, AT4G20325, AT2G06510, AT2G24490, AT1G08260, AT5G63960, AT1G78650, AT1G77470, AT1G44900, AT1G67630, AT2G42120	34	persimmon1SL026720t0001, persimmon1SL003455t0003, persimmon1SL004289t0004, persimmon1SL025512t0001, persimmon1SL006713t0001, persimmon1SL004551t0001, persimmon1SL024625t0002, persimmon1SL010292t0004, persimmon1SL010126t0003, persimmon1SL023169t0001, persimmon1SL011768t0001, persimmon1SL006520t0004, persimmon1SL008687t0001, persimmon1SL026288t0001, persimmon1SL003473t0008, persimmon1SL019291t0001,…
Genetic Information Processing	Replication and repair			131		208
Genetic Information Processing	Transcription	ath03040	Spliceosome	89	AT5G57370, AT1G09140, AT2G33340, AT5G20160, AT1G09770, AT3G19760, AT2G22300, AT1G44910, AT1G60170, AT5G27720, AT3G05070, AT5G49910, AT4G21660, AT5G37370, AT3G07590, AT1G60900, AT4G03430, AT5G28740, AT5G06160, AT5G64200, AT5G11170, AT1G16030, AT1G14650, AT4G30220, AT2G41020, AT5G41770, AT1G28060, AT1G80070, AT3G50670, AT2G41500, AT3G18165, AT2G40650, AT1G20960, AT2G16860, AT2G38770, AT1G65660, AT1…	137	persimmon1SL013490t0003, persimmon1SL009721t0014, persimmon1SL026476t0002, persimmon1SL001975t0001, persimmon1SL010549t0002, persimmon1SL026404t0002, persimmon1SL003250t0002, persimmon1SL012476t0002, persimmon1SL007182t0002, persimmon1SL021711t0001, persimmon1SL010411t0001, persimmon1SL008709t0001, persimmon1SL008715t0001, persimmon1SL021593t0001, persimmon1SL011133t0002, persimmon1SL011319t0001,…
Genetic Information Processing	Transcription	ath03022	Basal transcription factors	24	AT1G02680, AT4G12610, AT4G20330, AT1G07470, AT4G17020, AT4G24440, AT3G52270, AT1G03280, AT5G13820, AT1G32750, AT5G25150, AT1G55750, AT1G73960, AT4G31720, AT1G55300, AT3G10330, AT1G54140, AT4G36650, AT1G55520, AT3G10070, AT1G04950, AT1G05055, AT1G75510, AT1G18340	30	persimmon1SL010329t0004, persimmon1SL009477t0003, persimmon1SL010836t0007, persimmon1SL001374t0001, persimmon1SL010877t0005, persimmon1SL003975t0010, persimmon1SL000686t0002, persimmon1SL025385t0001, persimmon1SL002513t0002, persimmon1SL012499t0001, persimmon1SL009424t0011, persimmon1SL000947t0009, persimmon1SL025407t0001, persimmon1SL021635t0001, persimmon1SL007760t0002, persimmon1SL020514t0002,…
Genetic Information Processing	Transcription	ath03020	RNA polymerase	17	AT4G21710, AT3G52090, AT1G29940, AT4G35800, AT5G59180, AT3G57660, AT2G15430, AT5G45140, AT2G29540, AT5G60040, AT3G22320, AT5G09920, AT1G61700, AT4G14660, AT1G54250, AT3G57080, AT5G41010	19	persimmon1SL001193t0027, persimmon1SL010050t0001, persimmon1SL007714t0003, persimmon1SL001941t0008, persimmon1SL023153t0001, persimmon1SL005656t0003, persimmon1SL018121t0001, persimmon1SL009467t0002, persimmon1SL003174t0002, persimmon1SL008142t0001, persimmon1SL010552t0001, persimmon1SL009666t0001, persimmon1SL015078t0001, persimmon1SL007619t0007, persimmon1SL025504t0003, persimmon1SL015005t0001,…
Genetic Information Processing	Transcription			130		186
Genetic Information Processing	Translation	ath00970	Aminoacyl-tRNA biosynthesis	40	AT4G04350, AT5G27470, AT1G14610, AT3G46100, AT5G52520, AT2G04842, AT1G09620, AT2G33840, AT1G50200, AT2G31170, AT5G64050, AT3G48110, AT3G02660, AT3G58140, AT4G26300, AT1G48520, AT3G13490, AT4G17300, AT5G49030, AT4G13780, AT5G38830, AT5G56680, AT5G16715, AT4G10320, AT4G39280, AT3G02760, AT1G29880, AT2G25840, AT5G22800, AT3G55400, AT5G26710, AT1G72550, AT3G11710, AT1G25350, AT4G33760, AT3G62120, AT1…	62	persimmon1SL023095t0005, persimmon1SL001559t0022, persimmon1SL006769t0009, persimmon1SL001758t0004, persimmon1SL003630t0001, persimmon1SL003405t0007, persimmon1SL000183t0001, persimmon1SL025580t0001, persimmon1SL015587t0001, persimmon1SL000180t0001, persimmon1SL000182t0003, persimmon1SL025694t0001, persimmon1SL011067t0006, persimmon1SL029127t0001, persimmon1SL031168t0001, persimmon1SL002240t0010,…
Genetic Information Processing	Translation	ath03010	Ribosome	94	AT2G34480, AT1G35680, AT5G28060, AT5G64650, AT1G52300, AT5G39740, AT5G55140, AT5G56670, AT4G01310, AT2G40010, AT2G20060, AT5G64140, AT1G74270, AT3G10950, AT3G25920, AT5G46160, AT1G67430, AT5G23740, AT5G39850, AT4G18100, AT2G32060, AT1G74050, AT3G23390, AT2G40510, AT5G35530, AT1G26910, AT4G10450, AT5G56710, AT1G36240, AT5G48760, AT4G34670, AT2G18400, AT1G26880, AT5G02610, AT3G44890, AT1G71720, AT5…	144	persimmon1SL012904t0001, persimmon1SL024144t0001, persimmon1SL024395t0001, persimmon1SL022884t0002, persimmon1SL021201t0001, persimmon1SL024089t0002, persimmon1SL029915t0001, persimmon1SL030511t0001, persimmon1SL027255t0001, persimmon1SL009529t0003, persimmon1SL022874t0001, persimmon1SL024223t0001, persimmon1SL017701t0001, persimmon1SL012073t0003, persimmon1SL001511t0003, persimmon1SL026754t0002,…
Genetic Information Processing	Translation			134		206
Environmental Information Processing	Signal transduction	ath04070	Phosphatidylinositol signaling system	19	AT1G60890, AT5G63770, AT3G02870, AT3G14270, AT1G21980, AT1G49340, AT5G07920, AT5G64070, AT5G63980, AT2G40116, AT1G62430, AT4G08170, AT3G19420, AT1G60490, AT5G57580, AT1G71010, AT1G68000, AT1G01460, AT4G33240	38	persimmon1SL009101t0007, persimmon1SL012797t0002, persimmon1SL012032t0007, persimmon1SL016835t0001, persimmon1SL001608t0017, persimmon1SL023613t0001, persimmon1SL014260t0001, persimmon1SL012812t0001, persimmon1SL021527t0001, persimmon1SL008646t0006, persimmon1SL015565t0001, persimmon1SL011659t0001, persimmon1SL013712t0005, persimmon1SL021575t0002, persimmon1SL002798t0003, persimmon1SL002261t0005,…
Environmental Information Processing	Signal transduction			19		38
Cellular Processes	Transport and catabolism	ath04144	Endocytosis	40	AT1G60890, AT1G48790, AT3G10640, AT5G22950, AT5G46630, AT3G53710, AT3G11130, AT5G49910, AT2G42010, AT5G09590, AT3G15730, AT1G15130, AT5G09260, AT5G54310, AT2G06530, AT1G71010, AT4G16144, AT4G26750, AT1G29330, AT4G29160, AT1G01460, AT5G04920, AT4G33240, AT5G22780, AT5G02500, AT1G16030, AT4G05000, AT4G12570, AT3G14270, AT1G47830, AT4G27040, AT1G21980, AT5G13860, AT3G05630, AT4G19003, AT3G16785, AT2…	89	persimmon1SL009101t0007, persimmon1SL013656t0001, persimmon1SL015066t0001, persimmon1SL008117t0001, persimmon1SL012853t0001, persimmon1SL001668t0004, persimmon1SL002569t0005, persimmon1SL004057t0001, persimmon1SL009638t0003, persimmon1SL000982t0002, persimmon1SL004005t0001, persimmon1SL017192t0001, persimmon1SL025284t0001, persimmon1SL022227t0001, persimmon1SL001491t0018, persimmon1SL024920t0001,…
Cellular Processes	Transport and catabolism	ath04140	Regulation of autophagy	7	AT5G17290, AT5G45900, AT4G29380, AT1G60490, AT1G54210, AT5G61500, AT2G37840	8	persimmon1SL006164t0003, persimmon1SL010751t0007, persimmon1SL006184t0001, persimmon1SL007524t0001, persimmon1SL003735t0004, persimmon1SL008381t0002, persimmon1SL003110t0003, persimmon1SL003944t0004
Cellular Processes	Transport and catabolism			47		97
Organismal Systems	Environmental adaptation	ath04712	Circadian rhythm	21	AT5G57360, AT5G24470, AT4G08920, AT3G50000, AT3G16500, AT1G01060, AT1G09530, AT5G61380, AT2G44680, AT1G09570, AT1G22770, AT1G68050, AT5G02810, AT4G18130, AT2G23070, AT5G60100, AT5G13930, AT2G25930, AT3G04910, AT1G04400, AT2G18790	38	persimmon1SL026360t0001, persimmon1SL021833t0001, persimmon1SL001356t0006, persimmon1SL013280t0004, persimmon1SL012052t0014, persimmon1SL023099t0001, persimmon1SL002090t0002, persimmon1SL002619t0001, persimmon1SL012924t0005, persimmon1SL011012t0001, persimmon1SL010741t0002, persimmon1SL007693t0001, persimmon1SL013905t0003, persimmon1SL014763t0003, persimmon1SL006867t0005, persimmon1SL003889t0008,…
Organismal Systems	Environmental adaptation			21		38
