# Supplementary material for: A Transcriptome Approach Toward Understanding Fruit Softening in Persimmon
Source: Front Plant Sci. 2017 Sep 12;8:1556. doi: 10.3389/fpls.2017.01556 (PMC5601038; doi:10.3389/fpls.2017.01556)
Supplement: Supplementary file 5 [file DataSheet4.XLSX]

## Sheet: DEGs
Table S5. DEGs analysis of FH and ST
	DEGs info.							Normalization						Annotation_phytozome							Annotation_nr
Gene id	Avr.	FH	ST	foldChange	log2FoldChange	pval	padj	FH1	FH2	FH3	ST1	ST2	ST3	E-value	Identity	Database gene ID	Species	TAIR	TAIRsymbol	TAIRdesc	E-value	Identity	GI Num.	NR_description	Species
persimmon1SL020356t0002	36042.1	12.7635	72071.4	5646.67	12.4632	2.43361e-17	5.71953e-15	14	9	15	809	107745	108003	5e-170	81.49	cassava4.1_013096m	Manihot_esculenta	AT2G36870.1	XTH32	xyloglucan endotransglucosylase/hydrolase 32	5e-172	78.38	ref|XP_008226469.1	PREDICTED: probable xyloglucan endotransglucosylase/hydrolase protein 31	Prunus mume
persimmon1SL023405t0001	3546.72	8.10532	7085.33	874.159	9.77175	4.70297e-13	4.80409e-11	13	3	8	45	10451	10794	4e-51	50.78	Thecc1EG004399t1	Theobroma_cacao	AT4G02830.1			2e-50	50.78	ref|590717500	Uncharacterized protein TCM_004399	Theobroma cacao
persimmon1SL016213t0001	5401.1	13.4042	10788.8	804.879	9.65263	3.43526e-13	3.56742e-11	32	5	3	184	15982	16253	5e-139	82.78	GSVIVT01021274001	Vitis_vinifera	AT4G18910.1	ATNLM2,NIP1;2,NLM2	NOD26-like intrinsic protein 1;2	3e-162	82.78	ref|359483792	PREDICTED: aquaporin NIP1-1	Vitis vinifera
persimmon1SL023453t0001	2236.57	5.71977	4467.41	781.048	9.60927	2.75586e-13	2.95009e-11	11	4	3	128	6454	6841	8e-42	56.25	orange1.1g029511m	Citrus_sinensis	AT3G04730.1	IAA16	indoleacetic acid-induced protein 16	1e-41	56.25	gb|KDO80421.1	hypothetical protein CISIN_1g029511mg	Citrus sinensis
persimmon1SL020488t0001	655.02	2.70457	1307.34	483.379	8.91701	1.45945e-12	1.33992e-10	4	1	3	72	1836	2020	4e-30	80.6	Gorai.006G137600.5	Gossypium_raimondii	AT3G57510.1	ADPG1	Pectin lyase-like superfamily protein	2e-34	91.04	gb|ACJ06505.1	polygalacturonase	Diospyros kaki
persimmon1SL016123t0002	9985.37	43.0614	19927.7	462.774	8.85416	2.64215e-12	2.333e-10	52	46	31	609	28949	30322	2e-135	62.96	Aquca_049_00020.1	Aquilegia_coerulea	AT1G01800.1		NAD(P)-binding Rossmann-fold superfamily protein	4e-133	63.73	ref|XP_006477446.1	PREDICTED: LOW QUALITY PROTEIN: salutaridine reductase-like	Citrus sinensis
persimmon1SL017111t0008	7261.67	38.5177	14484.8	376.056	8.5548	1.18036e-12	1.10798e-10	88	13	14	955	20845	21726	6e-167	71.11	29761.m000417	Ricinus_communis	AT3G07970.1	QRT2	Pectin lyase-like superfamily protein	0	98.06	gb|ACJ06506.1	polygalacturonase	Diospyros kaki
persimmon1SL031393t0001	769.75	4.20756	1535.29	364.889	8.51131	3.97507e-11	2.69529e-09	5	4	4	22	2161	2430
persimmon1SL020501t0003	1395.49	10.0748	2780.9	276.025	8.10866	7.37858e-12	6.02192e-10	19	5	6	185	4043	4127	1e-15	45.95	GSVIVT01033362001	Vitis_vinifera	AT3G57510.1	ADPG1	Pectin lyase-like superfamily protein	2e-73	98.23	gb|ACJ06506.1	polygalacturonase	Diospyros kaki
persimmon1SL031388t0001	491.074	3.59752	978.551	272.007	8.0875	1.50143e-10	9.048e-09	4	2	5	14	1423	1503	1e-31	66.67	Migut.M01918.1.p	Mimulus_guttatus_v2.0	AT4G20820.1		FAD-binding Berberine family protein	3e-46	93.9		carbohydrate	Diospyros kaki
persimmon1SL029615t0001	1735.11	13.369	3456.86	258.572	8.01442	4.9686e-11	3.31856e-09	19	8	13	117	5143	5126	8e-36	38.28	GSVIVT01021224001	Vitis_vinifera	AT1G29240.1		Protein of unknown function (DUF688)	2e-46	38.51	ref|225443788	PREDICTED: uncharacterized protein LOC100253264	Vitis vinifera
persimmon1SL023054t0001	2200.51	19.6836	4381.33	222.588	7.79823	1.24667e-10	7.67867e-09	19	18	22	136	6315	6713	2e-114	56.35	GSVIVT01011259001	Vitis_vinifera	AT5G07010.1	ATST2A,ST2A	sulfotransferase 2A	2e-122	53.33	ref|XP_010665242.1	PREDICTED: cytosolic sulfotransferase 15-like	Vitis vinifera
persimmon1SL022798t0001	464.076	4.51101	923.641	204.752	7.67774	9.07037e-10	4.53619e-08	9	2	2	6	1478	1291	2e-30	65.96	Glyma.18G301200.1.p	Glycine_max_Wm82.a2.v1	AT5G13170.1	SAG29	senescence-associated gene 29
persimmon1SL008558t0001	476.977	4.66458	949.29	203.51	7.66896	2.82346e-10	1.57881e-08	9	3	2	29	1439	1384	8e-39	44.13	Potri.011G067000.1	Populus_trichocarpa	AT1G29240.1		Protein of unknown function (DUF688)	3e-42	49.16	ref|XP_011101394.1	PREDICTED: uncharacterized protein LOC105179467 isoform X2	Sesamum indicum
persimmon1SL006190t0001	1466.03	16.2388	2915.81	179.558	7.48831	4.37048e-10	2.34729e-08	23	12	13	76	4364	4321	5e-131	88.61	Thecc1EG015521t1	Theobroma_cacao	AT5G24530.1	DMR6	2-oxoglutarate (2OG) and Fe(II)-dependent oxygenase superfamily protein	4e-131	87.68	ref|802666994	PREDICTED: 1-aminocyclopropane-1-carboxylate oxidase 5	Jatropha curcas
persimmon1SL011148t0001	5543.33	65.4619	11021.2	168.36	7.39541	2.99703e-10	1.66689e-08	125	39	32	443	16507	16166	3e-110	55.19	GSVIVT01022916001	Vitis_vinifera	AT1G07750.1		RmlC-like cupins superfamily protein	9e-127	56.16	ref|225447990	PREDICTED: glutelin type-A 3	Vitis vinifera
persimmon1SL019711t0001	301.372	4.20369	598.539	142.384	7.15365	1.26531e-09	6.15101e-08	5	3	4	23	892	883
persimmon1SL027489t0001	160.671	2.55131	318.791	124.952	6.96523	3.63219e-09	1.56153e-07	2	2	3	12	496	450
persimmon1SL017026t0001	270.023	4.35494	535.691	123.008	6.9426	7.25671e-09	2.90064e-07	6	3	4	11	866	733	4e-19	70.42	Aquca_036_00040.1	Aquilegia_coerulea	AT2G20520.1	FLA6	FASCICLIN-like arabinogalactan 6
persimmon1SL014728t0002	4322.31	71.0777	8573.55	120.622	6.91435	1.49929e-10	9.048e-09	136	50	29	817	12461	12485	2e-29	63.86	ppa014138m	Prunus_persica	AT5G41761.1
persimmon1SL024557t0002	2259.14	45.1558	4473.13	99.0599	6.63023	1.34929e-09	6.49865e-08	53	48	34	323	6388	6730	4e-180	69.64	PGSC0003DMP400020766	Solanum_tuberosum	AT3G44510.2		alpha/beta-Hydrolases superfamily protein	0	69.83	ref|XP_011088883.1	PREDICTED: uncharacterized protein LOC105170010	Sesamum indicum
persimmon1SL020486t0001	1224.75	24.6696	2424.83	98.292	6.619	7.31164e-10	3.72834e-08	29	24	21	213	3575	3499	7e-14	57.14	ppa022767m	Prunus_persica	AT2G22860.1	ATPSK2,PSK2	phytosulfokine 2 precursor	4e-16	42.86	ref|XP_008393704.1	PREDICTED: phytosulfokines-like	Malus domestica
persimmon1SL005614t0001	8094.41	165.626	16023.2	96.7431	6.59609	4.62393e-09	1.94006e-07	242	133	123	701	24555	22887	0	79.84	MDP0000284275	Malus_domestica	AT3G12120.1	FAD2	fatty acid desaturase 2	0	80.16	emb|CDP10136.1	unnamed protein product	Coffea canephora
persimmon1SL020408t0001	413.629	8.57186	818.685	95.5085	6.57756	4.46607e-09	1.88649e-07	16	4	5	43	1207	1209	1e-54	79.41	GSVIVT01027361001	Vitis_vinifera	AT5G24530.1	DMR6	2-oxoglutarate (2OG) and Fe(II)-dependent oxygenase superfamily protein	6e-54	79.41	emb|CAN63747.1	hypothetical protein VITISV_009059	Vitis vinifera
persimmon1SL024994t0001	195.696	4.21057	387.181	91.9543	6.52285	2.75255e-08	9.10467e-07	8	2	3	8	620	536	3e-28	64.2	Thecc1EG008250t1	Theobroma_cacao	AT2G20520.1	FLA6	FASCICLIN-like arabinogalactan 6	1e-27	64.2	ref|590691198	Fasciclin-like arabinogalactan protein 9	Theobroma cacao
persimmon1SL016777t0001	1532.31	33.2663	3031.35	91.1238	6.50976	1.70209e-08	5.97798e-07	34	39	27	48	4481	4579	3e-104	77.89	GSVIVT01016580001	Vitis_vinifera	AT2G39570.1		ACT domain-containing protein	6e-106	74.5	ref|XP_009794329.1	PREDICTED: uncharacterized protein LOC104241112	Nicotiana sylvestris
persimmon1SL031411t0001	143.106	3.16075	283.051	89.5518	6.48465	4.17299e-09	1.77227e-07	7	1	1	22	432	397
persimmon1SL018789t0001	3704.56	86.9886	7322.13	84.1734	6.39529	1.46132e-09	6.9314e-08	115	84	62	661	10487	10851	4e-133	64.13	Thecc1EG015102t1	Theobroma_cacao	AT3G61060.1	AtPP2-A13,PP2-A13	phloem protein 2-A13	2e-133	66.41	ref|XP_002279586.1	PREDICTED: F-box protein PP2-A13	Vitis vinifera
persimmon1SL009204t0001	513.453	12.1483	1014.76	83.5308	6.38424	3.42388e-08	1.09768e-06	12	8	17	15	1585	1449	2e-51	75.7	Solyc05g054620.2.1	Solanum_lycopersicum	AT2G39570.1		ACT domain-containing protein	1e-50	75.7	ref|XP_004239778.1	PREDICTED: uncharacterized protein LOC101260344	Solanum lycopersicum
persimmon1SL025243t0001	183.197	4.35325	362.04	83.1656	6.37792	1.14615e-08	4.25999e-07	5	3	5	19	532	537
persimmon1SL025010t0001	350.968	8.40777	693.528	82.4866	6.36609	7.48135e-09	2.97901e-07	9	6	10	41	1006	1037
persimmon1SL010016t0001	407.508	9.77767	805.238	82.3549	6.36378	4.92215e-09	2.04869e-07	13	9	8	55	1165	1199
persimmon1SL024577t0001	832.706	21.5291	1643.88	76.3562	6.25467	2.55809e-08	8.54283e-07	12	32	21	56	2580	2303	1e-99	63.25	Eucgr.C04244.1	Eucalyptus_grandis	AT3G53330.1		plastocyanin-like domain-containing protein	2e-109	62.25	ref|702307041	PREDICTED: blue copper protein-like	Eucalyptus grandis
persimmon1SL019486t0002	16660.5	458.544	32862.5	71.6671	6.16324	2.72222e-08	9.02436e-07	385	525	468	1170	50116	47464	5e-132	92.5	Gorai.013G086900.1	Gossypium_raimondii	AT2G03090.1	ATEXP15,ATEXPA15,ATHEXP ALPHA 1.3,EXP15,EXPA15	expansin A15	1e-48	59.79		Os01g0823150, partial	Oryza sativa Japonica Group
persimmon1SL031126t0001	122.442	3.45242	241.432	69.9311	6.12786	4.56855e-09	1.92458e-07	5	2	4	26	365	334	1e-12	60.32	Migut.M01127.1.p	Mimulus_guttatus_v2.0	AT5G44310.2		Late embryogenesis abundant protein (LEA) family protein
persimmon1SL016385t0001	623.623	17.908	1229.34	68.6473	6.10113	6.95944e-08	2.03687e-06	16	21	17	36	2010	1648
persimmon1SL023879t0001	157.081	4.65691	309.505	66.4614	6.05444	1.20683e-08	4.40174e-07	8	3	4	25	461	444
persimmon1SL005710t0001	3417.18	101.647	6732.71	66.2359	6.04954	1.84745e-08	6.43069e-07	128	87	90	388	9893	9950	3e-99	58.44	29788.m000337	Ricinus_communis	AT2G28690.1		Protein of unknown function (DUF1635)	5e-146	69.44	ref|731392333	PREDICTED: uncharacterized protein LOC100244942 isoform X1	Vitis vinifera
persimmon1SL011252t0001	7627.02	228.965	15025.1	65.6216	6.0361	3.93867e-08	1.23609e-06	213	259	216	576	23136	21434	0	82.79	Solyc01g094700.2.1	Solanum_lycopersicum	AT1G01610.1	ATGPAT4,GPAT4	glycerol-3-phosphate acyltransferase 4	0	83.43	gb|ADO33168.1	putative glycerol-3-phosphate O-acyltransferase	Echium pitardii
persimmon1SL023417t0001	1899.73	61.9517	3737.5	60.3294	5.91479	5.01981e-08	1.53082e-06	54	67	65	161	5493	5577	7e-110	90.71	GSVIVT01019805001	Vitis_vinifera	AT1G63260.2	TET10	tetraspanin10	1e-123	89.89	ref|225426866	PREDICTED: tetraspanin-10 isoform X1	Vitis vinifera
persimmon1SL027516t0001	200.684	6.76311	394.604	58.3466	5.86658	3.36398e-08	1.08069e-06	8	5	7	27	594	564	7e-23	76.92	Potri.018G099400.3	Populus_trichocarpa	AT5G57800.1	CER3,FLP1,WAX2,YRE	Fatty acid hydroxylase superfamily	9e-23	78.85	ref|XP_011016520.1	PREDICTED: protein ECERIFERUM 3-like	Populus euphratica
persimmon1SL013215t0002	7359.71	255.744	14463.7	56.5553	5.82159	1.81257e-08	6.32335e-07	512	127	128	1206	20317	21938	1e-20	76.79	Glyma.06G141600.1.p	Glycine_max_Wm82.a2.v1	AT5G05220.1			1e-24	58.95	emb|CDP13892.1	unnamed protein product	Coffea canephora
persimmon1SL019981t0001	2185.36	84.7041	4286.03	50.6	5.66106	2.33726e-07	5.87284e-06	74	100	80	88	6490	6300	2e-145	83.4	Glyma.04G220600.1.p	Glycine_max_Wm82.a2.v1	AT5G05340.1		Peroxidase superfamily protein	1e-145	83.33	ref|356509058	PREDICTED: peroxidase P7-like	Glycine max
persimmon1SL030137t0001	868.781	35.4978	1702.06	47.9484	5.58341	3.39885e-07	8.11915e-06	40	35	32	28	2569	2517	1e-44	88.89	Solyc05g052280.2.1	Solanum_lycopersicum	AT5G05340.1		Peroxidase superfamily protein	5e-45	78.79	gb|ACM47317.1	peroxidase	Capsicum annuum
persimmon1SL009015t0003	5130.98	219.855	10042.1	45.676	5.51337	1.50071e-07	4.01276e-06	316	189	154	510	14742	14923	0	84.17	ppa007622m	Prunus_persica	AT4G37990.1	ATCAD8,CAD-B2,ELI3,ELI3-2	elicitor-activated gene 3-2	0	84.17	ref|595825503	hypothetical protein PRUPE_ppa007622mg	Prunus persica
persimmon1SL005234t0001	818.036	35.1786	1600.89	45.5076	5.50804	3.51274e-10	1.92972e-08	35	36	36	331	2151	2328
persimmon1SL014118t0001	114.558	4.96883	224.147	45.1106	5.49539	7.50722e-12	6.11095e-10	10	3	2	64	314	296
persimmon1SL015098t0001	850.957	37.916	1664	43.8865	5.4557	1.87851e-07	4.86484e-06	47	36	31	92	2342	2567	3e-88	88.65	Glyma.10G063200.2.p	Glycine_max_Wm82.a2.v1	AT1G32700.1		PLATZ transcription factor family protein	1e-88	89.44	emb|CDP15315.1	unnamed protein product	Coffea canephora
persimmon1SL013717t0001	497.235	22.443	972.027	43.311	5.43666	5.96524e-11	3.9255e-09	52	11	4	239	1310	1372	0	65.34	PGSC0003DMP400054361	Solanum_tuberosum	AT4G39490.1	CYP96A10	cytochrome P450, family 96, subfamily A, polypeptide 10	0	67.92	ref|XP_011100902.1	PREDICTED: cytochrome P450 86B1-like	Sesamum indicum
persimmon1SL020787t0001	3752.88	170.183	7335.59	43.1041	5.42975	2.06502e-07	5.28652e-06	196	176	140	364	10966	10712	0	86.49	Potri.006G097800.1	Populus_trichocarpa	AT2G38110.1	ATGPAT6,GPAT6	glycerol-3-phosphate acyltransferase 6	0	86.26	ref|XP_011047425.1	PREDICTED: glycerol-3-phosphate 2-O-acyltransferase 6	Populus euphratica
persimmon1SL017690t0002	1987.93	94.0059	3881.85	41.2937	5.36785	1.5677e-08	5.56855e-07	81	107	94	512	5489	5662	0	81.58	Thecc1EG041523t1	Theobroma_cacao	AT1G08230.2	ATGAT1,GAT1	Transmembrane amino acid transporter family protein	0	81.62	ref|590587438	Transmembrane amino acid transporter family protein isoform 1	Theobroma cacao
persimmon1SL024157t0001	584.329	28.2753	1140.38	40.3314	5.33383	1.09206e-11	8.49145e-10	38	24	23	329	1449	1650	1e-36	50	Potri.014G013000.1	Populus_trichocarpa				3e-36	52.1	gb|KDP41585.1	hypothetical protein JCGZ_15992	Jatropha curcas
persimmon1SL022116t0001	963.014	48.0222	1878	39.107	5.28936	8.7724e-10	4.4014e-08	142	1	1	393	2558	2693	0	55.98	Potri.008G009600.1	Populus_trichocarpa	AT1G73050.1		Glucose-methanol-choline (GMC) oxidoreductase family protein	0	60.34	ref|XP_008223684.1	PREDICTED: (R)-mandelonitrile lyase 3-like	Prunus mume
persimmon1SL024082t0001	170.968	8.87717	333.059	37.5186	5.22953	1.49419e-07	4.00091e-06	13	8	6	30	501	469
persimmon1SL006823t0001	767.682	40.487	1494.88	36.9224	5.20642	3.69499e-08	1.17019e-06	42	47	33	203	2007	2284	7e-115	75.98	Glyma.10G004400.1.p	Glycine_max_Wm82.a2.v1	AT2G33470.1	ATGLTP1,GLTP1	glycolipid transfer protein 1	2e-119	79.8	ref|698436507	PREDICTED: pleckstrin homology domain-containing family A member 8-like	Nicotiana sylvestris
persimmon1SL020445t0001	298.896	15.7641	582.028	36.9212	5.20638	7.70806e-18	1.91221e-15	9	16	22	260	771	718
persimmon1SL020569t0001	300.878	15.9139	585.841	36.8132	5.20215	8.03522e-18	1.97768e-15	9	16	22	261	776	723
persimmon1SL026351t0001	1483.76	79.1566	2888.37	36.4893	5.1894	2.86303e-09	1.26817e-07	136	56	45	553	4122	4005	3e-131	62.13	30076.m004608	Ricinus_communis	AT1G02400.1	ATGA2OX4,ATGA2OX6,DTA1,GA2OX6	gibberellin 2-oxidase 6	2e-141	61.7	ref|255548359	gibberellin 2-oxidase, putative	Ricinus communis
persimmon1SL019853t0001	220.158	12.0034	428.313	35.6827	5.15715	3.28679e-14	4.17636e-12	17	5	14	160	556	571
persimmon1SL019093t0001	366.353	20.7648	711.941	34.286	5.09955	1.34556e-06	2.65025e-05	29	18	15	18	1026	1095	3e-86	81.17	28507.m000156	Ricinus_communis	AT3G53260.1	ATPAL2,PAL2	phenylalanine ammonia-lyase 2	6e-86	81.17	ref|255581751	Phenylalanine ammonia-lyase, putative	Ricinus communis
persimmon1SL028503t0003	2950.13	167.772	5732.49	34.1684	5.09459	4.91779e-16	9.20481e-14	88	213	202	2374	7316	7544
persimmon1SL016159t0001	451.548	26.1679	876.928	33.5115	5.06659	7.35421e-19	2.0898e-16	16	33	30	412	1143	1082
persimmon1SL030118t0001	309.473	18.0945	600.851	33.2064	5.05339	4.19911e-07	9.75154e-06	19	26	9	44	863	898	3e-40	66.15	Glyma.15G150400.1.p	Glycine_max_Wm82.a2.v1	AT3G06840.1			4e-48	65.08	ref|XP_008223223.1	PREDICTED: uncharacterized protein LOC103323043	Prunus mume
persimmon1SL017866t0001	126.293	7.67341	244.912	31.917	4.99625	2.66153e-07	6.59523e-06	13	5	5	25	368	343	5e-39	52.42	Potri.006G195700.1	Populus_trichocarpa	AT2G44290.1		Bifunctional inhibitor/lipid-transfer protein/seed storage 2S albumin superfamily protein	7e-38	54.24	ref|566177365	hypothetical protein POPTR_0006s21040g	Populus trichocarpa
persimmon1SL020362t0002	164.648	10.4062	318.889	30.6441	4.93754	4.08997e-11	2.76122e-09	4	19	8	96	432	430
persimmon1SL017286t0001	717.576	45.4165	1389.73	30.5997	4.93545	4.19527e-07	9.74987e-06	47	46	44	117	2040	2018
persimmon1SL024409t0001	157.99	10.3698	305.61	29.4712	4.88124	8.74363e-15	1.25371e-12	16	6	8	130	361	427	2e-38	63.79	PGSC0003DMP400053077	Solanum_tuberosum	AT2G01300.1			4e-54	72.32	ref|XP_009604904.1	PREDICTED: uncharacterized protein LOC104099571	Nicotiana tomentosiformis
persimmon1SL012088t0001	1138.68	76.2383	2201.12	28.8715	4.85158	3.12771e-06	5.50794e-05	55	68	106	44	3358	3212	9e-107	64.61	evm.model.supercontig_61.2	Carica_papaya	AT2G15180.1		Zinc knuckle (CCHC-type) family protein	2e-131	72.35	ref|XP_006470999.1	PREDICTED: uncharacterized protein LOC102628703, partial	Citrus sinensis
persimmon1SL013497t0001	547.64	37.4695	1057.81	28.2313	4.81922	2.85327e-06	5.1081e-05	57	31	25	33	1650	1496	0	92.09	28507.m000156	Ricinus_communis	AT3G53260.1	ATPAL2,PAL2	phenylalanine ammonia-lyase 2	0	91.14	gb|AGE10607.1	phenylalanine amononia-lyase, partial	Lonicera hypoglauca
persimmon1SL009142t0002	683.173	47.2456	1319.1	27.9201	4.80323	2.42818e-07	6.09151e-06	57	47	38	156	1907	1902
persimmon1SL017285t0001	119.233	8.4423	230.023	27.2465	4.768	1.19321e-06	2.41564e-05	9	12	5	17	341	332
persimmon1SL025584t0003	1082.51	79.5514	2085.47	26.2154	4.71234	3.10727e-07	7.52923e-06	61	93	85	261	2857	3150	1e-109	55.81	29981.m000594	Ricinus_communis	AT3G23360.1		Protein phosphatase 2C family protein	4e-111	56.81	ref|255575867	protein phosphatase 2c, putative	Ricinus communis
persimmon1SL015605t0001	109.251	8.12629	210.377	25.8884	4.69423	1.71671e-08	6.01579e-07	11	7	7	45	289	297
persimmon1SL020463t0002	172.574	13.2207	331.928	25.1068	4.65	1.54277e-13	1.72845e-11	6	16	18	133	424	440
persimmon1SL030018t0001	164.352	13.0752	315.629	24.1395	4.59332	1.1252e-17	2.70549e-15	17	10	12	154	398	396
persimmon1SL030371t0001	301.906	24.0397	579.772	24.1172	4.59199	1.55634e-06	3.00668e-05	32	16	23	49	831	862	4e-22	76.47	Ciclev10025755m	Citrus_clementina	AT4G37970.1	ATCAD6,CAD6	cinnamyl alcohol dehydrogenase 6
persimmon1SL017999t0002	4262.18	351.567	8172.78	23.2467	4.53896	1.07376e-07	2.99943e-06	373	344	338	1406	11485	11671	0	72.1	Solyc01g088050.2.1	Solanum_lycopersicum	AT3G51990.1		Protein kinase superfamily protein	0	74.48	ref|XP_009787085.1	PREDICTED: serine/threonine-protein kinase-like protein At3g51990	Nicotiana sylvestris
persimmon1SL012587t0001	562.535	48.1662	1076.9	22.3581	4.48272	8.72192e-06	0.000134612	31	42	71	28	1667	1540	7e-68	62.43	evm.model.supercontig_225.3	Carica_papaya				1e-88	77.09	ref|XP_006494982.1	PREDICTED: uncharacterized protein LOC102624489	Citrus sinensis
persimmon1SL001778t0001	19312.5	1659.4	36965.6	22.2765	4.47745	5.76578e-08	1.73269e-06	3016	1022	948	7299	52771	51065	0	80.79	GSVIVT01001278001	Vitis_vinifera	AT1G62640.1	KAS III	3-ketoacyl-acyl carrier protein synthase III	0	80.74	ref|359474343	PREDICTED: 3-oxoacyl-	none
persimmon1SL027904t0001	221.605	19.0736	424.137	22.2369	4.47488	1.0502e-05	0.00015752	16	17	24	8	645	621
persimmon1SL018809t0002	278.669	24.6746	532.663	21.5875	4.43212	1.3234e-06	2.62147e-05	33	22	19	58	794	749	1e-76	58.62	Solyc03g112840.1.1	Solanum_lycopersicum	AT5G62960.1			5e-94	64.13	ref|XP_010663154.1	PREDICTED: uncharacterized protein LOC100245004 isoform X1	Vitis vinifera
persimmon1SL009953t0003	992.191	88.9355	1895.45	21.3126	4.41363	4.66096e-17	1.03328e-14	136	72	58	920	2376	2403	3e-15	45.16	Solyc03g081330.1.1	Solanum_lycopersicum	AT5G54165.1			4e-18	53.68	ref|224132600	hypothetical protein POPTR_0015s00710g	Populus trichocarpa
persimmon1SL015819t0001	161.078	14.5733	307.582	21.1059	4.39957	2.66175e-07	6.59523e-06	18	10	15	51	432	440	5e-47	66.95	GSVIVT01007754001	Vitis_vinifera	AT1G23550.1	SRO2	similar to RCD one 2	2e-47	66.95	ref|731425218	PREDICTED: probable inactive poly	none
persimmon1SL010996t0001	162.714	14.7298	310.699	21.0932	4.39871	8.00866e-13	7.87216e-11	23	9	12	125	419	389
persimmon1SL025815t0001	226.299	20.8916	431.707	20.6642	4.36906	1.22521e-06	2.46286e-05	19	22	21	53	608	637
persimmon1SL014154t0001	277.108	25.7214	528.495	20.5469	4.36085	1.01863e-05	0.000153595	22	30	25	18	781	788	2e-58	69.63	cassava4.1_009379m	Manihot_esculenta	AT4G18210.1	ATPUP10,PUP10	purine permease 10	5e-57	71.32	ref|645237751	PREDICTED: probable purine permease 9	Prunus mume
persimmon1SL026650t0001	131.287	12.1924	250.382	20.5358	4.36007	1.97094e-07	5.06653e-06	16	12	8	46	360	346	2e-46	46.96	Ciclev10020921m	Citrus_clementina	AT5G62520.1	SRO5	similar to RCD one 5	2e-46	46.96	ref|XP_006476779.1	PREDICTED: probable inactive poly	none
persimmon1SL007745t0001	204.842	19.098	390.586	20.4516	4.35414	5.37791e-06	8.89433e-05	22	18	17	25	573	575	2e-56	76.72	cassava4.1_009379m	Manihot_esculenta	AT4G18210.1	ATPUP10,PUP10	purine permease 10	1e-58	80.91	gb|KDP37933.1	hypothetical protein JCGZ_04576	Jatropha curcas
persimmon1SL014292t0001	519.773	49.1749	990.371	20.1398	4.33198	1.34843e-10	8.24836e-09	47	52	49	332	1323	1323	3e-86	72.36	Thecc1EG000193t1	Theobroma_cacao	AT4G38660.1		Pathogenesis-related thaumatin superfamily protein	6e-94	72.36	ref|590702664	Pathogenesis-related thaumatin superfamily protein	Theobroma cacao
persimmon1SL004237t0008	1355.64	128.976	2582.3	20.0216	4.32348	9.51964e-09	3.64663e-07	198	106	83	661	3516	3582	3e-148	77.47	ppa008418m	Prunus_persica	AT3G17790.1	ATACP5,ATPAP17,PAP17	purple acid phosphatase 17	2e-150	76.15	ref|595847507	hypothetical protein PRUPE_ppa008418mg	Prunus persica
persimmon1SL014309t0001	531.628	50.7764	1012.48	19.94	4.31759	8.72496e-06	0.000134612	46	47	59	48	1483	1511	2e-101	86.9	Phvul.003G094500.2	Phaseolus_vulgaris	AT3G02560.1		Ribosomal protein S7e family protein	2e-103	88.02	ref|586713363	PREDICTED: 40S ribosomal protein S7	Amborella trichopoda
persimmon1SL022735t0001	442.282	43.5186	841.046	19.3261	4.27248	2.17821e-05	0.000287771	20	47	64	14	1184	1329	5e-11	54.35	evm.model.supercontig_225.3	Carica_papaya				3e-22	62.16	ref|XP_012850053.1	PREDICTED: uncharacterized protein LOC105969822	Erythranthe guttata
persimmon1SL019286t0002	388.618	38.8077	738.428	19.0279	4.25004	4.42225e-06	7.48407e-05	64	26	26	63	1093	1062	3e-92	68.48	PGSC0003DMP400016592	Solanum_tuberosum	AT3G58120.1	ATBZIP61,BZIP61	Basic-leucine zipper (bZIP) transcription factor family protein	5e-121	76.31	gb|ALL97704.1	bZIP transcription factor 17	Camellia sinensis
persimmon1SL009717t0010	40818.3	4095.39	77541.3	18.9338	4.24289	2.53685e-06	4.61564e-05	4205	4017	4125	8337	112212	112560	0	80.75	29912.m005323	Ricinus_communis	AT3G13750.1	BGAL1	beta galactosidase 1	0	85.06	gb|ADV41669.1	beta-D-galactosidase	Actinidia deliciosa var. deliciosa
persimmon1SL023245t0001	771.51	77.6422	1465.38	18.8735	4.23829	1.72469e-06	3.28721e-05	102	72	59	183	2028	2193	0	70.33	Potri.002G133100.2	Populus_trichocarpa	AT1G75020.1	LPAT4	lysophosphatidyl acyltransferase 4	0	70.19	ref|719997007	PREDICTED: probable 1-acyl-sn-glycerol-3-phosphate acyltransferase 5	Nelumbo nucifera
persimmon1SL019135t0002	323.21	32.6413	613.778	18.8037	4.23295	1.44847e-05	0.000205989	70	12	16	34	1008	802	1e-116	82.91	PGSC0003DMP400048044	Solanum_tuberosum	AT3G14440.1	ATNCED3,NCED3,SIS7,STO1	nine-cis-epoxycarotenoid dioxygenase 3	4e-139	98.48	gb|ADP20465.1	9-cis-epoxycarotenoid dioxygenase	Diospyros kaki
persimmon1SL019273t0001	207.391	21.0271	393.755	18.7261	4.22698	1.30274e-10	7.98455e-09	17	21	25	138	503	542	5e-48	74.49	Ciclev10026139m	Citrus_clementina	AT4G38660.1		Pathogenesis-related thaumatin superfamily protein	5e-49	76.53	ref|XP_006466958.1	PREDICTED: pathogenesis-related protein 5-like isoform X2	Citrus sinensis
persimmon1SL018668t0001	168.639	17.4492	319.829	18.3292	4.19607	5.38294e-06	8.89793e-05	36	7	8	31	500	430	2e-36	63.25	GSVIVT01038080001	Vitis_vinifera	AT3G14440.1	ATNCED3,NCED3,SIS7,STO1	nine-cis-epoxycarotenoid dioxygenase 3	4e-47	55.81	ref|698433744	PREDICTED: 9-cis-epoxycarotenoid dioxygenase NCED1, chloroplastic-like	Nicotiana sylvestris
persimmon1SL013269t0004	178.889	19.1116	338.666	17.7204	4.14734	4.39674e-12	3.75501e-10	23	20	14	137	428	453	2e-62	59.78	GSVIVT01019781001	Vitis_vinifera	AT3G14260.1		Protein of unknown function (DUF567)	2e-71	57.21	emb|CBI34692.3	unnamed protein product	Vitis vinifera
persimmon1SL027148t0001	2178.36	234.627	4122.1	17.5688	4.13494	2.6688e-07	6.60119e-06	228	250	228	805	5762	5821	4e-114	53.18	Solyc03g120320.1.1	Solanum_lycopersicum	AT1G80440.1		Galactose oxidase/kelch repeat superfamily protein	2e-132	55.21	ref|XP_009602654.1	PREDICTED: F-box/kelch-repeat protein At1g80440-like	Nicotiana tomentosiformis
persimmon1SL020402t0001	211.922	23.024	400.82	17.4088	4.12174	8.38833e-08	2.39224e-06	14	31	24	717	258	236	7e-32	67.11	Thecc1EG004731t1	Theobroma_cacao	AT1G24020.1	MLP423	MLP-like protein 423
persimmon1SL020355t0001	227.269	25.7394	428.798	16.6592	4.05825	6.78871e-08	1.99625e-06	15	36	26	761	282	252	2e-32	67.11	Thecc1EG004731t1	Theobroma_cacao	AT1G24020.1	MLP423	MLP-like protein 423
persimmon1SL028256t0001	128.316	14.5794	242.052	16.6023	4.05331	1.60785e-08	5.67249e-07	16	13	15	70	352	305	6e-37	72.9	Solyc03g113680.2.1	Solanum_lycopersicum	AT5G62580.1		ARM repeat superfamily protein
persimmon1SL028316t0002	818.949	94.7836	1543.12	16.2804	4.02506	1.2933e-06	2.5749e-05	111	95	78	249	2120	2267	8e-131	67.27	Potri.002G141000.1	Populus_trichocarpa	AT3G60450.1		Phosphoglycerate mutase family protein	3e-132	68.85	ref|XP_002275584.1	PREDICTED: uncharacterized protein LOC100247848	Vitis vinifera
persimmon1SL016419t0001	702.641	84.2265	1321.06	15.6846	3.97127	2.94789e-07	7.19322e-06	113	73	67	280	1849	1840
persimmon1SL024416t0001	397.158	48.1132	746.203	15.5093	3.95506	5.72303e-07	1.27688e-05	18	66	61	154	966	1121	1e-53	46.15	Solyc01g111610.2.1	Solanum_lycopersicum	AT4G35070.1		SBP (S-ribonuclease binding protein) family protein	1e-66	43.48	ref|XP_009791658.1	PREDICTED: probable BOI-related E3 ubiquitin-protein ligase 3	Nicotiana sylvestris
persimmon1SL018793t0001	238.463	29.3102	447.617	15.2717	3.93279	3.08438e-06	5.43777e-05	36	24	28	75	714	556	2e-145	82.72	Potri.009G113600.1	Populus_trichocarpa	AT3G18830.1	ATPLT5,ATPMT5,PMT5	polyol/monosaccharide transporter 5	4e-154	91.77	gb|AFI61955.1	polyol transporter	Camellia sinensis
persimmon1SL020403t0005	1007.3	124.755	1889.84	15.1484	3.92109	1.10919e-10	6.99014e-09	57	182	136	3087	1367	1242	3e-66	63.12	Thecc1EG004731t1	Theobroma_cacao	AT1G24020.1	MLP423	MLP-like protein 423
persimmon1SL011339t0001	1466.48	183.193	2749.76	15.0102	3.90787	1.71499e-06	3.27272e-05	256	149	146	459	4026	3778	1e-62	34.51	Lus10039780	Linum_usitatissimum	AT3G50150.1		Plant protein of unknown function (DUF247)	8e-57	34.31	ref|XP_011047474.1	PREDICTED: UPF0481 protein At3g47200-like	Populus euphratica
persimmon1SL030382t0001	115.632	14.5396	216.724	14.9058	3.8978	5.84097e-05	0.000653755	9	10	24	8	355	289	2e-18	46.74	evm.model.supercontig_0.189	Carica_papaya				4e-21	60.47	ref|XP_006470999.1	PREDICTED: uncharacterized protein LOC102628703, partial	Citrus sinensis
persimmon1SL000645t0001	865.879	109.978	1621.78	14.7464	3.88229	7.46849e-07	1.60778e-05	226	54	51	329	2377	2166	7e-16	76.6	ppa006229m	Prunus_persica	AT3G07010.1		Pectin lyase-like superfamily protein
persimmon1SL029151t0001	174.573	22.2696	326.877	14.6782	3.8756	1.51244e-07	4.03721e-06	31	21	17	86	405	491	2e-37	51.15	Thecc1EG037571t1	Theobroma_cacao	AT5G17600.1		RING/U-box superfamily protein	2e-53	52.63	ref|XP_011093798.1	PREDICTED: E3 ubiquitin-protein ligase RING1-like	Sesamum indicum
persimmon1SL012575t0014	15808.8	2017.46	29600.2	14.672	3.875	2.00243e-06	3.74689e-05	2039	2041	1989	4899	42003	42080	0	90.21	GSVIVT01013264001	Vitis_vinifera	AT5G47040.1	LON2	lon protease 2	0	89.3	ref|XP_009341221.1	PREDICTED: lon protease homolog 2, peroxisomal-like isoform X2	Pyrus x bretschneideri
persimmon1SL026893t0002	506.574	64.6807	948.467	14.6638	3.87419	1.36319e-09	6.52537e-08	100	47	48	327	1284	1238	1e-121	58.86	Migut.K00768.1.p	Mimulus_guttatus_v2.0	AT5G67080.1	MAPKKK19	mitogen-activated protein kinase kinase kinase 19	4e-126	58.98	ref|XP_011099128.1	PREDICTED: mitogen-activated protein kinase kinase kinase 2-like	Sesamum indicum
persimmon1SL005969t0001	10310.9	1322.38	19299.5	14.5944	3.86735	2.81114e-06	5.0509e-05	1406	1388	1187	2968	27822	27212	6e-171	85.67	Ciclev10026007m	Citrus_clementina	AT1G15950.1	ATCCR1,CCR1,IRX4	cinnamoyl coa reductase 1	0	88.55	gb|ACI14382.1	cinnamoyl-CoA reductase	Vaccinium corymbosum
persimmon1SL014240t0002	1419.36	184.604	2654.12	14.3773	3.84572	5.39492e-07	1.21349e-05	264	156	134	560	3753	3661	0	81.79	cassava4.1_010519m	Manihot_esculenta	AT1G08630.3	THA1	threonine aldolase 1	0	80.89	gb|KCW61508.1	hypothetical protein EUGRSUZ_H04236	Eucalyptus grandis
persimmon1SL024350t0001	153.544	20.128	286.96	14.2568	3.83357	5.15485e-06	8.58445e-05	18	19	24	42	407	414
persimmon1SL020379t0002	455.545	59.8859	851.205	14.2138	3.82922	1.48576e-16	2.99624e-14	20	91	68	1262	686	615	2e-34	60.78	Thecc1EG004731t1	Theobroma_cacao	AT1G24020.1	MLP423	MLP-like protein 423
persimmon1SL016908t0001	117.529	15.6479	219.41	14.0217	3.80959	4.54493e-05	0.000528125	21	14	12	12	298	349	8e-46	81.93	29847.m000248	Ricinus_communis	AT3G29970.1		B12D protein
persimmon1SL000647t0001	717.746	96.9093	1338.58	13.8127	3.78793	2.18462e-08	7.46303e-07	228	36	29	420	1916	1689	1e-118	91.59	evm.model.supercontig_8.184	Carica_papaya	AT3G24660.1	TMKL1	transmembrane kinase-like 1	1e-135	87.62	gb|KDO65868.1	hypothetical protein CISIN_1g0057491mg, partial	Citrus sinensis
persimmon1SL016260t0003	983.623	133.867	1833.38	13.6955	3.77564	1.65519e-05	0.00022903	151	134	117	181	2558	2771	7e-12	63.41	ppa009346m	Prunus_persica	AT4G25810.1	XTH23,XTR6	xyloglucan endotransglycosylase 6	3e-29	94.55	gb|AHE13906.1	xyloglucan endotransglucosylase/hydrolase 9	Diospyros kaki
persimmon1SL017835t0001	811.973	111.304	1512.64	13.5901	3.76449	2.36267e-08	7.95823e-07	153	93	89	454	2005	2084	1e-111	60.47	Thecc1EG029834t1	Theobroma_cacao	AT1G28310.2		Dof-type zinc finger DNA-binding family protein	3e-144	67.88	ref|XP_003633022.2	PREDICTED: dof zinc finger protein DOF1.4	Vitis vinifera
persimmon1SL003854t0002	6245.1	856.306	11633.9	13.5861	3.76406	3.4539e-07	8.22882e-06	1077	760	738	2740	16213	16024	0	86.39	cassava4.1_013025m	Manihot_esculenta	AT5G13870.1	EXGT-A4,XTH5	xyloglucan endotransglucosylase/hydrolase 5	0	99.32	gb|AEQ37176.1	xyloglucan endotransglucosylase/hydrolase	Diospyros kaki
persimmon1SL018596t0001	1321.97	185.013	2458.93	13.2906	3.73233	1.14656e-05	0.000169452	123	235	198	302	3359	3726	6e-42	57.95	PGSC0003DMP400043358	Solanum_tuberosum	AT4G37300.1	MEE59	maternal effect embryo arrest 59
persimmon1SL004126t0002	7821.16	1096.4	14545.9	13.267	3.72977	1.10167e-05	0.000163592	1636	848	810	1763	21652	20289	0	83.15	Eucgr.B02908.1	Eucalyptus_grandis	AT1G23090.1	AST91,SULTR3;3	sulfate transporter 91	0	83.12	ref|702274882	PREDICTED: probable sulfate transporter 3.3 isoform X1	Eucalyptus grandis
persimmon1SL009446t0001	251.585	35.3967	467.773	13.2152	3.72412	6.36989e-06	0.000103166	52	36	18	72	634	701
persimmon1SL030841t0001	118.284	16.6876	219.88	13.1762	3.71987	4.83194e-07	1.09845e-05	18	16	17	52	296	312	5e-53	53.02	GSVIVT01025100001	Vitis_vinifera	AT2G28550.3	RAP2.7,TOE1	related to AP2.7	4e-57	58.14	emb|CBI16240.3	unnamed protein product	Vitis vinifera
persimmon1SL011169t0001	3039.96	430.258	5649.67	13.1309	3.71489	2.64005e-06	4.78393e-05	592	373	329	1005	7879	8093	0	74.85	GSVIVT01015451001	Vitis_vinifera	AT5G25510.1		Protein phosphatase 2A regulatory B subunit family protein	0	75.77	ref|731407084	PREDICTED: serine/threonine protein phosphatase 2A 57 kDa regulatory subunit B' iota isoform	Vitis vinifera
persimmon1SL000643t0001	141.312	20.1627	262.461	13.0171	3.70234	1.05421e-06	2.1794e-05	41	10	9	58	384	346
persimmon1SL016319t0001	284.282	40.6129	527.95	12.9996	3.70039	7.38164e-07	1.59128e-05	56	34	32	121	696	771	1e-11	36.32	Gorai.009G037400.1	Gossypium_raimondii	AT5G20790.1			5e-29	41.36	ref|XP_009608767.1	PREDICTED: uncharacterized protein LOC104102684	Nicotiana tomentosiformis
persimmon1SL026350t0001	376.295	53.8509	698.74	12.9755	3.69771	1.14404e-05	0.00016916	91	36	35	88	1027	984
persimmon1SL004819t0001	772.752	112.479	1433.02	12.7404	3.67134	7.83111e-06	0.000122884	96	125	117	205	2070	2031	3e-174	58.81	cassava4.1_006971m	Manihot_esculenta	AT3G09220.1	LAC7	laccase 7	0	60.19	ref|XP_004240153.1	PREDICTED: laccase-7-like	Solanum lycopersicum
persimmon1SL019489t0001	799.837	120.753	1478.92	12.2475	3.61441	8.17725e-07	1.74236e-05	87	143	132	339	2026	2078	8e-39	49.18	PGSC0003DMP400017127	Solanum_tuberosum	AT3G57950.1
persimmon1SL017785t0001	180.575	27.5182	333.631	12.124	3.5998	1.71797e-13	1.89086e-11	27	28	27	163	415	424	2e-62	59.01	Thecc1EG022299t1	Theobroma_cacao	AT2G28200.1		C2H2-type zinc finger family protein	6e-74	56.97	ref|225441153	PREDICTED: zinc finger protein ZAT5	Vitis vinifera
persimmon1SL018765t0004	782.503	119.963	1445.04	12.0458	3.59046	1.41866e-06	2.77267e-05	134	109	117	315	1960	2068
persimmon1SL000641t0001	12945.5	1990.73	23900.2	12.0058	3.58566	1.3088e-06	2.59585e-05	4093	1103	994	5460	34051	32453	0	80.95	cassava4.1_007737m	Manihot_esculenta	AT4G13710.1		Pectin lyase-like superfamily protein	0	80.69	ref|802716882	PREDICTED: probable pectate lyase 8	Jatropha curcas
persimmon1SL000037t0001	202.496	31.2772	373.715	11.9485	3.57876	3.52447e-07	8.37778e-06	49	21	24	98	502	523	2e-15	50	Aquca_034_00038.1	Aquilegia_coerulea	AT2G45550.1	CYP76C4	cytochrome P450, family 76, subfamily C, polypeptide 4
persimmon1SL018182t0002	1222.04	190.028	2254.04	11.8617	3.56823	5.71024e-26	3.24529e-23	110	258	203	3070	1945	1767	1e-153	73.42	Thecc1EG000095t1	Theobroma_cacao	AT3G12500.1	ATHCHIB,B-CHI,CHI-B,HCHIB,PR-3,PR3	basic chitinase	1e-173	73.58	ref|XP_008812110.1	PREDICTED: chitinase 3-like	Phoenix dactylifera
persimmon1SL015424t0001	743.737	116.172	1371.3	11.8041	3.56121	2.17382e-07	5.51985e-06	93	122	134	375	1919	1826	0	93.47	cassava4.1_001104m	Manihot_esculenta	AT2G24520.1	AHA5,HA5	H(+)-ATPase 5	0	93.12	ref|XP_011082086.1	PREDICTED: plasma membrane ATPase 4-like	Sesamum indicum
persimmon1SL027531t0001	134.689	21.2121	248.166	11.6993	3.54835	9.90156e-40	3.09503e-36	22	22	19	263	249	233	5e-134	56.63	ppa026008m	Prunus_persica	AT5G62180.1	AtCXE20,CXE20	carboxyesterase 20	5e-134	56.63	ref|596036906	hypothetical protein PRUPE_ppa026008mg	Prunus persica
persimmon1SL015253t0003	1242.07	195.615	2288.53	11.6992	3.54833	2.15933e-05	0.000285775	241	171	177	274	3207	3395	2e-155	68.75	Ciclev10015803m	Citrus_clementina	AT2G36290.1		alpha/beta-Hydrolases superfamily protein	1e-168	68.75	ref|567906795	hypothetical protein CICLE_v10015803mg	Citrus clementina
persimmon1SL019864t0001	171.554	27.3499	315.759	11.5451	3.52921	1.56383e-06	3.01928e-05	19	30	33	558	229	160	2e-152	61.13	Migut.D00393.1.p	Mimulus_guttatus_v2.0	AT1G06620.1		2-oxoglutarate (2OG) and Fe(II)-dependent oxygenase superfamily protein	5e-175	65.38	ref|XP_011080025.1	PREDICTED: 1-aminocyclopropane-1-carboxylate oxidase homolog 1-like	Sesamum indicum
persimmon1SL011622t0004	1523.08	243.05	2803.1	11.533	3.5277	6.77221e-07	1.48136e-05	318	211	201	693	3761	3967	0	73.8	PGSC0003DMP400020547	Solanum_tuberosum	AT1G04610.1	YUC3	YUCCA 3	0	75.6	ref|XP_009624017.1	PREDICTED: probable indole-3-pyruvate monooxygenase YUCCA3	Nicotiana tomentosiformis
persimmon1SL013367t0003	1522.43	246.624	2798.23	11.3462	3.50413	8.25193e-18	2.01515e-15	304	241	194	1592	3546	3272	2e-67	58	Aquca_042_00149.1	Aquilegia_coerulea	AT1G27730.1	STZ,ZAT10	salt tolerance zinc finger	1e-80	58.73	ref|XP_011074364.1	PREDICTED: zinc finger protein ZAT10-like	Sesamum indicum
persimmon1SL026044t0002	1506.98	245.023	2768.94	11.3007	3.49835	1.78777e-05	0.000244454	182	297	256	394	3692	4232	9e-110	56	Potri.019G040900.1	Populus_trichocarpa	AT1G69560.1	ATMYB105,LOF2,MYB105	myb domain protein 105	1e-111	59.36	ref|XP_011008593.1	PREDICTED: transcription factor TT2-like	Populus euphratica
persimmon1SL019511t0001	113.595	18.6585	208.531	11.1762	3.48236	1.17315e-05	0.000172648	12	25	19	35	317	275
persimmon1SL005577t0002	6796.05	1117.58	12474.5	11.162	3.48053	1.40721e-14	1.92081e-12	1469	960	933	6519	15490	15560	1e-97	61.45	29788.m000337	Ricinus_communis	AT2G28690.1		Protein of unknown function (DUF1635)	5e-141	65.73	ref|731392333	PREDICTED: uncharacterized protein LOC100244942 isoform X1	Vitis vinifera
persimmon1SL005018t0006	2140.58	353.169	3928	11.1221	3.47536	1.88664e-05	0.000255057	593	255	212	541	5791	5469	0	66.46	PGSC0003DMP400024451	Solanum_tuberosum	AT1G62660.1		Glycosyl hydrolases family 32 protein	0	73.22	gb|AFU25742.1	soluble acid invertase 2	Rhododendron hybrid cultivar
persimmon1SL019908t0002	623.347	103.354	1143.34	11.0623	3.46758	1.96636e-06	3.68714e-05	196	57	56	258	1584	1592
persimmon1SL026554t0001	290.278	48.2912	532.264	11.022	3.46231	6.21782e-05	0.000687015	38	59	48	44	755	800	0	91.96	Gorai.004G027300.3	Gossypium_raimondii	AT2G24520.1	AHA5,HA5	H(+)-ATPase 5	0	92.28	gb|KHG28536.1	Plasma membrane ATPase 4	Gossypium arboreum
persimmon1SL000646t0001	407.122	67.8573	746.386	10.9994	3.45935	2.27554e-08	7.71857e-07	170	20	17	269	1040	937
persimmon1SL012778t0001	133.175	22.2557	244.094	10.9677	3.45519	1.5802e-05	0.000220312	43	11	13	38	356	339
persimmon1SL017674t0001	1266.3	211.801	2320.81	10.9575	3.45384	2.20897e-05	0.000290851	350	149	138	311	3296	3366	2e-125	60.82	Thecc1EG025889t1	Theobroma_cacao	AT5G12380.1	ANNAT8	annexin 8	2e-139	63.01	ref|590640792	Annexin 8, putative	Theobroma cacao
persimmon1SL019397t0002	1377.78	234.958	2520.6	10.7279	3.4233	2.38317e-46	1.48986e-42	218	260	227	2029	2966	2576	0	85.57	30005.m001306	Ricinus_communis	AT2G38940.1	ATPT2,PHT1;4	phosphate transporter 1;4	0	86.88	gb|AFU07481.1	phosphate transporter	Camellia oleifera
persimmon1SL007988t0003	743.932	128.082	1359.78	10.6165	3.40824	4.26415e-05	0.000499834	157	108	121	149	1962	1975	0	86.91	cassava4.1_003205m	Manihot_esculenta	AT5G48460.1		Actin binding Calponin homology (CH) domain-containing protein	0	86.86	ref|XP_011080537.1	PREDICTED: fimbrin-2	Sesamum indicum
persimmon1SL031141t0001	258.663	45.3955	471.931	10.396	3.37795	5.13688e-17	1.13076e-14	54	41	42	268	572	578	8e-21	61.9	Aquca_002_00331.1	Aquilegia_coerulea	AT3G48180.1			2e-21	58.54	ref|590663026	CDP-diacylglycerol--glycerol-3-phosphate 3-phosphatidyltransferase, putative, partial	Theobroma cacao
persimmon1SL017635t0001	2174.35	384.22	3964.49	10.3183	3.36713	5.47207e-07	1.2279e-05	330	449	374	1082	5444	5383	0	77.27	orange1.1g002100m	Citrus_sinensis	AT3G51770.2	ATEOL1,ETO1	tetratricopeptide repeat (TPR)-containing protein	0	77.33	gb|KDO56742.1	hypothetical protein CISIN_1g002100mg	Citrus sinensis
persimmon1SL031244t0001	1499.37	265.469	2733.28	10.296	3.36402	1.94196e-05	0.000261871	307	255	235	421	3849	3948	1e-97	70.59	orange1.1g008242m	Citrus_sinensis	AT3G13790.1	ATBFRUCT1,ATCWINV1	Glycosyl hydrolases family 32 protein	5e-100	72.06	gb|AJO70154.1	invertase 4	Camellia sinensis
persimmon1SL015012t0002	1509.53	267.741	2751.32	10.276	3.36121	7.12814e-06	0.00011339	217	316	271	534	3750	3982	4e-156	77.69	Aquca_005_00577.2	Aquilegia_coerulea	AT1G32170.1	XTH30,XTR4	xyloglucan endotransglucosylase/hydrolase 30	2e-170	78.32	gb|ACD03224.1	xyloglucan endotransglucosylase/hydrolase 14	Actinidia deliciosa
persimmon1SL001956t0002	293.369	52.0726	534.666	10.2677	3.36004	2.96077e-11	2.05662e-09	52	59	45	251	628	729
persimmon1SL006812t0001	603.794	108.295	1099.29	10.1509	3.34353	0.000176938	0.00161906	96	145	85	48	1575	1680	0	97.2	Thecc1EG046389t1	Theobroma_cacao	ATCG00490.1		ribulose-bisphosphate carboxylases	0	98.13	gb|AKJ77744.1	ribulose-1 (chloroplast)	Perilla frutescens
persimmon1SL022907t0001	9547.99	1726.48	17369.5	10.0607	3.33065	3.20163e-05	0.00039478	1857	1739	1595	2371	24237	25594	0	72.64	orange1.1g008242m	Citrus_sinensis	AT3G13790.1	ATBFRUCT1,ATCWINV1	Glycosyl hydrolases family 32 protein	0	73.89	gb|AJO70154.1	invertase 4	Camellia sinensis
persimmon1SL001078t0001	1525.33	277.012	2773.65	10.0127	3.32376	1.6113e-11	1.21364e-09	537	155	142	1307	3473	3555	0	74.59	Ciclev10011691m	Citrus_clementina	AT5G05580.1	FAD8	fatty acid desaturase 8	0	76.04	gb|AJA36814.1	omega-3 fatty acid desaturase	Paeonia lactiflora
persimmon1SL030453t0001	161.233	29.9161	292.549	9.779	3.28969	5.27483e-06	8.74427e-05	23	34	33	64	423	392
persimmon1SL024438t0001	1393.64	258.77	2528.52	9.7713	3.28855	1.53867e-05	0.000215719	425	185	168	445	3657	3495	0	86.58	evm.model.supercontig_120.23	Carica_papaya	AT5G54960.1	PDC2	pyruvate decarboxylase-2	0	86.32	ref|590591064	Thiamine pyrophosphate dependent pyruvate decarboxylase family protein	Theobroma cacao
persimmon1SL007814t0002	928.482	173.873	1683.09	9.67998	3.275	4.7363e-05	0.000546905	167	166	191	216	2324	2516	9e-97	67.38	Thecc1EG024355t1	Theobroma_cacao	AT3G57040.1	ARR9,ATRR4	response regulator 9	3e-107	69.79		type-A response regulator	Petunia x hybrida
persimmon1SL012718t0003	298.095	55.8372	540.352	9.67728	3.2746	9.34911e-21	3.43805e-18	44	72	51	335	652	637	0	68.69	GSVIVT01028789001	Vitis_vinifera	AT5G24030.1	SLAH3	SLAC1 homologue 3	0	80.67	ref|XP_010662645.1	PREDICTED: S-type anion channel SLAH2 isoform X3	Vitis vinifera
persimmon1SL027869t0001	152.258	28.5941	275.921	9.6496	3.27047	3.07665e-31	3.43464e-28	45	23	18	199	292	338	1e-12	47.42	29866.m000611	Ricinus_communis	AT5G54165.1			5e-18	47.42	ref|255566872	conserved hypothetical protein	Ricinus communis
persimmon1SL026544t0001	300.466	56.4309	544.502	9.649	3.27038	2.56999e-19	7.57857e-17	104	36	30	333	649	653	0	77.13	Potri.016G115500.1	Populus_trichocarpa	AT3G51860.1	ATCAX3,ATHCX1,CAX1-LIKE,CAX3	cation exchanger 3	0	78.38	ref|743811849	PREDICTED: vacuolar cation/proton exchanger 3	Populus euphratica
persimmon1SL009893t0001	177.899	33.666	322.131	9.56846	3.25829	0.000246523	0.00211931	26	37	38	12	476	480	6e-134	94.09	cassava4.1_006657m	Manihot_esculenta	AT5G15490.1		UDP-glucose 6-dehydrogenase family protein	2e-132	94.09	ref|802653353	PREDICTED: UDP-glucose 6-dehydrogenase 1-like	Jatropha curcas
persimmon1SL018782t0001	4330.59	825.916	7835.26	9.48676	3.24592	1.21041e-06	2.43939e-05	580	952	950	2110	10737	10702	0	78.27	Migut.M00906.1.p	Mimulus_guttatus_v2.0	AT1G78960.1	ATLUP2,LUP2	lupeol synthase 2	0	81.63	ref|747097215	PREDICTED: dammarenediol II synthase-like	Sesamum indicum
persimmon1SL004667t0001	1678.41	320.597	3036.22	9.47052	3.24344	0.000101753	0.00102303	238	353	372	276	4441	4405	0	72.43	mrna24260.1-v1.0-hybrid	Fragaria_vesca	AT3G07620.1		Exostosin family protein	0	65.57	ref|XP_004305861.1	PREDICTED: probable glycosyltransferase At3g07620	Fragaria vesca subsp. vesca
persimmon1SL013663t0002	582.554	111.701	1053.41	9.43057	3.23734	2.14963e-05	0.000284837	86	124	125	184	1406	1576
persimmon1SL006768t0007	2064.44	396.218	3732.67	9.42075	3.23584	1.79046e-06	3.40426e-05	394	449	349	977	4918	5324
persimmon1SL028581t0001	837.531	161.642	1513.42	9.36278	3.22694	3.02738e-05	0.000377161	213	137	137	236	2130	2182	1e-15	84.62	mgv1a018360m	Mimulus_guttatus_v1.1	AT5G44440.1		FAD-binding Berberine family protein
persimmon1SL020468t0001	214.945	41.9959	387.893	9.23645	3.20734	1.98505e-32	2.69777e-29	72	31	23	278	457	430	2e-69	61.64	Phvul.005G073000.1	Phaseolus_vulgaris	AT1G28280.2		VQ motif-containing protein	3e-88	71	emb|CDP05929.1	unnamed protein product	Coffea canephora
persimmon1SL013154t0002	1135.57	222.433	2048.71	9.21047	3.20327	1.88337e-07	4.87338e-06	331	171	170	670	2854	2632	3e-23	69.51	orange1.1g029573m	Citrus_sinensis	AT5G47370.1	HAT2	Homeobox-leucine zipper protein 4 (HB-4) / HD-ZIP protein
persimmon1SL017649t0001	2421.98	474.989	4368.97	9.19805	3.20133	1.21686e-05	0.000178157	528	493	406	856	6134	6135	2e-162	78.81	Thecc1EG002453t1	Theobroma_cacao	AT4G12710.1		ARM repeat superfamily protein	0	77.66	gb|KHG12025.1	U-box domain-containing 3 -like protein	Gossypium arboreum
persimmon1SL018576t0005	2265.29	446.14	4084.45	9.15509	3.19457	9.45785e-42	3.69542e-38	568	406	367	5212	3564	3591	1e-35	41.22	Eucgr.F03349.1	Eucalyptus_grandis	AT1G70880.1		Polyketide cyclase/dehydrase and lipid transport superfamily protein	1e-38	41.83	ref|702377875	PREDICTED: phytohormone-binding protein-like	Eucalyptus grandis
persimmon1SL016228t0003	1909.31	377.271	3441.35	9.1217	3.1893	5.87406e-06	9.58806e-05	469	351	313	790	4570	4981	1e-172	87.24	GSVIVT01034581001	Vitis_vinifera	AT4G09810.1		Nucleotide-sugar transporter family protein	0	99.7		putative transmembrane protein	Diospyros kaki
persimmon1SL003516t0001	446.691	89.0309	804.35	9.03451	3.17545	4.07795e-08	1.27469e-06	88	92	87	292	1039	1086	4e-174	64.16	PGSC0003DMP400035178	Solanum_tuberosum	AT5G13160.1	PBS1	Protein kinase superfamily protein	0	64.75	ref|XP_009628433.1	PREDICTED: serine/threonine-protein kinase PBS1-like	Nicotiana tomentosiformis
persimmon1SL025565t0001	889.529	177.909	1601.15	8.9998	3.16989	3.02283e-05	0.000376745	242	149	145	265	2250	2297	3e-15	84.62	mgv1a018360m	Mimulus_guttatus_v1.1	AT5G44440.1		FAD-binding Berberine family protein
persimmon1SL020365t0001	139.858	28.1026	251.614	8.95342	3.16244	1.18447e-33	1.85121e-30	16	32	37	198	281	278
persimmon1SL003092t0002	1637.13	329.288	2944.98	8.94347	3.16083	3.06216e-05	0.000380434	307	343	339	482	4184	4181	1e-126	43.26	Thecc1EG021804t1	Theobroma_cacao	AT5G01030.1		Protein of unknown function (DUF3527)	3e-138	40.99	ref|225440548	PREDICTED: uncharacterized protein LOC100245981 isoform X1	Vitis vinifera
persimmon1SL022989t0001	816.55	164.953	1468.15	8.9004	3.15387	3.28826e-05	0.00040213	220	140	138	242	2057	2114	2e-15	84.62	mgv1a018360m	Mimulus_guttatus_v1.1	AT5G44440.1		FAD-binding Berberine family protein
persimmon1SL007554t0006	2322.29	469.55	4175.03	8.89154	3.15243	2.83372e-06	5.08184e-05	501	497	412	1078	6009	5456	0	73.18	GSVIVT01031528001	Vitis_vinifera	AT3G21090.1		ABC-2 type transporter family protein	0	73.18	emb|CBI17178.3	unnamed protein product	Vitis vinifera
persimmon1SL029131t0001	151.668	30.8249	272.512	8.84063	3.14415	7.85782e-05	0.000830638	27	34	32	35	384	401	3e-79	82.72	Aquca_026_00015.2	Aquilegia_coerulea	AT4G39330.1	ATCAD9,CAD9	cinnamyl alcohol dehydrogenase 9	4e-93	81.37	ref|XP_009364227.1	PREDICTED: probable mannitol dehydrogenase	Pyrus x bretschneideri
persimmon1SL030330t0001	717.489	146.054	1288.92	8.82499	3.14159	2.12413e-05	0.000282057	170	139	132	245	1730	1899
persimmon1SL010392t0001	1142.43	233.784	2051.08	8.77338	3.13313	0.000180468	0.0016459	131	269	301	163	2963	3037	0	70.05	orange1.1g007520m	Citrus_sinensis	AT3G54870.1	ARK1,CAE1,MRH2	Armadillo/beta-catenin repeat family protein / kinesin motor family protein	0	70.05	gb|KDO48294.1	hypothetical protein CISIN_1g006114mg	Citrus sinensis
persimmon1SL001736t0003	3995.39	822.157	7168.63	8.71929	3.12421	8.05351e-05	0.000847313	1076	771	628	890	10412	10237	0	84.27	ppa002209m	Prunus_persica	AT4G07960.1	ATCSLC12,CSLC12	Cellulose-synthase-like C12	0	84.2	ref|702370904	PREDICTED: probable xyloglucan glycosyltransferase 12	Eucalyptus grandis
persimmon1SL019967t0002	242.968	50.0901	435.846	8.70123	3.12122	7.41403e-36	1.59253e-32	31	64	55	492	401	420
persimmon1SL009837t0001	2867.15	597.444	5136.86	8.59806	3.10401	5.45085e-06	9.00066e-05	863	469	463	1253	6976	7207	6e-158	66.32	Solyc02g082120.2.1	Solanum_lycopersicum	AT5G44680.1		DNA glycosylase superfamily protein	4e-175	64.09	ref|XP_011022300.1	PREDICTED: uncharacterized protein LOC105124122 isoform X2	Populus euphratica
persimmon1SL021957t0001	380.952	79.6678	682.236	8.56351	3.0982	0.000308796	0.00253942	52	70	117	37	1037	976	3e-128	56.09	ppa017790m	Prunus_persica	ATMG00860.1		DNA/RNA polymerases superfamily protein	0	77.27	ref|XP_013704539.1	PREDICTED: uncharacterized protein LOC106408283	Brassica napus
persimmon1SL000023t0002	8661.27	1813.67	15508.9	8.55112	3.09611	3.05525e-05	0.000379725	2199	1678	1596	2739	21541	22329	0	64.19	Potri.001G440700.1	Populus_trichocarpa	AT5G44400.1		FAD-binding Berberine family protein	0	63.46	ref|XP_011097021.1	PREDICTED: cannabidiolic acid synthase-like	Sesamum indicum
persimmon1SL011756t0001	198.851	41.6831	356.018	8.54108	3.09442	0.00013005	0.00124849	38	49	38	39	490	540	4e-172	88.67	cassava4.1_006657m	Manihot_esculenta	AT5G15490.1		UDP-glucose 6-dehydrogenase family protein	1e-171	88.67	ref|802653353	PREDICTED: UDP-glucose 6-dehydrogenase 1-like	Jatropha curcas
persimmon1SL019838t0001	355.802	75.3919	636.212	8.43873	3.07703	2.20725e-36	5.30725e-33	50	100	76	488	680	744	5e-85	67.89	30169.m006567	Ricinus_communis	AT5G52900.1			1e-103	69.41	ref|802768671	PREDICTED: probable membrane-associated kinase regulator 6	Jatropha curcas
persimmon1SL003097t0002	3874.37	823.607	6925.13	8.40829	3.07181	1.19718e-06	2.4221e-05	979	798	700	2042	9283	9490	0	85.27	GSVIVT01011287001	Vitis_vinifera	AT3G54250.1		GHMP kinase family protein	0	83.85	ref|XP_009795010.1	PREDICTED: diphosphomevalonate decarboxylase-like	Nicotiana sylvestris
persimmon1SL012231t0005	6137.19	1304.71	10969.7	8.40775	3.07172	2.97435e-07	7.25212e-06	1949	970	1017	3709	14205	15091	1e-36	48.16	Aquca_036_00125.1	Aquilegia_coerulea	AT1G28280.1		VQ motif-containing protein	5e-57	54.19	ref|XP_010272422.1	PREDICTED: uncharacterized protein LOC104608204	Nelumbo nucifera
persimmon1SL008956t0003	5494.74	1169.63	9819.85	8.39565	3.06964	7.22909e-06	0.000114821	1390	1117	1007	2338	13336	13839	0	84.49	ppa008895m	Prunus_persica	AT3G54020.1	AtIPCS1	Arabidopsis Inositol phosphorylceramide synthase 1	0	84.76	ref|XP_008239977.1	PREDICTED: phosphatidylinositol:ceramide inositolphosphotransferase 1	Prunus mume
persimmon1SL009331t0001	1536.84	328.393	2745.29	8.35976	3.06346	6.9811e-05	0.000753245	356	293	337	394	3814	4040	1e-43	52.75	PGSC0003DMP400003692	Solanum_tuberosum	AT4G21215.2			2e-53	52.47	ref|XP_010655350.1	PREDICTED: uncharacterized protein LOC104880450 isoform X2	Vitis vinifera
persimmon1SL010835t0001	2003.36	430.591	3576.13	8.30517	3.05401	2.4379e-05	0.000314632	526	395	376	697	4859	5191	7e-41	67.37	PGSC0003DMP400047535	Solanum_tuberosum	AT5G65550.1		UDP-Glycosyltransferase superfamily protein	3e-44	56.39	ref|XP_004250486.1	PREDICTED: crocetin glucoside glucosyltransferase-like	Solanum lycopersicum
persimmon1SL017617t0001	367.995	79.429	656.561	8.26602	3.04719	2.72438e-20	9.05942e-18	155	41	42	426	778	768	4e-45	59.06	MDP0000301092	Malus_domestica	AT1G19840.1		SAUR-like auxin-responsive protein family
persimmon1SL006972t0001	887.489	193.424	1581.55	8.17661	3.0315	3.20734e-07	7.73572e-06	215	189	178	532	2060	2162
persimmon1SL017314t0001	136.274	29.9464	242.602	8.10121	3.01814	5.86213e-05	0.000655125	34	31	25	42	318	369	1e-108	79.5	GSVIVT01009943001	Vitis_vinifera	AT1G20080.1	ATSYTB,NTMC2T1.2,NTMC2TYPE1.2,SYT2,SYTB	Calcium-dependent lipid-binding (CaLB domain) family protein	5e-108	79.5	ref|225457921	PREDICTED: synaptotagmin-2	Vitis vinifera
persimmon1SL025611t0001	397.807	87.9461	707.667	8.0466	3.00838	2.34265e-08	7.89932e-07	59	102	103	290	844	993
persimmon1SL021302t0003	3944.51	878.764	7010.25	7.9774	2.99592	8.63331e-11	5.56412e-09	902	935	809	3397	8695	9013	2e-52	49.43	PGSC0003DMP400007945	Solanum_tuberosum	AT2G25770.1		Polyketide cyclase/dehydrase and lipid transport superfamily protein	7e-55	52.3	ref|567917414	hypothetical protein CICLE_v10010269mg	Citrus clementina
persimmon1SL009647t0008	1894.88	423.245	3366.52	7.95408	2.9917	9.98234e-09	3.77758e-07	650	309	311	1396	4433	4289	2e-66	71.14	GSVIVT01015023001	Vitis_vinifera	AT5G20810.1		SAUR-like auxin-responsive protein family	8e-77	68.07	ref|XP_002275644.1	PREDICTED: uncharacterized protein LOC100266455	Vitis vinifera
persimmon1SL004350t0001	1131.11	252.799	2009.41	7.94864	2.99071	1.63196e-05	0.000226217	279	247	234	442	2736	2860	0	78.41	Potri.010G114800.3	Populus_trichocarpa	AT1G71070.1		Core-2/I-branching beta-1,6-N-acetylglucosaminyltransferase family protein	0	76.25	ref|225424176	PREDICTED: xylosyltransferase 1	Vitis vinifera
persimmon1SL024425t0001	125.724	28.1351	223.313	7.93716	2.98862	0.000209688	0.00185994	22	34	28	25	354	292	8e-130	92.5	Ciclev10007411m	Citrus_clementina	AT4G30190.1	AHA2,HA2,PMA2	H(+)-ATPase 2	4e-129	92.5	ref|567922634	hypothetical protein CICLE_v10007368mg	Citrus clementina
persimmon1SL025642t0001	256.549	57.5012	455.598	7.92327	2.9861	3.35001e-11	2.29637e-09	96	45	31	231	610	527	2e-147	65.51	28619.m000044	Ricinus_communis	AT4G16640.1		Matrixin family protein	2e-156	65.79	emb|CAN66781.1	hypothetical protein VITISV_013507	Vitis vinifera
persimmon1SL005151t0005	164.967	37.0043	292.929	7.91608	2.98479	1.29096e-31	1.61411e-28	30	44	38	312	260	307	5e-60	56.22	MDP0000299277	Malus_domestica	AT4G17500.1	ATERF-1,ERF-1	ethylene responsive element binding factor 1	2e-84	57.98	gb|AKE49472.1	ethylene response factor 1-like protein ERF1-2	Dimocarpus longan
persimmon1SL014060t0001	291.306	65.4495	517.163	7.9017	2.98216	6.33464e-33	9.42896e-30	93	56	47	377	614	561	0	77.56	Solyc10g076290.1.1	Solanum_lycopersicum	AT5G01720.1		RNI-like superfamily protein	0	78.68	ref|XP_009599188.1	PREDICTED: F-box/LRR-repeat protein 3	Nicotiana tomentosiformis
persimmon1SL001748t0001	2296.93	516.213	4077.64	7.89914	2.9817	7.98566e-05	0.000842442	600	494	456	617	5697	5940	2e-98	56.31	PGSC0003DMP400022775	Solanum_tuberosum	AT5G55200.1		Co-chaperone GrpE family protein	3e-127	61.85	ref|XP_009589166.1	PREDICTED: grpE protein homolog, mitochondrial-like isoform X1	Nicotiana tomentosiformis
persimmon1SL019025t0001	824.5	185.995	1463.01	7.86584	2.9756	1.14297e-06	2.32901e-05	266	163	130	455	2018	1922	1e-75	75.15	Cucsa.247060.2	Cucumis_sativus	AT3G17100.1		sequence-specific DNA binding transcription factors	4e-80	73.02	ref|449462138	PREDICTED: transcription factor bHLH147	Cucumis sativus
persimmon1SL016971t0002	760.605	171.796	1349.41	7.85475	2.97357	0.000125035	0.00120889	209	164	144	175	1980	1902	2e-118	84.26	GSVIVT01027648001	Vitis_vinifera	AT2G45190.1	AFO,FIL,YAB1	Plant-specific transcription factor YABBY family protein	2e-134	88.48		filamentous flower	Sarracenia purpurea
persimmon1SL009364t0003	3927.64	887.277	6968.01	7.85325	2.97329	8.51864e-05	0.000885224	975	889	805	1034	9788	10116	0	87.35	cassava4.1_008289m	Manihot_esculenta	AT1G76900.1	AtTLP1,TLP1	tubby like protein 1	0	90.14	ref|225460668	PREDICTED: tubby-like F-box protein 8	Vitis vinifera
persimmon1SL011661t0007	829.571	188.96	1470.18	7.78039	2.95984	1.86025e-05	0.000252487	241	177	149	327	1952	2137	5e-165	79.5	Potri.006G101500.6	Populus_trichocarpa	AT5G05580.1	FAD8	fatty acid desaturase 8	5e-106	70.66	gb|AGA84516.1	omega-3 fatty acid desaturase	Camellia sinensis
persimmon1SL007075t0001	3102.07	721.288	5482.85	7.60148	2.92628	1.34178e-06	2.64448e-05	841	703	624	1719	7203	7556	0	63.97	ppa004271m	Prunus_persica	AT3G14690.1	CYP72A15	cytochrome P450, family 72, subfamily A, polypeptide 15	0	65.25	ref|XP_009617254.1	PREDICTED: cytochrome P450 CYP72A219-like	Nicotiana tomentosiformis
persimmon1SL010945t0005	656.836	153.058	1160.61	7.58284	2.92274	0.000181968	0.00165782	130	166	164	134	1684	1669	3e-144	63.61	GSVIVT01033935001	Vitis_vinifera	AT3G52500.1		Eukaryotic aspartyl protease family protein	1e-160	62.66	emb|CBI30372.3	unnamed protein product	Vitis vinifera
persimmon1SL021842t0001	756.071	178.34	1333.8	7.47898	2.90284	1.75741e-05	0.000240835	181	179	176	309	1823	1877	3e-25	65.75	MDP0000763818	Malus_domestica	AT2G43840.1	UGT74F1	UDP-glycosyltransferase 74 F1	2e-31	75.71	ref|XP_011084222.1	PREDICTED: beta-D-glucosyl crocetin beta-1,6-glucosyltransferase-like isoform X1	Sesamum indicum
persimmon1SL000642t0001	161.585	38.3305	284.84	7.43115	2.89359	2.79446e-06	5.02585e-05	75	19	22	102	409	345	2e-14	100	355442	Arabidopsis_lyrata	AT4G13710.1		Pectin lyase-like superfamily protein
persimmon1SL027446t0001	227.61	54.1906	401.03	7.40036	2.8876	2.00154e-31	2.40631e-28	78	50	34	302	436	466	2e-21	47.44	Cucsa.395510.1	Cucumis_sativus	AT1G10140.1		Uncharacterised conserved protein UCP031279
persimmon1SL017531t0001	409.427	97.4902	721.363	7.39934	2.8874	6.31659e-11	4.13062e-09	89	111	93	359	870	938	1e-166	72.84	Eucgr.D01044.2	Eucalyptus_grandis	AT4G19880.1		Glutathione S-transferase family protein	0	72.84	gb|KCW76681.1	hypothetical protein EUGRSUZ_D01044	Eucalyptus grandis
persimmon1SL013942t0001	240.302	57.447	423.156	7.36603	2.88089	2.55886e-05	0.000328076	80	46	47	94	601	576	0	89.84	GSVIVT01034043001	Vitis_vinifera	AT5G59010.1		Protein kinase protein with tetratricopeptide repeat domain	0	89.82	ref|225440554	PREDICTED: probable serine/threonine-protein kinase At5g41260	Vitis vinifera
persimmon1SL006719t0002	589.022	141.05	1036.99	7.35195	2.87813	0.000300823	0.00248628	106	144	174	100	1528	1489	9e-61	51.95	Thecc1EG035725t1	Theobroma_cacao				3e-158	80.92	ref|XP_012842863.1	PREDICTED: uncharacterized protein LOC105963045	Erythranthe guttata
persimmon1SL016474t0004	2093.28	502.661	3683.89	7.32878	2.87357	2.67563e-20	8.993e-18	503	504	501	2371	4374	4328	0	66.71	cassava4.1_002152m	Manihot_esculenta	AT3G23150.1	ETR2	Signal transduction histidine kinase, hybrid-type, ethylene sensor	0	99.34		ethylene receptor	Diospyros kaki
persimmon1SL000656t0001	321.61	77.5213	565.7	7.29735	2.86737	9.21546e-05	0.000944449	82	66	85	93	798	809
persimmon1SL009508t0002	1262.05	304.341	2219.76	7.29368	2.86665	2.3037e-05	0.000300664	215	361	338	501	3085	3082	1e-161	68.9	ppa007775m	Prunus_persica	AT3G19000.1		2-oxoglutarate (2OG) and Fe(II)-dependent oxygenase superfamily protein	1e-171	68.9	ref|595798301	hypothetical protein PRUPE_ppa007775mg	Prunus persica
persimmon1SL002787t0004	7874.3	1915.2	13833.4	7.22296	2.85259	6.75768e-05	0.000733952	2641	1704	1505	2579	19026	20008	4e-32	79.35	Thecc1EG023287t1	Theobroma_cacao	AT1G65480.1	FT	PEBP (phosphatidylethanolamine-binding protein) family protein	4e-60	82.14	ref|XP_011084685.1	PREDICTED: protein HEADING DATE 3A-like	Sesamum indicum
persimmon1SL004630t0009	4855.34	1197.94	8512.74	7.10616	2.82907	1.23758e-06	2.48454e-05	1243	1185	1174	2805	11266	11517	1e-126	68.01	Aquca_003_00049.1	Aquilegia_coerulea	AT2G39650.1		Protein of unknown function (DUF506)	1e-143	71.84	ref|XP_002283687.1	PREDICTED: uncharacterized protein LOC100251328	Vitis vinifera
persimmon1SL007661t0005	2317.09	571.99	4062.19	7.10186	2.8282	1.47766e-10	8.95128e-09	705	545	467	2004	5233	4972	0	81.59	GSVIVT01028053001	Vitis_vinifera	AT2G40940.1	ERS,ERS1	ethylene response sensor 1	0	99.84		ethylene receptor	Diospyros kaki
persimmon1SL001504t0003	3545.49	884.574	6206.42	7.01628	2.81071	7.45434e-06	0.00011774	1130	766	764	1724	8637	8288	0	69.49	PGSC0003DMP400010604	Solanum_tuberosum	AT1G15060.1		Uncharacterised conserved protein UCP031088, alpha/beta hydrolase	0	71.05	ref|XP_009774606.1	PREDICTED: uncharacterized protein LOC104224621	Nicotiana sylvestris
persimmon1SL009854t0018	9578	2421.13	16734.9	6.91201	2.7891	1.01535e-05	0.000153175	2852	2256	2170	4522	23261	22509	2e-140	52.13	ppa016015m	Prunus_persica	AT5G65550.1		UDP-Glycosyltransferase superfamily protein	2e-150	54.94	ref|XP_010658725.1	PREDICTED: crocetin glucoside glucosyltransferase-like isoform X1	Vitis vinifera
persimmon1SL003639t0008	2082.18	528.769	3635.6	6.87558	2.78148	1.87292e-10	1.0966e-08	781	421	386	1818	4535	4581	4e-106	68.4	evm.model.supercontig_2092.1	Carica_papaya	AT3G16350.1		Homeodomain-like superfamily protein	4e-122	67.87	emb|CDO97977.1	unnamed protein product	Coffea canephora
persimmon1SL028552t0001	1290.35	328.118	2252.58	6.86515	2.77929	1.18411e-05	0.000174178	351	299	337	602	3025	3143	2e-105	88.79	Potri.018G050200.1	Populus_trichocarpa	AT5G20510.1	AL5	alfin-like 5	2e-127	88.74	ref|566214377	hypothetical protein POPTR_0018s05470g	Populus trichocarpa
persimmon1SL015625t0002	881.506	224.365	1538.65	6.85777	2.77774	8.73777e-05	0.000904988	221	231	221	280	2152	2191
persimmon1SL000657t0001	532.97	137.021	928.919	6.7794	2.76116	2.08196e-05	0.0002774	169	129	113	232	1286	1273
persimmon1SL011556t0007	1965.25	505.738	3424.76	6.7718	2.75954	8.38503e-05	0.000873497	486	509	525	650	4629	5009	0	80.95	Eucgr.J01457.1	Eucalyptus_grandis	AT5G15860.1	ATPCME,PCME	prenylcysteine methylesterase	0	75.18	ref|XP_008230375.1	PREDICTED: isoprenylcysteine alpha-carbonyl methylesterase ICME-like	Prunus mume
persimmon1SL013934t0001	308.846	79.7125	537.979	6.749	2.75467	1.2742e-16	2.62032e-14	118	60	61	334	640	642	9e-134	72.4	Potri.006G042200.1	Populus_trichocarpa	AT2G41380.1		S-adenosyl-L-methionine-dependent methyltransferases superfamily protein	4e-134	72.4	ref|224090001	embryo-abundant family protein	Populus trichocarpa
persimmon1SL020491t0001	291.66	75.3024	508.018	6.74638	2.75411	0.000595653	0.00435632	40	92	94	980	286	262	0	60.91	Thecc1EG042318t1	Theobroma_cacao	AT5G24910.1	CYP714A1	cytochrome P450, family 714, subfamily A, polypeptide 1	0	59.69	ref|590591790	Cytochrome P450	Theobroma cacao
persimmon1SL008613t0001	129.825	33.5266	226.124	6.74461	2.75373	2.0179e-26	1.23678e-23	44	27	30	172	287	220	4e-110	56.55	Solyc08g028780.1.1	Solanum_lycopersicum	AT5G11000.1		Plant protein of unknown function (DUF868)	2e-135	60.1	ref|XP_002285361.1	PREDICTED: uncharacterized protein LOC100262872	Vitis vinifera
persimmon1SL017138t0001	210.099	54.4187	365.779	6.72158	2.7488	1.0287e-28	9.14362e-26	65	47	51	434	315	349	2e-16	70.51	Phvul.005G042200.1	Phaseolus_vulgaris	AT2G31945.1			1e-29	75.34	ref|XP_012092598.1	PREDICTED: uncharacterized protein LOC105650327	Jatropha curcas
persimmon1SL007183t0009	1779.91	461.946	3097.87	6.70612	2.74548	2.20012e-32	2.86547e-29	503	448	438	2577	3519	3223	0	69.58	28320.m001145	Ricinus_communis	AT2G25490.1	EBF1,FBL6	EIN3-binding F box protein 1	0	70.72	ref|XP_011078374.1	PREDICTED: EIN3-binding F-box protein 1-like	Sesamum indicum
persimmon1SL005659t0003	543.347	142.027	944.667	6.65134	2.73364	5.78879e-05	0.000648552	163	144	119	199	1320	1320	2e-106	71.78	cassava4.1_033474m	Manihot_esculenta	AT5G42680.1		Protein of unknown function, DUF617	4e-118	74.58	ref|802592668	PREDICTED: protein MIZU-KUSSEI 1	Jatropha curcas
persimmon1SL028727t0001	167.566	43.8109	291.321	6.64951	2.73325	0.000491595	0.00372516	27	39	65	28	423	424	6e-113	69.16	Thecc1EG035724t1	Theobroma_cacao	ATMG00860.1		DNA/RNA polymerases superfamily protein	5e-146	89.43	ref|XP_010533322.1	PREDICTED: uncharacterized protein LOC104809124	Tarenaya hassleriana
persimmon1SL001804t0004	2509.3	665.512	4353.1	6.54098	2.70951	1.05975e-09	5.23734e-08	742	625	633	2095	5562	5431	0	86.24	Aquca_052_00026.1	Aquilegia_coerulea	AT2G38290.1	AMT2,AMT2;1,ATAMT2	ammonium transporter 2	0	87.06	ref|XP_009402634.1	PREDICTED: ammonium transporter 3 member 1-like	Musa acuminata subsp. malaccensis
persimmon1SL014178t0003	908.029	243.511	1572.55	6.45781	2.69104	0.000175947	0.00161188	249	230	251	257	2173	2294	0	57.57	Thecc1EG000063t1	Theobroma_cacao	AT2G17550.2			0	59.72	ref|731387985	PREDICTED: uncharacterized protein LOC100260782	Vitis vinifera
persimmon1SL027623t0001	130.148	35.2237	225.073	6.3898	2.67577	2.3216e-10	1.31943e-08	37	41	28	114	278	284	1e-29	43.42	GSVIVT01034962001	Vitis_vinifera	AT1G02380.1			5e-38	42.54	ref|225432014	PREDICTED: uncharacterized protein LOC100267130	Vitis vinifera
persimmon1SL016067t0001	668.592	181.639	1155.55	6.36176	2.66943	5.43523e-30	5.3092e-27	157	198	191	983	1234	1255	1e-43	59.59	Thecc1EG011817t1	Theobroma_cacao	AT1G13360.1			5e-56	56.91	ref|XP_008446589.1	PREDICTED: uncharacterized protein LOC103489276	Cucumis melo
persimmon1SL011919t0002	1755.98	483.472	3028.49	6.26404	2.64709	1.44636e-05	0.000205876	531	467	456	851	4049	4199	6e-37	66.32	PGSC0003DMP400047535	Solanum_tuberosum	AT5G65550.1		UDP-Glycosyltransferase superfamily protein	8e-47	56.62	emb|CDP00191.1	unnamed protein product	Coffea canephora
persimmon1SL005008t0002	1546.71	428.33	2665.1	6.22206	2.63739	8.9391e-05	0.000921868	461	426	397	550	3726	3730	8e-175	64.73	Phvul.008G286500.1	Phaseolus_vulgaris	AT3G07810.1		RNA-binding (RRM/RBD/RNP motifs) family protein	0	64.66	ref|593566033	hypothetical protein PHAVU_008G286500g	Phaseolus vulgaris
persimmon1SL006831t0001	1872.93	519.642	3226.21	6.20853	2.63425	2.71262e-05	0.000343701	536	513	510	838	4375	4481	0	88.35	Gorai.003G116000.2	Gossypium_raimondii	AT2G42490.1		Copper amine oxidase family protein	0	84.79	gb|AIS23647.1	amine oxidase 4	Malus domestica
persimmon1SL018906t0001	687.378	191.302	1183.45	6.18631	2.62908	7.01942e-05	0.000756858	114	246	214	286	1550	1735
persimmon1SL022031t0001	353.359	98.4799	608.238	6.17626	2.62673	0.000346768	0.00279219	105	94	96	86	840	902	2e-108	57.06	GSVIVT01008119001	Vitis_vinifera	AT1G18600.1	ATRBL12,RBL12	RHOMBOID-like protein 12	2e-127	61.11	ref|XP_002265768.1	PREDICTED: presenilins-associated rhomboid-like protein, mitochondrial	Vitis vinifera
persimmon1SL023274t0001	2340.82	653.893	4027.75	6.15964	2.62285	5.48807e-05	0.000621994	618	699	650	933	5536	5632	0	67.86	PGSC0003DMP400053080	Solanum_tuberosum	AT1G71110.1			0	66.91	ref|XP_006344212.1	PREDICTED: uncharacterized protein LOC102602686	Solanum tuberosum
persimmon1SL030843t0001	1451.64	406.212	2497.07	6.14721	2.61993	4.57451e-27	3.17756e-24	327	450	444	3242	2284	2014	3e-88	88.51	orange1.1g045372m	Citrus_sinensis	AT5G01210.1		HXXXD-type acyl-transferase family protein	9e-52	70.68	gb|KGN54359.1	hypothetical protein Csa_4G308495	Cucumis sativus
persimmon1SL013482t0001	975.115	273.542	1676.69	6.12953	2.61578	9.06357e-09	3.50816e-07	284	251	285	773	2125	2142	4e-106	64.78	GSVIVT01034943001	Vitis_vinifera	AT3G06490.1	AtMYB108,BOS1,MYB108	myb domain protein 108	3e-127	62.73	ref|224099087	GmMYB12 family protein	Populus trichocarpa
persimmon1SL013054t0001	4330.04	1220.36	7439.72	6.09634	2.60794	3.13739e-21	1.19596e-18	1174	1241	1261	5136	8608	8746
persimmon1SL001470t0008	5916.56	1682.87	10150.2	6.0315	2.59252	1.6408e-08	5.7757e-07	1751	1685	1629	4638	12813	13084	8e-163	68.91	Thecc1EG031364t1	Theobroma_cacao	AT4G27410.2	ANAC072,RD26	NAC (No Apical Meristem) domain transcriptional regulator superfamily protein	6e-166	69.89	ref|590608672	NAC domain class transcription factor isoform 1	Theobroma cacao
persimmon1SL000650t0001	149.417	42.6536	256.18	6.00605	2.58642	0.000159977	0.00148959	45	36	48	49	372	348
persimmon1SL012968t0001	288.055	82.2755	493.834	6.0022	2.58549	8.48205e-05	0.000882009	115	67	64	111	713	660	2e-56	59.41	PGSC0003DMP400033580	Solanum_tuberosum	AT3G22530.1			4e-58	59.17	ref|XP_006349692.1	PREDICTED: uncharacterized protein LOC102591801	Solanum tuberosum
persimmon1SL014691t0001	269.058	76.9029	461.213	5.99735	2.58432	1.82816e-08	6.37065e-07	90	80	63	213	622	550	4e-37	67.31	PGSC0003DMP400038303	Solanum_tuberosum	AT3G13310.1		Chaperone DnaJ-domain superfamily protein	5e-37	48.78	ref|XP_010324234.1	PREDICTED: chaperone protein dnaJ 11, chloroplastic-like	Solanum lycopersicum
persimmon1SL016055t0001	1216.71	350.826	2082.58	5.93623	2.56955	1.1498e-28	9.7136e-26	355	354	344	1708	2208	2342	0	64.5	Thecc1EG037521t1	Theobroma_cacao	AT5G07990.1	CYP75B1,D501,TT7	Cytochrome P450 superfamily protein	0	81.66		cytochrome P450 monooxygenase	Diospyros kaki
persimmon1SL011668t0001	572.442	165.519	979.365	5.91695	2.56485	6.73042e-05	0.000731501	162	165	170	229	1331	1381	2e-163	91.39	cassava4.1_014361m	Manihot_esculenta	AT5G44730.2		Haloacid dehalogenase-like hydrolase (HAD) superfamily protein	8e-166	86.8	ref|225423597	PREDICTED: haloacid dehalogenase-like hydrolase domain-containing protein 3	Vitis vinifera
persimmon1SL022653t0001	1585.61	459.419	2711.8	5.90268	2.56137	0.00123428	0.00783217	300	543	538	169	3939	4040	0	90.53	ppa000892m	Prunus_persica	AT4G15530.6	PPDK	pyruvate orthophosphate dikinase	0	90.51	ref|XP_009780414.1	PREDICTED: pyruvate, phosphate dikinase, chloroplastic isoform X2	Nicotiana sylvestris
persimmon1SL007894t0002	473.135	137.498	808.771	5.88204	2.55632	2.44193e-06	4.45808e-05	136	149	128	285	1083	1061
persimmon1SL016899t0005	528.925	154.232	903.618	5.85881	2.55061	1.30557e-27	9.49058e-25	128	187	147	861	1010	844	0	58.82	Migut.F01493.1.p	Mimulus_guttatus_v2.0	AT3G55430.1		O-Glycosyl hydrolases family 17 protein	0	59.65	gb|AHL24655.1	Fra e 9.02 allergen	Fraxinus excelsior
persimmon1SL006284t0001	435.779	127.148	744.41	5.85467	2.54959	1.16832e-05	0.000172099	169	118	96	231	1050	955	0	67.33	GSVIVT01007273001	Vitis_vinifera	AT3G20300.1		Protein of unknown function (DUF3537)	0	72.52	ref|747096218	PREDICTED: uncharacterized protein LOC105175311	Sesamum indicum
persimmon1SL006742t0003	645.091	188.279	1101.9	5.85249	2.54905	0.000217084	0.00191092	235	189	143	208	1466	1640	5e-30	78.21	GSVIVT01029998001	Vitis_vinifera	AT4G10265.1		Wound-responsive family protein	2e-38	69.23	ref|590690296	Wound-responsive family protein	Theobroma cacao
persimmon1SL012404t0001	1371.41	400.652	2342.16	5.84588	2.54742	1.98808e-09	9.16567e-08	455	384	365	1163	2908	2977	3e-59	52.47	Thhalv10026427m	Thellungiella_halophila	AT4G14710.3	ATARD2	RmlC-like cupins superfamily protein	1e-61	52.8	ref|567222052	hypothetical protein EUTSA_v10026306mg	Eutrema salsugineum
persimmon1SL027941t0002	239.716	70.2505	409.182	5.82461	2.54216	1.07238e-25	5.88076e-23	93	62	56	353	427	447	0	65.01	Potri.003G072700.1	Populus_trichocarpa	AT1G53840.1	ATPME1,PME1	pectin methylesterase 1	0	65.77	ref|XP_011036546.1	PREDICTED: pectinesterase 3-like	Populus euphratica
persimmon1SL011093t0002	3427.65	1005.59	5849.71	5.81717	2.54032	9.36446e-07	1.96321e-05	1423	856	764	2283	7446	7881	2e-136	84.77	Glyma.14G203900.1.p	Glycine_max_Wm82.a2.v1	AT2G40610.1	ATEXP8,ATEXPA8,ATHEXP ALPHA 1.11,EXP8,EXPA8	expansin A8	5e-163	86.61	ref|703145237	hypothetical protein L484_010673	Morus notabilis
persimmon1SL018078t0002	566.272	166.538	966.006	5.80051	2.53618	0.000493795	0.00373911	131	178	191	141	1262	1499	0	81.74	Potri.018G152200.3	Populus_trichocarpa	AT5G08370.1	AGAL2,AtAGAL2	alpha-galactosidase 2	0	73.18	emb|CAI47559.1	alpha galactosidase	Coffea arabica
persimmon1SL002693t0001	150.578	44.312	256.843	5.79625	2.53512	7.43677e-06	0.000117581	40	41	52	83	340	348
persimmon1SL010409t0005	1524.46	448.846	2600.08	5.79281	2.53426	3.63472e-07	8.62019e-06	502	425	428	1051	3305	3458	4e-122	77.46	GSVIVT01012496001	Vitis_vinifera	AT1G13990.1			2e-130	72.13	ref|225462937	PREDICTED: uncharacterized protein LOC100264328	Vitis vinifera
persimmon1SL031358t0001	273.807	80.6573	466.957	5.7894	2.53341	3.52907e-09	1.52998e-07	84	89	69	236	528	639	3e-21	46.55	cassava4.1_019375m	Manihot_esculenta	AT5G02420.1
persimmon1SL017604t0001	2043.82	605.133	3482.52	5.75496	2.52481	0.000339526	0.00274377	687	601	534	562	4739	5162	2e-39	63.11	GSVIVT01007791001	Vitis_vinifera	AT5G14890.1		NHL domain-containing protein
persimmon1SL010727t0001	150.172	44.6445	255.7	5.72747	2.5179	3.31478e-08	1.06905e-06	46	42	46	116	326	326	1e-130	78.54	Thecc1EG046937t2	Theobroma_cacao	AT1G09575.1		Protein of unknown function (DUF607)	1e-131	78.54	ref|590591814	Coiled-coil domain-containing protein 109A isoform 2	Theobroma cacao
persimmon1SL004727t0003	751.704	225.778	1277.63	5.65878	2.50049	1.86487e-07	4.83351e-06	322	183	173	544	1688	1604	0	81.11	GSVIVT01033384001	Vitis_vinifera	AT2G19440.1		O-Glycosyl hydrolases family 17 protein	0	78.57	ref|225441645	PREDICTED: glucan endo-1,3-beta-glucosidase 8	Vitis vinifera
persimmon1SL005869t0005	208.714	62.7175	354.711	5.6557	2.49971	1.0894e-05	0.000162155	85	52	52	115	456	495	1e-40	65.18	GSVIVT01026639001	Vitis_vinifera	AT2G17550.1			3e-41	65.18	emb|CBI37642.3	unnamed protein product	Vitis vinifera
persimmon1SL031264t0001	2506.42	771.576	4241.26	5.49688	2.45861	5.32995e-27	3.57819e-24	468	923	927	4410	4326	4025	4e-114	70.61	cassava4.1_006871m	Manihot_esculenta	AT5G01210.1		HXXXD-type acyl-transferase family protein	4e-127	72.97	gb|AFF19200.1	BAHD acyltransferase	Erythroxylum coca
persimmon1SL018572t0006	1475.87	457.532	2494.21	5.45145	2.44664	1.5312e-26	9.73794e-24	410	508	456	2936	2282	2294	7e-78	67.88	Glyma.01G108700.1.p	Glycine_max_Wm82.a2.v1	AT3G54040.1		PAR1 protein	2e-85	73.17	emb|CDP06536.1	unnamed protein product	Coffea canephora
persimmon1SL004421t0006	4326.6	1342.84	7310.35	5.44392	2.44465	1.50374e-05	0.000212016	2414	895	766	2412	10037	9521	2e-73	59.32	Ciclev10021265m	Citrus_clementina	AT1G64380.1		Integrase-type DNA-binding superfamily protein	3e-85	63.02	emb|CDP12148.1	unnamed protein product	Coffea canephora
persimmon1SL004048t0004	4728.88	1468.57	7989.19	5.44011	2.44364	1.5465e-05	0.000216385	1706	1351	1362	2517	10983	10511	0	76.38	GSVIVT01000084001	Vitis_vinifera	AT1G55020.1	ATLOX1,LOX1	lipoxygenase 1	0	99.08	gb|AHX56187.1	lipoxygenase	Diospyros kaki
persimmon1SL021380t0001	3045	947.734	5142.27	5.42586	2.43985	7.92573e-19	2.19241e-16	1591	680	597	3599	6010	5907	2e-104	53.72	GSVIVT01022762001	Vitis_vinifera	AT5G17540.1		HXXXD-type acyl-transferase family protein	4e-75	56.02	gb|ACV74416.1	putative alcohol acyl transferase	Camellia sinensis
persimmon1SL010100t0006	1668.31	521.075	2815.55	5.40334	2.43385	2.142e-26	1.28759e-23	712	450	413	2128	3259	3080	5e-155	59.89	Thecc1EG002299t1	Theobroma_cacao	AT5G47530.1		Auxin-responsive family protein	3e-172	62.07	ref|848858472	PREDICTED: cytochrome b561 and DOMON domain-containing protein At5g47530	Erythranthe guttata
persimmon1SL026659t0002	2328.57	728.348	3928.79	5.39411	2.43139	8.76936e-05	0.000907959	942	602	642	979	5376	5448	2e-173	78.22	mrna18436.1-v1.0-hybrid	Fragaria_vesca	AT5G02230.1		Haloacid dehalogenase-like hydrolase (HAD) superfamily protein	2e-174	78.15	ref|XP_011466549.1	PREDICTED: uncharacterized protein LOC101294772	Fragaria vesca subsp. vesca
persimmon1SL009905t0008	3634.03	1141.21	6126.86	5.36876	2.42459	1.62566e-05	0.000225543	1637	968	828	1960	8385	8064	5e-138	64.86	cassava4.1_013165m	Manihot_esculenta	AT4G25810.1	XTH23,XTR6	xyloglucan endotransglycosylase 6	0	97.22	gb|AHE13905.1	xyloglucan endotransglucosylase/hydrolase 8	Diospyros kaki
persimmon1SL001406t0001	74454.2	23465.6	125443	5.3458	2.41841	0.000115374	0.00113586	27651	23845	21362	31501	175477	171747	0	84.44	Ciclev10019597m	Citrus_clementina	AT3G61490.1		Pectin lyase-like superfamily protein	0	79.43	ref|567904982	hypothetical protein CICLE_v10019597mg	Citrus clementina
persimmon1SL020370t0002	366.044	115.381	616.708	5.34499	2.41819	1.44665e-24	7.29344e-22	82	120	144	661	597	596	3e-111	65.45	ppa007059m	Prunus_persica	AT1G13340.1		Regulator of Vps4 activity in the MVB pathway protein	1e-123	49.49	emb|CAN68344.1	hypothetical protein VITISV_004018	Vitis vinifera
persimmon1SL011300t0001	1021.19	323.221	1719.16	5.31883	2.41111	0.000442097	0.00341634	422	281	267	288	2471	2407	0	61.03	Eucgr.K02083.1	Eucalyptus_grandis	AT3G52970.1	CYP76G1	cytochrome P450, family 76, subfamily G, polypeptide 1	0	61.19	ref|XP_012084532.1	PREDICTED: cytochrome P450 76A1-like	Jatropha curcas
persimmon1SL026400t0001	241.231	76.4227	406.039	5.31307	2.40955	9.75803e-10	4.84923e-08	77	83	70	212	483	524	1e-97	78.09	Potri.008G062500.1	Populus_trichocarpa	AT5G05840.1		Protein of unknown function (DUF620)	5e-107	76	ref|XP_011036029.1	PREDICTED: uncharacterized protein LOC105133646	Populus euphratica
persimmon1SL011250t0001	181.586	57.5585	305.614	5.30963	2.40861	0.000830044	0.00569355	57	55	61	572	191	154	1e-77	63.3	27955.m000389	Ricinus_communis	AT4G20780.1	CML42	calmodulin like 42	1e-78	63.3	ref|255582044	calcium binding protein/cast, putative	Ricinus communis
persimmon1SL015436t0001	1251.34	397.428	2105.24	5.29717	2.40522	2.68918e-07	6.64494e-06	486	396	315	911	2668	2751	9e-28	84.85	Phvul.004G027700.1	Phaseolus_vulgaris	AT3G28857.1		basic helix-loop-helix (bHLH) DNA-binding family protein	9e-39	78.57	ref|356550791	PREDICTED: transcription factor PRE5	Glycine max
persimmon1SL010495t0001	1555.39	495.644	2615.13	5.27623	2.39951	3.08964e-06	5.44397e-05	411	582	497	977	3380	3503	0	70.18	Eucgr.D00077.1	Eucalyptus_grandis	AT4G20840.1		FAD-binding Berberine family protein	0	69.57	ref|XP_011096699.1	PREDICTED: reticuline oxidase-like protein	Sesamum indicum
persimmon1SL022528t0001	1110.42	355.087	1865.75	5.25435	2.39351	0.000618881	0.00449152	293	383	389	280	2751	2575	9e-123	67.81	29637.m000762	Ricinus_communis	AT5G46050.1	ATPTR3,PTR3	peptide transporter 3	6e-57	53.3	ref|XP_010264928.1	PREDICTED: protein NRT1/ PTR FAMILY 5.2-like	Nelumbo nucifera
persimmon1SL031068t0001	131.979	42.2407	221.717	5.24889	2.39201	0.0001881	0.0016997	47	36	43	50	299	317	3e-26	51.72	GSVIVT01007026001	Vitis_vinifera	AT3G14460.1		LRR and NB-ARC domains-containing disease resistance protein	1e-30	53.39	emb|CAN81609.1	hypothetical protein VITISV_004961	Vitis vinifera
persimmon1SL023107t0001	354.212	113.684	594.74	5.23154	2.38724	1.61009e-07	4.2507e-06	155	93	93	265	748	773
persimmon1SL017082t0001	978.875	314.303	1643.45	5.22886	2.3865	0.000415685	0.00324675	257	361	326	309	2132	2497	7e-150	60.92	Eucgr.I01443.1	Eucalyptus_grandis	AT4G38540.1		FAD/NAD(P)-binding oxidoreductase family protein	0	62.56	ref|747056860	PREDICTED: zeaxanthin epoxidase, chloroplastic-like	Sesamum indicum
persimmon1SL021732t0001	486.424	156.957	815.891	5.19818	2.37801	2.01644e-06	3.76747e-05	149	160	163	314	1083	1053	2e-141	54.21	Solyc09g092500.1.1	Solanum_lycopersicum	AT4G14090.1		UDP-Glycosyltransferase superfamily protein	1e-174	53.38	ref|XP_009790237.1	PREDICTED: crocetin glucosyltransferase, chloroplastic-like	Nicotiana sylvestris
persimmon1SL001434t0001	1334.65	431.732	2237.58	5.1828	2.37373	2.24099e-05	0.000293829	476	416	406	713	2861	3150	1e-134	68.38	Glyma.17G220500.1.p	Glycine_max_Wm82.a2.v1	AT5G20910.1	AIP2	RING/U-box superfamily protein	3e-155	70.93	ref|XP_011083108.1	PREDICTED: E3 ubiquitin-protein ligase AIP2	Sesamum indicum
persimmon1SL017746t0001	364.66	117.982	611.338	5.18161	2.3734	8.86122e-24	4.26129e-21	150	114	89	516	626	695	4e-105	60.62	PGSC0003DMP400013676	Solanum_tuberosum	AT2G19570.1	AT-CDA1,CDA1,DESZ	cytidine deaminase 1	2e-136	64.69	ref|XP_006346555.1	PREDICTED: uncharacterized protein LOC102592443	Solanum tuberosum
persimmon1SL001455t0004	8393.1	2730.02	14056.2	5.14874	2.36422	0.000245943	0.00211492	2813	2717	2683	2954	19426	19859	0	84.38	Thecc1EG021126t1	Theobroma_cacao	AT3G05030.1	ATNHX2,NHX2	sodium hydrogen exchanger 2	0	84.35	ref|590660691	Sodium/hydrogen exchanger	Theobroma cacao
persimmon1SL009626t0002	4215.69	1380.09	7051.29	5.10929	2.35312	0.000295599	0.00244942	1112	1610	1423	1427	9948	9811	0	73.97	ppa007636m	Prunus_persica	AT3G51240.1	F3\'H,F3H,TT6	flavanone 3-hydroxylase	0	91.37	gb|ACL54955.1	flavanone 3-hydroxylase	Actinidia chinensis
persimmon1SL001531t0005	6044.37	1991.72	10097	5.06951	2.34184	6.89065e-06	0.000110229	2966	1550	1508	3715	13146	13511	0	80.1	cassava4.1_030227m	Manihot_esculenta	AT5G20950.1		Glycosyl hydrolase family protein	0	79.42	ref|XP_008240500.1	PREDICTED: lysosomal beta glucosidase-like	Prunus mume
persimmon1SL028470t0002	619.479	205.245	1033.71	5.0365	2.33242	1.0295e-05	0.00015501	219	199	198	366	1303	1438	6e-27	52.17	Potri.010G168300.1	Populus_trichocarpa	AT1G26800.1		RING/U-box superfamily protein
persimmon1SL010912t0005	885.811	294.535	1477.09	5.01497	2.32624	8.25609e-13	8.08993e-11	392	260	232	891	1795	1752	8e-56	57.79	cassava4.1_012824m	Manihot_esculenta	AT3G16720.1	ATL2,TL2	TOXICOS EN LEVADURA 2	5e-78	56.99	ref|XP_009595337.1	PREDICTED: RING-H2 finger protein ATL2-like	Nicotiana tomentosiformis
persimmon1SL003236t0006	3129.14	1041.74	5216.55	5.00752	2.3241	7.0474e-05	0.000759088	1368	958	813	1469	6998	7211	8e-66	56.77	GSVIVT01031461001	Vitis_vinifera	AT5G04390.1		C2H2-type zinc finger family protein	5e-87	58.06	ref|XP_002274374.1	PREDICTED: zinc finger protein ZAT5	Vitis vinifera
persimmon1SL001793t0004	3166.09	1054.15	5278.02	5.00688	2.32391	2.69672e-05	0.000341963	1077	1076	1021	1686	6856	7324	4e-132	98.4	cassava4.1_016166m	Manihot_esculenta	AT4G17170.1	AT-RAB2,ATRAB-B1B,ATRAB2A,ATRABB1C,RAB-B1B,RAB2A,RABB1C	RAB GTPase homolog B1C	1e-150	96.21	ref|15235981	RAB GTPase homolog B1C	Arabidopsis thaliana
persimmon1SL010397t0001	348.659	116.453	580.865	4.98799	2.31846	3.33467e-07	7.99349e-06	148	107	95	258	728	761	8e-19	76.09	Medtr5g041310.1	Medicago_truncatula	AT1G26800.1		RING/U-box superfamily protein	4e-22	47.83	ref|XP_004490071.1	PREDICTED: E3 ubiquitin-protein ligase RNF167-like	Cicer arietinum
persimmon1SL001994t0004	4688.74	1569.89	7807.6	4.97335	2.31422	1.16995e-08	4.32785e-07	1971	1438	1318	3926	10072	9481	0	72.54	mrna32532.1-v1.0-hybrid	Fragaria_vesca	AT3G23150.1	ETR2	Signal transduction histidine kinase, hybrid-type, ethylene sensor	0	73.9	gb|AKA58500.1	ethylene receptor 2	Paeonia lactiflora
persimmon1SL015307t0001	351.211	118.098	584.324	4.9478	2.30679	4.33033e-07	1.00117e-05	151	107	97	258	733	767	2e-17	82.93	Medtr5g041310.1	Medicago_truncatula	AT1G26800.1		RING/U-box superfamily protein	1e-22	62.03	ref|703145992	E3 ubiquitin-protein ligase RING1	Morus notabilis
persimmon1SL026317t0002	259.149	87.5248	430.773	4.92172	2.29916	3.75611e-07	8.87442e-06	81	94	88	677	323	298	2e-148	77.15	MDP0000932944	Malus_domestica	AT1G73500.1	ATMKK9,MKK9	MAP kinase kinase 9	6e-166	77.09	ref|XP_010271229.1	PREDICTED: mitogen-activated protein kinase kinase 9-like	Nelumbo nucifera
persimmon1SL001629t0002	3208.4	1086.05	5330.76	4.9084	2.29525	1.68675e-20	5.85827e-18	1363	1009	908	3767	6378	5907	1e-57	61.87	GSVIVT01021829001	Vitis_vinifera	AT4G14746.1			3e-79	67.57	ref|XP_011091957.1	PREDICTED: uncharacterized protein LOC105172276	Sesamum indicum
persimmon1SL000843t0006	17095.2	5791.75	28398.6	4.90329	2.29375	1.84063e-05	0.000250586	7334	5429	4740	9643	38108	37669	0	63.64	orange1.1g009121m	Citrus_sinensis	AT5G18670.1	BAM9,BMY3	beta-amylase 3	0	72.32	gb|AFO84078.1	beta-amylase	Actinidia arguta
persimmon1SL003003t0004	1373.07	467.726	2278.42	4.87127	2.2843	3.02212e-07	7.35711e-06	500	469	436	1020	2807	3019	6e-172	79.59	evm.model.supercontig_213.13	Carica_papaya	AT5G65020.1	ANNAT2	annexin 2	9e-174	81.51	gb|AJJ90387.1	annexin	Manihot esculenta
persimmon1SL011160t0001	1372.11	468.132	2276.08	4.86205	2.28156	1.84336e-10	1.08308e-08	631	417	364	1286	2787	2780	4e-139	87.83	Eucgr.J00120.1	Eucalyptus_grandis	AT2G40610.1	ATEXP8,ATEXPA8,ATHEXP ALPHA 1.11,EXP8,EXPA8	expansin A8	5e-162	86.9	ref|802778441	PREDICTED: expansin-A8	Jatropha curcas
persimmon1SL008638t0002	713.904	243.656	1184.15	4.85994	2.28094	0.000118668	0.00115916	256	248	226	313	1608	1638	9e-172	72.97	Potri.012G001500.2	Populus_trichocarpa	AT3G22370.1	AOX1A,ATAOX1A	alternative oxidase 1A	0	73.11	ref|XP_009618159.1	PREDICTED: ubiquinol oxidase 1, mitochondrial	Nicotiana tomentosiformis
persimmon1SL022893t0002	1751.2	604.065	2898.33	4.79803	2.26244	7.08117e-06	0.000112815	658	595	566	1073	3885	3748	0	76.21	cassava4.1_022091m	Manihot_esculenta	AT5G51670.1		Protein of unknown function (DUF668)	0	77.31	ref|802769547	PREDICTED: uncharacterized protein LOC105648569	Jatropha curcas
persimmon1SL010847t0005	649.987	226.797	1073.18	4.73188	2.24241	1.91131e-06	3.59901e-05	253	220	207	440	1390	1394	0	65.13	GSVIVT01010205001	Vitis_vinifera	AT3G19850.1		Phototropic-responsive NPH3 family protein	0	67.96	ref|XP_002273118.1	PREDICTED: BTB/POZ domain-containing protein At3g19850	Vitis vinifera
persimmon1SL006326t0007	5431.1	1898.81	8963.38	4.72051	2.23894	1.86175e-05	0.000252581	2047	1938	1732	3125	11608	12221	2e-34	57.04	cassava4.1_018394m	Manihot_esculenta	AT5G02020.1			2e-50	58.52	ref|XP_012087978.1	PREDICTED: uncharacterized protein LOC105646682 isoform X2	Jatropha curcas
persimmon1SL025980t0002	341.028	119.252	562.804	4.71947	2.23862	1.82081e-05	0.000248171	150	104	104	198	723	771	0	84.32	PGSC0003DMP400019766	Solanum_tuberosum	AT2G24240.1		BTB/POZ domain with WD40/YVTN repeat-like protein	0	84.32	ref|XP_006343658.1	PREDICTED: BTB/POZ domain-containing protein At2g24240-like	Solanum tuberosum
persimmon1SL003840t0004	1553.31	545.963	2560.66	4.69016	2.22964	0.00109798	0.00713831	420	626	594	384	3538	3771	0	67.45	Thecc1EG026808t2	Theobroma_cacao	AT1G09420.1	G6PD4	glucose-6-phosphate dehydrogenase 4	0	64.43	ref|XP_010659726.1	PREDICTED: glucose-6-phosphate 1-dehydrogenase 4, chloroplastic isoform X1	Vitis vinifera
persimmon1SL023530t0003	546.77	192.624	900.916	4.67707	2.22561	0.000852828	0.00581538	136	231	211	159	1195	1354	6e-13	78.95	GSVIVT01029994001	Vitis_vinifera	AT4G10265.1		Wound-responsive family protein
persimmon1SL000649t0001	9114.87	3213.1	15016.6	4.67357	2.22453	0.000160111	0.0014904	3721	3002	3033	3986	20374	20818	0	73.24	evm.model.supercontig_150.7	Carica_papaya	AT4G38900.2		Basic-leucine zipper (bZIP) transcription factor family protein	0	81.06	ref|731383067	PREDICTED: serine/threonine-protein kinase pakB isoform X1	Vitis vinifera
persimmon1SL004777t0001	363.992	128.515	599.469	4.6646	2.22175	2.67409e-05	0.000340198	121	150	115	202	797	803	0	89.57	GSVIVT01022201001	Vitis_vinifera	AT4G39660.1	AGT2	alanine:glyoxylate aminotransferase 2	0	86.88	ref|XP_010269122.1	PREDICTED: alanine--glyoxylate aminotransferase 2 homolog 1, mitochondrial	Nelumbo nucifera
persimmon1SL010850t0004	1426.72	504.19	2349.26	4.65946	2.22016	0.000264464	0.00224636	573	470	471	557	3250	3251	0	83	ppa007159m	Prunus_persica	AT1G75330.1	OTC	ornithine carbamoyltransferase	0	81.23	ref|XP_009611759.1	PREDICTED: ornithine carbamoyltransferase, chloroplastic-like	Nicotiana tomentosiformis
persimmon1SL026967t0001	1249.44	443.818	2055.07	4.63043	2.21115	6.4343e-08	1.90458e-06	618	369	359	1022	2571	2587	0	61.2	GSVIVT01007847001	Vitis_vinifera	AT5G62580.1		ARM repeat superfamily protein	0	61.09	ref|XP_002280600.1	PREDICTED: microtubule-associated protein TORTIFOLIA1	Vitis vinifera
persimmon1SL019509t0001	139.506	49.5736	229.438	4.62823	2.21046	0.000286015	0.00238598	27	57	65	56	304	328	1e-155	75.97	GSVIVT01000159001	Vitis_vinifera	AT4G33920.1		Protein phosphatase 2C family protein	6e-155	75.97	ref|731397047	PREDICTED: probable protein phosphatase 2C 63	Vitis vinifera
persimmon1SL001820t0001	8032.32	2864.55	13200.1	4.60807	2.20416	1.19735e-05	0.000175712	3166	2751	2716	4870	17483	17356	0	79.26	GSVIVT01016092001	Vitis_vinifera	AT1G79690.1	atnudt3,NUDT3	nudix hydrolase homolog 3	0	80.32	ref|XP_002271902.2	PREDICTED: nudix hydrolase 3	Vitis vinifera
persimmon1SL008391t0005	662.069	236.783	1087.36	4.59221	2.19919	1.09971e-09	5.41334e-08	372	174	165	621	1298	1357	3e-94	93.33	Potri.001G121400.2	Populus_trichocarpa	AT4G22570.1	APT3	adenine phosphoribosyl transferase 3	1e-106	92.31	ref|XP_002268529.3	PREDICTED: adenine phosphoribosyltransferase 3	Vitis vinifera
persimmon1SL000313t0001	244.114	87.4475	400.781	4.58311	2.19633	3.1852e-20	1.04803e-17	113	84	65	338	428	439
persimmon1SL028282t0001	293.632	105.294	481.969	4.57735	2.19451	5.82637e-07	1.29531e-05	120	102	94	218	613	620	7e-17	60	mrna00708.1-v1.0-hybrid	Fragaria_vesca	AT1G24100.1	UGT74B1	UDP-glucosyl transferase 74B1
persimmon1SL028209t0001	216.316	77.5734	355.059	4.57707	2.19443	9.61723e-09	3.66604e-07	81	73	79	184	458	424
persimmon1SL000319t0001	250.04	89.8913	410.188	4.56316	2.19003	3.57829e-20	1.16511e-17	113	72	85	379	437	419
persimmon1SL025164t0001	290.332	105.229	475.435	4.5181	2.17572	0.000270868	0.00228771	87	113	116	124	595	709	1e-94	53.04	ppa014641m	Prunus_persica	AT2G27770.1		Plant protein of unknown function (DUF868)	4e-116	59.22	ref|XP_010654044.1	PREDICTED: uncharacterized protein LOC100240905 isoform X1	Vitis vinifera
persimmon1SL018920t0001	285.924	103.788	468.061	4.5098	2.17306	8.31217e-07	1.7627e-05	120	99	93	210	600	599	1e-16	72.55	ppa020679m	Prunus_persica	AT1G24100.1	UGT74B1	UDP-glucosyl transferase 74B1
persimmon1SL015016t0001	506.258	183.858	828.657	4.50705	2.17218	1.46834e-06	2.85965e-05	190	176	186	355	1079	1055	0	62.15	GSVIVT01011418001	Vitis_vinifera	AT5G39785.1		Protein of unknown function (DUF1666)	0	53.74	ref|225452825	PREDICTED: uncharacterized protein LOC100268097	Vitis vinifera
persimmon1SL021067t0001	182.983	66.5085	299.457	4.50254	2.17074	3.4219e-19	9.99642e-17	78	66	55	210	347	343	6e-43	52.78	Potri.003G092700.2	Populus_trichocarpa	AT1G32690.1			5e-49	55.62	ref|XP_010240853.1	PREDICTED: uncharacterized protein LOC104585616	Nelumbo nucifera
persimmon1SL007366t0002	390.21	142.755	637.664	4.46686	2.15926	0.000481238	0.0036582	119	142	167	143	853	921	6e-59	52.44	Thecc1EG040705t1	Theobroma_cacao	AT3G14460.1		LRR and NB-ARC domains-containing disease resistance protein	3e-76	56.07	ref|731411023	PREDICTED: putative disease resistance RPP13-like protein 1	Vitis vinifera
persimmon1SL000314t0001	407.65	149.188	666.113	4.46492	2.15863	5.52732e-09	2.27632e-07	136	143	171	357	824	823
persimmon1SL016003t0001	1417.43	518.874	2315.99	4.4635	2.15817	0.00018591	0.00168587	758	425	380	641	3219	3103	1e-106	75.25	cassava4.1_015314m	Manihot_esculenta	AT2G39020.1		Acyl-CoA N-acyltransferases (NAT) superfamily protein	2e-105	73.56	ref|XP_004249522.1	PREDICTED: probable acetyltransferase NATA1-like	Solanum lycopersicum
persimmon1SL000315t0001	1925.86	705.426	3146.29	4.46013	2.15708	1.85561e-21	7.25033e-19	711	696	714	2275	3468	3726	2e-125	51.06	Thecc1EG003929t2	Theobroma_cacao	AT5G44010.1			2e-134	55.11	ref|XP_002270391.2	PREDICTED: uncharacterized protein LOC100260103	Vitis vinifera
persimmon1SL007733t0004	323.684	118.627	528.74	4.45715	2.15612	2.10966e-08	7.23067e-07	126	114	116	270	642	676	2e-39	64.03	Migut.K01056.1.p	Mimulus_guttatus_v2.0	AT5G13330.1	Rap2.6L	related to AP2 6l	1e-52	65.52	gb|ADJ67443.1	ethylene response factor 14	Actinidia deliciosa
persimmon1SL005664t0001	252.706	92.7107	412.701	4.4515	2.15429	0.000362676	0.00290011	66	101	111	98	564	577	0	83.29	evm.model.supercontig_62.172	Carica_papaya	AT4G39210.1	APL3	Glucose-1-phosphate adenylyltransferase family protein	0	85.5	ref|XP_009763056.1	PREDICTED: glucose-1-phosphate adenylyltransferase large subunit 1	Nicotiana sylvestris
persimmon1SL011980t0001	144.209	52.9646	235.454	4.4455	2.15234	2.26252e-05	0.000295907	47	62	50	85	329	293	0	90.17	orange1.1g044260m	Citrus_sinensis	AT2G26640.1	KCS11	3-ketoacyl-CoA synthase 11	0	93.1	ref|XP_011081914.1	PREDICTED: 3-ketoacyl-CoA synthase 11	Sesamum indicum
persimmon1SL015060t0001	210.17	77.1989	343.142	4.4449	2.15215	0.00118212	0.00756245	52	78	103	57	492	482
persimmon1SL007029t0001	235.008	86.3889	383.627	4.4407	2.15079	3.59664e-10	1.96889e-08	129	74	55	227	428	497	0	76.92	cassava4.1_027255m	Manihot_esculenta	AT3G10230.1	LYC	lycopene cyclase	0	74.55	gb|ADZ28517.1	neoxanthin synthase	Camellia nitidissima
persimmon1SL004736t0001	405.26	149.205	661.315	4.43225	2.14804	1.66542e-07	4.37828e-06	158	152	137	322	781	884	6e-16	35.29	cassava4.1_031664m	Manihot_esculenta	AT4G17565.1		F-box family protein with a domain of unknown function (DUF295)
persimmon1SL026888t0001	206.258	75.9813	336.535	4.42918	2.14704	8.468e-06	0.000131101	98	55	76	132	445	434
persimmon1SL006262t0002	6816.5	2512.49	11120.5	4.42609	2.14603	2.26783e-05	0.000296353	2478	2587	2510	4004	14444	15007	0	85.71	GSVIVT01016650001	Vitis_vinifera	AT4G14210.1	PDE226,PDS,PDS3	phytoene desaturase 3	0	98.96	gb|ACY78343.1	phytoene desaturase	Diospyros kaki
persimmon1SL000312t0001	615.497	226.918	1004.08	4.42485	2.14563	1.03297e-20	3.71133e-18	286	224	174	870	1080	1072
persimmon1SL001198t0001	6905.52	2545.96	11265.1	4.42468	2.14557	6.28071e-05	0.000692496	3878	2180	2078	3955	14794	15411	0	85.45	ppa004638m	Prunus_persica	AT2G26770.1		plectin-related	0	85.45	ref|595864808	hypothetical protein PRUPE_ppa004638mg	Prunus persica
persimmon1SL009599t0001	7323.29	2701.69	11944.9	4.42126	2.14446	2.05968e-05	0.000275016	3093	2675	2383	4309	15821	15775	0	86.23	cassava4.1_003082m	Manihot_esculenta	AT3G27020.1	YSL6	YELLOW STRIPE like 6	0	84.56	ref|703160012	putative metal-nicotianamine transporter YSL6	Morus notabilis
persimmon1SL007501t0001	219.954	81.1528	358.755	4.42074	2.14429	3.74355e-08	1.18198e-06	111	79	54	185	428	464	6e-148	91.03	Solyc06g065560.1.1	Solanum_lycopersicum	AT2G26640.1	KCS11	3-ketoacyl-CoA synthase 11	5e-151	91.89	ref|XP_009607438.1	PREDICTED: 3-ketoacyl-CoA synthase 11-like	Nicotiana tomentosiformis
persimmon1SL007723t0001	217.634	80.3485	354.92	4.41725	2.14315	9.07703e-13	8.81148e-11	88	84	69	219	421	425	8e-12	45.68	Brara.G00267.1.p	Brassica_rapa_FPsc_v1.3	AT2G17450.1	RHA3A	RING-H2 finger A3A	7e-12	46.77	ref|XP_009411660.1	PREDICTED: RING-H2 finger protein ATL5-like	Musa acuminata subsp. malaccensis
persimmon1SL011171t0004	1704.6	629.382	2779.81	4.41673	2.14298	5.93874e-05	0.000661875	480	694	716	899	3769	3686	0	85.4	Ciclev10025087m	Citrus_clementina	AT4G37870.1	PCK1,PEPCK	phosphoenolpyruvate carboxykinase 1	0	87.82	ref|XP_011073644.1	PREDICTED: phosphoenolpyruvate carboxykinase	none
persimmon1SL007541t0002	1271.03	469.326	2072.74	4.41641	2.14287	0.000133934	0.00128341	502	463	446	597	2759	2873	1e-33	73.48	27934.m000198	Ricinus_communis	AT1G05785.1		Got1/Sft2-like vescicle transport protein family	1e-66	75.76	ref|802560021	PREDICTED: vesicle transport protein GOT1B isoform X1	Jatropha curcas
persimmon1SL001828t0001	6817.54	2519.27	11115.8	4.41231	2.14153	7.94536e-09	3.12005e-07	2288	2826	2475	5928	13612	13923	8e-109	60.7	PGSC0003DMP400032120	Solanum_tuberosum	AT1G69490.1	ANAC029,ATNAP,NAP	NAC-like, activated by AP3/PI	0	99.62	gb|AJF38902.1	NAC transcription factor	Diospyros kaki
persimmon1SL016305t0001	394.883	146.278	643.488	4.39907	2.1372	2.11921e-06	3.92431e-05	104	170	166	278	804	851	2e-152	62.07	MDP0000218910	Malus_domestica	AT2G30300.1		Major facilitator superfamily protein	0	64.57	ref|XP_009354427.1	PREDICTED: uncharacterized protein LOC103945561	Pyrus x bretschneideri
persimmon1SL006587t0001	452.997	168.053	737.941	4.39113	2.13459	0.000116399	0.00114272	177	182	146	217	1010	989
persimmon1SL020422t0001	200.362	74.4934	326.231	4.37932	2.13071	0.00117297	0.0075148	48	76	100	56	473	451
persimmon1SL012449t0001	125.873	46.8451	204.9	4.374	2.12895	1.17795e-10	7.35242e-09	85	37	18	130	256	230
persimmon1SL020543t0001	335.435	125.193	545.678	4.35871	2.1239	9.17523e-13	8.8246e-11	123	121	135	347	660	637	3e-18	60.61	Ciclev10024504m	Citrus_clementina	AT4G12010.1		Disease resistance protein (TIR-NBS-LRR class) family
persimmon1SL000808t0001	804.214	300.173	1308.25	4.35834	2.12378	0.000462334	0.0035386	281	320	299	299	1833	1800	4e-159	69.13	29595.m000295	Ricinus_communis	AT2G39130.1		Transmembrane amino acid transporter family protein	0	75.06	ref|255580223	amino acid transporter, putative	Ricinus communis
persimmon1SL000904t0019	35191.9	13155.4	57228.4	4.35017	2.12107	9.75876e-05	0.000990387	14277	13750	12033	17932	79734	74699	0	80.4	cassava4.1_002077m	Manihot_esculenta	AT5G49360.1	ATBXL1,BXL1	beta-xylosidase 1	0	80.77	ref|802703010	PREDICTED: putative beta-D-xylosidase	Jatropha curcas
persimmon1SL024178t0001	3258.36	1218.08	5298.64	4.34998	2.12101	0.000151375	0.00142135	1126	1283	1253	1519	7062	7339	3e-179	66.09	ppa005771m	Prunus_persica	AT5G05140.1		Transcription elongation factor (TFIIS) family protein	0	64.39	ref|XP_010653635.1	PREDICTED: probable mediator of RNA polymerase II transcription subunit 26b isoform X1	Vitis vinifera
persimmon1SL020758t0001	205.405	77.164	333.646	4.32386	2.11232	4.35124e-05	0.000508453	80	78	74	116	476	410	8e-62	79.17	Potri.008G036300.5	Populus_trichocarpa	AT2G39130.1		Transmembrane amino acid transporter family protein
persimmon1SL009426t0004	10601	3987.61	17214.3	4.31695	2.11001	6.5643e-21	2.4427e-18	4277	3990	3835	15241	17844	19356	1e-96	84.86	Pahal.0417s0042.1.p	Panicum_hallii_v0.5	AT2G27030.3	ACAM-2,CAM5	calmodulin 5	3e-103	94.94	ref|XP_013653706.1	PREDICTED: calmodulin-like	Brassica napus
persimmon1SL020761t0001	124.673	46.9484	202.397	4.31105	2.10804	0.000116123	0.00114108	49	52	40	61	272	275
persimmon1SL001483t0001	341.952	129.023	554.881	4.30064	2.10455	3.00728e-06	5.33797e-05	153	96	140	240	682	746
persimmon1SL011646t0005	284.096	107.199	460.993	4.30034	2.10445	3.89009e-07	9.15636e-06	109	106	106	217	564	603	1e-109	80.21	Potri.015G087600.1	Populus_trichocarpa	AT5G61640.1	ATMSRA1,PMSR1	peptidemethionine sulfoxide reductase 1	3e-111	80.63	ref|802649308	PREDICTED: peptide methionine sulfoxide reductase-like	Jatropha curcas
persimmon1SL001598t0001	1499.48	566.655	2432.3	4.29239	2.10178	1.22053e-05	0.000178527	722	514	465	945	3173	3193	0	80.74	29933.m001421	Ricinus_communis	AT4G21470.1	ATFMN/FHY,FMN/FHY	riboflavin kinase/FMN hydrolase	0	81.79	ref|802781786	PREDICTED: bifunctional riboflavin kinase/FMN phosphatase	Jatropha curcas
persimmon1SL019296t0002	252.534	95.6621	409.407	4.27972	2.09752	8.64136e-19	2.3488e-16	108	94	86	358	438	433
persimmon1SL000024t0001	4097.46	1558.9	6636.01	4.25686	2.08979	1.94151e-06	3.6471e-05	1854	1461	1374	2918	8470	8568	0	85.34	Cucsa.353100.1	Cucumis_sativus	AT1G58440.1	SQE1,XF1	FAD/NAD(P)-binding oxidoreductase family protein	0	77.54	ref|XP_002271528.1	PREDICTED: squalene monooxygenase	Vitis vinifera
persimmon1SL022943t0001	192.102	73.122	311.082	4.25429	2.08892	4.79078e-05	0.00055238	121	53	45	112	413	409
persimmon1SL002619t0001	984.731	375.117	1594.34	4.25026	2.08755	9.07629e-06	0.000139072	520	311	298	649	1956	2184	2e-115	63.72	GSVIVT01016972001	Vitis_vinifera	AT3G16500.1	IAA26,PAP1	phytochrome-associated protein 1	3e-134	58.04	ref|XP_010654616.1	PREDICTED: auxin-responsive protein IAA18-like isoform X1	Vitis vinifera
persimmon1SL008064t0001	1225.23	467.378	1983.08	4.24298	2.08508	2.38611e-06	4.3668e-05	382	530	491	856	2550	2550	0	57.36	Thecc1EG034886t2	Theobroma_cacao	AT1G78230.1		Outer arm dynein light chain 1 protein	6e-165	58.69	ref|XP_002285786.1	PREDICTED: uncharacterized protein LOC100252301	Vitis vinifera
persimmon1SL010764t0002	840.869	322.117	1359.62	4.2209	2.07755	0.000406395	0.00318693	299	367	301	340	1795	1951	1e-19	57.75	Potri.019G116500.1	Populus_trichocarpa	AT4G10270.1		Wound-responsive family protein
persimmon1SL021652t0003	441.699	169.232	714.165	4.22004	2.07726	0.000948872	0.00634435	338	82	88	166	963	1018	2e-56	46.2	Solyc05g009420.1.1	Solanum_lycopersicum	AT1G68440.1			2e-83	47.83	ref|XP_011076656.1	PREDICTED: uncharacterized protein LOC105160853	Sesamum indicum
persimmon1SL007782t0001	240.368	92.2008	388.536	4.21402	2.0752	2.16694e-05	0.000286403	75	109	93	146	488	532	2e-24	62.5	Glyma.13G117300.1.p	Glycine_max_Wm82.a2.v1	AT1G48330.1			3e-27	65.06	ref|356548013	PREDICTED: uncharacterized protein LOC100305862	Glycine max
persimmon1SL025992t0004	1146.59	439.879	1853.29	4.21318	2.07491	8.36254e-06	0.00012969	425	486	408	748	2340	2483	3e-132	66.98	evm.model.supercontig_3.153	Carica_papaya	AT5G24490.1		30S ribosomal protein, putative	4e-138	64.17	ref|XP_006347313.1	PREDICTED: ribosome-binding factor PSRP1, chloroplastic	Solanum tuberosum
persimmon1SL005336t0002	1013.48	389.323	1637.63	4.20636	2.07257	6.69675e-05	0.000729108	512	351	309	551	2274	2094	0	74.98	29904.m003011	Ricinus_communis	AT2G33170.1		Leucine-rich repeat receptor-like protein kinase family protein	0	78.1	ref|731390060	PREDICTED: probable leucine-rich repeat receptor-like protein kinase At2g33170	Vitis vinifera
persimmon1SL004425t0002	361.144	138.837	583.451	4.20241	2.07122	0.00135098	0.00841548	154	116	147	101	854	798	4e-96	74.24	Potri.002G246100.3	Populus_trichocarpa	AT4G13040.1		Integrase-type DNA-binding superfamily protein	2e-107	74.12	ref|566159812	hypothetical protein POPTR_0002s24750g	Populus trichocarpa
persimmon1SL009678t0002	457.307	176.533	738.081	4.18097	2.06384	0.000194581	0.00174927	219	156	155	214	1027	977	2e-40	51.12	Potri.014G070700.1	Populus_trichocarpa	AT1G24620.1		EF hand calcium-binding protein family	5e-63	55.67	ref|566202951	hypothetical protein POPTR_0014s06640g	Populus trichocarpa
persimmon1SL014255t0001	561.881	217.105	906.656	4.17611	2.06216	2.08166e-06	3.86851e-05	223	236	193	398	1188	1136	3e-26	43.59	MDP0000864240	Malus_domestica	AT2G18670.1		RING/U-box superfamily protein	2e-39	50.31	ref|XP_010656730.1	PREDICTED: RING-H2 finger protein ATL56-like	Vitis vinifera
persimmon1SL001481t0001	171.981	66.4892	277.473	4.1732	2.06116	5.9583e-05	0.000663028	76	64	60	97	355	382
persimmon1SL020760t0001	135.022	52.3541	217.69	4.15803	2.0559	0.00024863	0.00213449	52	58	47	61	294	299
persimmon1SL002570t0018	916.893	356.203	1477.58	4.14815	2.05247	2.4494e-09	1.09847e-07	397	336	337	823	1867	1749	5e-34	44.16	GSVIVT01012625001	Vitis_vinifera	AT4G21215.2			2e-35	43.14	ref|XP_010655350.1	PREDICTED: uncharacterized protein LOC104880450 isoform X2	Vitis vinifera
persimmon1SL018389t0001	298.6	116.093	481.107	4.14417	2.05108	1.18801e-05	0.00017467	150	104	95	196	589	661
persimmon1SL002708t0003	4613.75	1794.92	7432.58	4.14091	2.04995	0.00015925	0.00148326	1669	1802	1930	2229	9929	10176	0	73.37	Thecc1EG035033t2	Theobroma_cacao	AT4G08180.2	ORP1C	OSBP(oxysterol binding protein)-related protein 1C	0	75.52	ref|XP_009761155.1	PREDICTED: oxysterol-binding protein-related protein 1C-like isoform X1	Nicotiana sylvestris
persimmon1SL007452t0001	256.376	99.8104	412.941	4.13725	2.04867	0.000770256	0.00537305	150	65	85	93	583	565
persimmon1SL031314t0001	302.618	117.895	487.341	4.13369	2.04743	9.78891e-06	0.000148607	153	105	97	202	594	669
persimmon1SL015023t0004	4184.98	1630.43	6739.54	4.1336	2.0474	0.000176169	0.00161345	1710	1644	1561	2022	8696	9538	2e-100	62.12	ppa009138m	Prunus_persica	AT5G06130.2		chaperone protein dnaJ-related	2e-112	66.92	ref|XP_009372519.1	PREDICTED: uncharacterized protein LOC103961667	Pyrus x bretschneideri
persimmon1SL023681t0001	242.437	94.8093	390.064	4.11419	2.04061	0.00102981	0.00677395	123	91	70	79	561	532	0	72.18	ppa006911m	Prunus_persica	AT1G70090.2	GATL9,LGT8	glucosyl transferase family 8	0	74.67	ref|XP_002271160.1	PREDICTED: probable galacturonosyltransferase-like 9	Vitis vinifera
persimmon1SL003659t0002	360.837	141.336	580.338	4.1061	2.03777	2.17309e-18	5.75648e-16	149	160	115	420	636	691	3e-68	64.6	Glyma.13G322300.1.p	Glycine_max_Wm82.a2.v1	AT5G22930.1		Protein of unknown function (DUF1635)	8e-107	62.41	gb|KHN21073.1	hypothetical protein glysoja_006552	Glycine soja
persimmon1SL027870t0001	154.979	60.7341	249.224	4.10353	2.03687	5.38871e-06	8.90277e-05	54	63	66	112	286	351
persimmon1SL015020t0001	135.255	53.3582	217.152	4.0697	2.02492	2.73364e-05	0.000345694	50	53	57	81	292	279	3e-160	80.26	Migut.H01035.1.p	Mimulus_guttatus_v2.0	AT2G20840.1		Secretory carrier membrane protein (SCAMP) family protein	1e-180	80.92	ref|702490489	PREDICTED: secretory carrier-associated membrane protein 1	Eucalyptus grandis
persimmon1SL002022t0008	2691.92	1062.78	4321.06	4.06581	2.02354	0.000682096	0.00486003	998	1094	1105	986	5975	6022	7e-119	55.56	ppa019160m	Prunus_persica	AT4G15090.1	FAR1	FRS (FAR1 Related Sequences) transcription factor family	4e-64	48.21	ref|XP_009391893.1	PREDICTED: protein FAR1-RELATED SEQUENCE 2-like isoform X2	Musa acuminata subsp. malaccensis
persimmon1SL021251t0001	569.359	224.855	913.862	4.06423	2.02298	1.02393e-12	9.72825e-11	199	228	251	582	1092	1075	4e-15	55	Ciclev10018529m	Citrus_clementina	AT5G17680.1		disease resistance protein (TIR-NBS-LRR class), putative
persimmon1SL013341t0001	1981.57	783.086	3180.05	4.06092	2.02181	0.000186733	0.00169094	798	780	775	946	4287	4321	0	79.66	Solyc09g065280.2.1	Solanum_lycopersicum	AT1G03140.1		splicing factor Prp18 family protein	0	84.38	ref|XP_011082569.1	PREDICTED: pre-mRNA-splicing factor 18	Sesamum indicum
persimmon1SL027435t0001	278.988	110.379	447.597	4.05509	2.01973	1.42207e-05	0.000203096	100	119	113	178	597	570	4e-21	71.88	evm.model.supercontig_167.18	Carica_papaya	AT1G79640.1		Protein kinase superfamily protein	5e-19	37.84	ref|XP_009774531.1	PREDICTED: NAC domain-containing protein 19-like	Nicotiana sylvestris
persimmon1SL011635t0002	1133.84	448.604	1819.08	4.05498	2.01969	3.85412e-06	6.63758e-05	467	429	455	788	2286	2393	0	75.77	ppa006098m	Prunus_persica	AT5G47070.1		Protein kinase superfamily protein	0	76.87	ref|747091515	PREDICTED: probable receptor-like protein kinase At5g47070	Sesamum indicum
persimmon1SL012810t0001	1469.49	581.62	2357.37	4.0531	2.01903	3.9507e-07	9.27806e-06	850	479	423	1167	2999	2920	4e-98	79.23	Eucgr.H03064.1	Eucalyptus_grandis	AT3G54700.1	PHT1;7	phosphate transporter 1;7	9e-38	65.14		putative phosphate transporter, partial	Eucalyptus camaldulensis
persimmon1SL009072t0001	225.286	89.1694	361.403	4.05299	2.01899	0.000325914	0.00265339	85	93	89	99	481	506
persimmon1SL027225t0001	830.054	329.004	1331.11	4.04587	2.01645	7.6862e-07	1.64897e-05	352	322	317	623	1670	1704	0	82.42	GSVIVT01015433001	Vitis_vinifera	AT4G13400.1		2-oxoglutarate (2OG) and Fe(II)-dependent oxygenase superfamily protein	0	82.42	ref|XP_002284748.1	PREDICTED: uncharacterized protein LOC100256125 isoform X1	Vitis vinifera
persimmon1SL030919t0001	299.108	118.999	479.218	4.02708	2.00974	9.9144e-18	2.40236e-15	100	118	139	360	546	536	2e-32	57.69	Ciclev10024544m	Citrus_clementina	AT5G17680.1		disease resistance protein (TIR-NBS-LRR class), putative	2e-33	54.55	ref|XP_006478421.1	PREDICTED: TMV resistance protein N-like isoform X2	Citrus sinensis
persimmon1SL020472t0001	151.54	60.3227	242.758	4.02432	2.00875	6.42166e-09	2.59674e-07	55	68	58	135	297	298	2e-39	74.16	Gorai.001G180500.7	Gossypium_raimondii	AT5G44010.1			2e-40	75.28	emb|CAN69928.1	hypothetical protein VITISV_018024	Vitis vinifera
persimmon1SL017079t0001	229.133	91.5319	366.734	4.00662	2.00239	4.11441e-11	2.77173e-09	67	101	107	223	442	436	4e-140	81.94	Solyc03g083360.2.1	Solanum_lycopersicum	AT5G53370.1	ATPMEPCRF,PMEPCRF	pectin methylesterase PCR fragment F	9e-146	83.55	ref|XP_009776000.1	PREDICTED: probable pectinesterase/pectinesterase inhibitor 61	Nicotiana sylvestris
persimmon1SL000048t0004	17524.4	7027.9	28020.9	3.98709	1.99534	1.35122e-05	0.000195087	9219	6083	6003	11511	36814	36030	0	73.79	cassava4.1_003905m	Manihot_esculenta	AT2G39210.1		Major facilitator superfamily protein	0	74.53	ref|567887992	hypothetical protein CICLE_v10030988mg	Citrus clementina
persimmon1SL019825t0002	132.881	53.3761	212.385	3.97903	1.99242	7.9667e-16	1.4149e-13	43	59	58	162	223	253	1e-58	62.31	Thecc1EG020894t2	Theobroma_cacao	AT2G29420.1	ATGSTU7,GST25,GSTU7	glutathione S-transferase tau 7	2e-58	62.31	ref|590659419	Glutathione S-transferase tau 7 isoform 2, partial	Theobroma cacao
persimmon1SL015074t0002	306.861	123.438	490.285	3.97191	1.98983	3.62195e-05	0.000435428	161	101	110	185	656	633	0	65.8	PGSC0003DMP400039235	Solanum_tuberosum	AT1G27200.1		Domain of unknown function (DUF23)	0	66.77	ref|XP_011071049.1	PREDICTED: UPF0392 protein RCOM_0530710-like	Sesamum indicum
persimmon1SL020448t0001	387.294	155.925	618.663	3.96771	1.98831	2.82798e-15	4.60402e-13	132	171	166	421	754	684
persimmon1SL006845t0004	205.915	82.9479	328.882	3.96492	1.98729	0.000182673	0.0016623	93	70	86	101	442	445
persimmon1SL015322t0002	184.283	74.266	294.3	3.96278	1.98651	0.000787298	0.0054651	95	59	68	69	399	416
persimmon1SL018605t0001	150.323	60.615	240.031	3.95994	1.98548	4.4466e-16	8.37299e-14	79	52	50	196	256	269	4e-86	71.43	cassava4.1_016054m	Manihot_esculenta	AT2G38310.1	PYL4,RCAR10	PYR1-like 4
persimmon1SL002346t0005	4720.22	1904.26	7536.18	3.95754	1.98461	0.000121959	0.00118501	2492	1678	1558	2480	10136	10028	0	75.46	Thecc1EG025174t3	Theobroma_cacao	AT3G02750.1		Protein phosphatase 2C family protein	0	74.75	ref|802724559	PREDICTED: probable protein phosphatase 2C 33	Jatropha curcas
persimmon1SL012494t0003	907.183	366.073	1448.29	3.95629	1.98415	1.0258e-07	2.88349e-06	467	346	285	758	1909	1683	2e-114	54.87	Ciclev10017634m	Citrus_clementina	AT1G25240.1		ENTH/VHS/GAT family protein	2e-124	54.84	ref|567911509	hypothetical protein CICLE_v10017634mg	Citrus clementina
persimmon1SL001043t0011	2481.51	1002.56	3960.47	3.95037	1.98199	2.09106e-06	3.88138e-05	1171	922	919	1803	5025	5074	0	68.95	Thecc1EG010198t1	Theobroma_cacao	AT1G24100.1	UGT74B1	UDP-glucosyl transferase 74B1	0	68.55	ref|590694100	UDP-glucosyl transferase 74B1	Theobroma cacao
persimmon1SL022963t0002	390.575	157.987	623.163	3.94439	1.9798	0.000164056	0.00151987	178	166	131	204	902	768
persimmon1SL029913t0001	140.797	57.0525	224.542	3.93572	1.97663	0.000639593	0.00461825	47	51	73	56	308	311	1e-36	47.8	MDP0000236352	Malus_domestica	AT3G14470.1		NB-ARC domain-containing disease resistance protein	5e-36	47.8	ref|XP_008351159.1	PREDICTED: putative disease resistance protein At3g14460	Malus domestica
persimmon1SL003292t0009	5648.13	2289.78	9006.49	3.93334	1.97575	8.5922e-06	0.000132892	2960	2009	1946	3835	11405	11845	0	85.98	GSVIVT01026951001	Vitis_vinifera	AT3G61440.1	ARATH;BSAS3;1,ATCYSC1,CYSC1	cysteine synthase C1	0	85.98	ref|225454278	PREDICTED: bifunctional L-3-cyanoalanine synthase/cysteine synthase 1, mitochondrial	Vitis vinifera
persimmon1SL013394t0001	128.531	52.1905	204.871	3.92545	1.97286	2.3097e-05	0.00030107	59	51	47	80	272	263	2e-175	93.7	cassava4.1_004346m	Manihot_esculenta	AT3G24550.1	ATPERK1,PERK1	proline extensin-like receptor kinase 1	0	93.07	ref|XP_010249724.1	PREDICTED: proline-rich receptor-like protein kinase PERK1	Nelumbo nucifera
persimmon1SL004037t0001	402.385	163.606	641.164	3.91896	1.97047	0.000249466	0.00213964	184	156	152	192	845	890	5e-94	59.4	Potri.007G031800.4	Populus_trichocarpa	AT4G36850.1		PQ-loop repeat family protein / transmembrane family protein	9e-100	58.11	ref|802640964	PREDICTED: probable vacuolar amino acid transporter YPQ1 isoform X1	Jatropha curcas
persimmon1SL017029t0001	322.418	131.212	513.624	3.91447	1.96882	1.10736e-08	4.12562e-07	135	144	115	283	620	641	9e-159	64.57	Potri.019G102900.1	Populus_trichocarpa	AT4G35160.1		O-methyltransferase family protein	5e-179	68.35	gb|AGB06348.1	o-methyltransferase	Camellia sinensis
persimmon1SL001316t0001	4478.05	1822.95	7133.16	3.91298	1.96827	0.000360099	0.00288393	1706	1981	1796	2000	9468	9972	6e-37	59.06	cassava4.1_018630m	Manihot_esculenta	AT3G62420.1	ATBZIP53,BZIP53	basic region/leucine zipper motif 53	2e-38	59.17	ref|350536489	anaerobic basic leucine zipper protein	Solanum lycopersicum
persimmon1SL006886t0001	2650.79	1079.91	4221.68	3.90929	1.96691	3.0288e-06	5.37312e-05	1630	814	812	1962	5345	5391	0	83.24	cassava4.1_005510m	Manihot_esculenta	AT2G26170.1	CYP711A1,MAX1	cytochrome P450, family 711, subfamily A, polypeptide 1	0	79.33	ref|XP_009593164.1	PREDICTED: cytochrome P450 711A1	Nicotiana tomentosiformis
persimmon1SL027705t0001	127.208	51.8941	202.522	3.90261	1.96444	1.84174e-15	3.07856e-13	81	37	38	179	228	201	7e-51	100	AC212565.3_FGT001	Zea_mays	AT3G53730.1		Histone superfamily protein	4e-30	51.85	gb|AFK43746.1	unknown	Lotus japonicus
persimmon1SL002174t0011	1619.21	661.214	2577.2	3.89768	1.96262	2.08689e-09	9.56481e-08	788	603	600	1484	3221	3047	0	80.12	orange1.1g016541m	Citrus_sinensis	AT5G53760.2	ATMLO11,MLO11	Seven transmembrane MLO family protein	0	82.69	ref|XP_002282190.1	PREDICTED: MLO-like protein 11	Vitis vinifera
persimmon1SL008140t0005	850.119	347.3	1352.94	3.8956	1.96184	6.43371e-05	0.000705878	386	321	335	483	1806	1777	1e-39	49.78	PGSC0003DMP400016582	Solanum_tuberosum	AT3G54680.1		proteophosphoglycan-related	5e-45	50.41	ref|XP_009588606.1	PREDICTED: uncharacterized protein DDB_G0292186	Nicotiana tomentosiformis
persimmon1SL002163t0001	320.11	130.991	509.228	3.88749	1.95884	8.27958e-05	0.000864695	199	105	95	193	630	709
persimmon1SL015021t0002	2752.3	1126.38	4378.21	3.88697	1.95865	4.68762e-08	1.43794e-06	1088	1164	1137	2316	5410	5433	6e-104	76.05	PGSC0003DMP400022028	Solanum_tuberosum	AT5G53760.1	ATMLO11,MLO11	Seven transmembrane MLO family protein	1e-133	80.24	emb|CDP05901.1	unnamed protein product	Coffea canephora
persimmon1SL005251t0001	1160.9	475.552	1846.25	3.88234	1.95692	2.05033e-05	0.000274003	661	409	358	749	2414	2387	4e-83	54.61	cassava4.1_022480m	Manihot_esculenta	AT2G47360.1			9e-89	53.26	ref|XP_002270718.2	PREDICTED: uncharacterized protein LOC100267467	Vitis vinifera
persimmon1SL007082t0007	864.432	354.474	1374.39	3.87727	1.95504	0.00109799	0.00713831	270	392	403	299	1885	1945	4e-157	68.65	Gorai.012G059900.1	Gossypium_raimondii	AT3G28050.1		nodulin MtN21 /EamA-like transporter family protein	4e-175	68.56	ref|823253763	PREDICTED: WAT1-related protein At3g28050-like	Gossypium raimondii
persimmon1SL021628t0001	421.777	173.146	670.408	3.87192	1.95305	6.30026e-06	0.000102144	196	174	149	293	830	892	0	85.92	Thecc1EG012052t1	Theobroma_cacao	AT1G62400.1	HT1	Protein kinase superfamily protein	0	85.92	ref|590663374	Serine/threonine-protein kinase HT1	Theobroma cacao
persimmon1SL009777t0001	1814.8	746.714	2882.88	3.86075	1.94888	2.28637e-05	0.000298527	1074	617	569	1182	3656	3833	0	89.11	cassava4.1_010265m	Manihot_esculenta	AT5G51970.1		GroES-like zinc-binding alcohol dehydrogenase family protein	0	99.15	gb|AGA15795.1	alcohol dehydrogenase 3, partial	Diospyros kaki
persimmon1SL022765t0001	672.156	276.636	1067.68	3.85949	1.94841	6.47776e-06	0.000104642	389	230	211	473	1319	1415	0	74.44	Eucgr.C02396.1	Eucalyptus_grandis	AT5G52450.1		MATE efflux family protein	0	75.88	gb|AHI48499.1	multidrug and toxic extrusion transporter	Vaccinium corymbosum
persimmon1SL008430t0001	1059.45	436.056	1682.84	3.85923	1.94831	8.38902e-05	0.000873497	406	436	467	595	2131	2331	2e-168	68.84	GSVIVT01036066001	Vitis_vinifera	AT5G54130.2		Calcium-binding endonuclease/exonuclease/phosphatase family	3e-172	69.19	ref|359479540	PREDICTED: uncharacterized calcium-binding protein At1g02270-like	Vitis vinifera
persimmon1SL002696t0001	159.047	65.576	252.518	3.85077	1.94515	0.000189708	0.00171088	60	73	64	80	337	342
persimmon1SL005979t0001	458.681	189.256	728.106	3.84719	1.94381	2.07267e-06	3.86331e-05	199	177	192	342	860	985	2e-79	55.36	GSVIVT01009467001	Vitis_vinifera	AT4G36930.1	SPT	basic helix-loop-helix (bHLH) DNA-binding superfamily protein	4e-94	50.8	ref|XP_010664562.1	PREDICTED: transcription factor SPATULA isoform X2	Vitis vinifera
persimmon1SL019309t0001	162.696	67.7426	257.65	3.80337	1.92728	5.53915e-08	1.6745e-06	89	67	47	144	295	337
persimmon1SL001601t0012	9405.11	3931.1	14879.1	3.78498	1.92029	0.0010976	0.00713831	3524	4146	4171	3370	20295	21060	8e-47	57.47	Lus10014421	Linum_usitatissimum	AT5G03380.1		Heavy metal transport/detoxification superfamily protein	1e-89	52.79	ref|XP_011094611.1	PREDICTED: uncharacterized protein LOC105174266	Sesamum indicum
persimmon1SL016460t0001	184.908	77.3308	292.485	3.78226	1.91925	7.16201e-09	2.86645e-07	92	76	64	166	345	367	5e-88	77.71	cassava4.1_016519m	Manihot_esculenta	AT2G44740.1	CYCP4;1	cyclin p4;1	1e-89	77.33	ref|802700467	PREDICTED: cyclin-U4-1	Jatropha curcas
persimmon1SL007310t0001	697.953	291.93	1103.98	3.78164	1.91901	7.67133e-08	2.2244e-06	448	221	207	605	1342	1367	7e-14	51.19	Glyma.13G355100.2.p	Glycine_max_Wm82.a2.v1	AT1G52140.1			4e-18	52.87	emb|CAN64915.1	hypothetical protein VITISV_030073	Vitis vinifera
persimmon1SL008399t0002	178.429	74.7206	282.138	3.7759	1.91682	1.99763e-05	0.000268452	54	87	84	117	387	343	0	82.24	Eucgr.A01006.2	Eucalyptus_grandis	AT2G47000.1	ABCB4,ATPGP4,MDR4,PGP4	ATP binding cassette subfamily B4	0	83.4	ref|225437787	PREDICTED: ABC transporter B family member 11	Vitis vinifera
persimmon1SL006160t0002	139.702	58.5797	220.824	3.76963	1.91442	9.78924e-14	1.14176e-11	46	57	73	150	244	270	3e-36	66.67	Thecc1EG020893t1	Theobroma_cacao	AT2G29420.1	ATGSTU7,GST25,GSTU7	glutathione S-transferase tau 7	6e-51	66.67	ref|590659412	Glutathione S-transferase tau 7	Theobroma cacao
persimmon1SL007398t0001	211.811	88.8204	334.801	3.76942	1.91434	2.79383e-13	2.96032e-11	106	72	88	224	374	409
persimmon1SL017606t0001	558.629	234.398	882.86	3.76651	1.91323	0.000386064	0.00305354	195	280	230	256	1183	1214	3e-93	85.19	GSVIVT01013191001	Vitis_vinifera	AT1G32550.1		2Fe-2S ferredoxin-like superfamily protein	4e-100	86.34	ref|225427258	PREDICTED: ferredoxin	Vitis vinifera
persimmon1SL005825t0001	3525.34	1481.25	5569.43	3.75994	1.91071	0.000211405	0.00187251	1630	1413	1410	1775	7375	7587	4e-85	87.13	Gorai.009G008800.1	Gossypium_raimondii	AT1G16060.1	ADAP	ARIA-interacting double AP2 domain protein	2e-83	59.92	ref|590616529	AP2 domain-containing transcription factor, putative	Theobroma cacao
persimmon1SL024390t0001	340.873	143.314	538.431	3.75699	1.90958	1.89122e-16	3.7415e-14	155	140	135	380	627	610	8e-142	62.53	Potri.007G091900.2	Populus_trichocarpa	AT4G39840.1			2e-165	62.05	ref|XP_008345238.1	PREDICTED: uncharacterized protein LOC103408150	Malus domestica
persimmon1SL028254t0001	297.626	125.272	469.981	3.75169	1.90754	3.64267e-16	6.94284e-14	111	139	129	372	479	562	0	78.85	28152.m000889	Ricinus_communis	AT4G33920.1		Protein phosphatase 2C family protein	0	78.85	ref|255573107	protein phosphatase 2c, putative	Ricinus communis
persimmon1SL021336t0001	137.124	57.7218	216.526	3.75119	1.90735	1.75215e-05	0.00024053	42	65	66	93	304	253
persimmon1SL019269t0002	184.254	77.6821	290.826	3.7438	1.9045	2.2244e-05	0.000292144	85	88	61	119	367	388	3e-29	69.44	cassava4.1_026731m	Manihot_esculenta	AT4G30845.1
persimmon1SL005878t0009	1513.23	638.585	2387.87	3.73932	1.90278	0.000244083	0.00210702	557	668	692	757	3096	3324	0	74.6	Potri.018G100900.2	Populus_trichocarpa	AT4G28070.2		AFG1-like ATPase family protein	0	76.75	ref|XP_011018092.1	PREDICTED: lactation elevated protein 1	Populus euphratica
persimmon1SL006075t0001	137.835	58.1954	217.474	3.73696	1.90187	7.83107e-15	1.13326e-12	58	59	57	160	258	235	0	63.34	Thecc1EG019307t1	Theobroma_cacao	AT3G26300.1	CYP71B34	cytochrome P450, family 71, subfamily B, polypeptide 34	0	63.34	ref|590652338	Cytochrome P450 71D10, putative	Theobroma cacao
persimmon1SL017590t0003	965.368	407.783	1522.95	3.73472	1.901	4.07156e-17	9.09064e-15	458	403	363	1362	1630	1597	5e-17	41.18	PGSC0003DMP400059095	Solanum_tuberosum	AT5G35090.1			2e-42	54.55	ref|XP_010265711.1	PREDICTED: uncharacterized protein LOC104603387	Nelumbo nucifera
persimmon1SL009633t0003	476.487	201.296	751.678	3.73419	1.90079	0.000268139	0.00226772	235	178	193	234	1004	1021	7e-45	44.05	Migut.D00094.1.p	Mimulus_guttatus_v2.0	AT1G02660.1		alpha/beta-Hydrolases superfamily protein	1e-63	47.94	ref|802689635	PREDICTED: uncharacterized protein LOC105642604	Jatropha curcas
persimmon1SL011738t0009	22488.8	9501.55	35476	3.73371	1.90061	1.39833e-06	2.7389e-05	10984	9033	8812	17297	45144	44517	0	81.88	Gorai.009G005600.2	Gossypium_raimondii	AT4G30210.2	AR2,ATR2	P450 reductase 2	0	83.4	gb|AJW67229.1	NADPH-cytochrome P450 reductase	Camptotheca acuminata
persimmon1SL018627t0001	164.318	69.499	259.138	3.72865	1.89865	2.04133e-12	1.83884e-10	102	55	52	172	305	301	2e-37	45.96	PGSC0003DMP400033847	Solanum_tuberosum	AT2G36320.1		A20/AN1-like zinc finger family protein	2e-49	55.86	emb|CDP20483.1	unnamed protein product	Coffea canephora
persimmon1SL011101t0002	135.296	57.2842	213.308	3.72368	1.89673	1.78184e-05	0.000243856	82	42	47	94	292	256	0	87.62	ppa001573m	Prunus_persica	AT5G49190.1	ATSUS2,SSA,SUS2	sucrose synthase 2	0	87.62	ref|596279623	hypothetical protein PRUPE_ppa001573mg	Prunus persica
persimmon1SL024406t0001	158.973	67.3669	250.579	3.71962	1.89515	1.27414e-06	2.54161e-05	77	62	64	122	310	321
persimmon1SL011304t0002	1122.33	476.108	1768.55	3.7146	1.89321	4.55929e-09	1.92327e-07	605	410	415	1020	2174	2120	1e-121	69.96	ppa008394m	Prunus_persica	AT5G64460.2		Phosphoglycerate mutase family protein	1e-138	69.68	ref|596142721	hypothetical protein PRUPE_ppa008394mg	Prunus persica
persimmon1SL012133t0001	448.784	190.415	707.153	3.71374	1.89287	9.45492e-12	7.46318e-10	182	204	187	450	813	863	2e-70	46.5	cassava4.1_032178m	Manihot_esculenta	AT5G17680.1		disease resistance protein (TIR-NBS-LRR class), putative	4e-74	47.59	ref|XP_012085802.1	PREDICTED: TMV resistance protein N-like	Jatropha curcas
persimmon1SL009903t0006	899.77	382.288	1417.25	3.70729	1.89037	3.0178e-05	0.000376268	343	419	387	566	1853	1841	0	70.79	Migut.I01165.1.p	Mimulus_guttatus_v2.0	AT4G24040.1	ATTRE1,TRE1	trehalase 1	0	72.76	gb|AHE93350.1	trehalase	Camellia sinensis
persimmon1SL010294t0004	222.534	94.5517	350.516	3.70714	1.89031	1.46317e-15	2.51295e-13	99	88	97	341	351	360	0	80.2	GSVIVT01015479001	Vitis_vinifera	AT2G26650.1	AKT1,ATAKT1,KT1	K+ transporter 1	0	80.33	ref|XP_010656397.1	PREDICTED: potassium channel AKT1-like isoform X2	Vitis vinifera
persimmon1SL001378t0002	2263.15	962.801	3563.49	3.70117	1.88798	4.01402e-07	9.39851e-06	1238	836	820	1826	4580	4307	0	71.24	Thecc1EG043265t1	Theobroma_cacao	AT3G54850.1	ATPUB14,PUB14	plant U-box 14	0	82.86	ref|XP_011084290.1	PREDICTED: U-box domain-containing protein 14	Sesamum indicum
persimmon1SL015996t0001	924.602	394.034	1455.17	3.693	1.88479	3.94323e-11	2.68534e-09	481	404	298	2023	1245	1127	5e-68	70.47	Potri.014G090800.1	Populus_trichocarpa	AT2G46140.1		Late embryogenesis abundant protein	2e-70	69.08	gb|ACH87174.1	late embryogenesis abundant protein	Camellia sinensis
persimmon1SL013158t0002	2774.78	1183.01	4366.55	3.69106	1.88404	1.07439e-10	6.79823e-09	1621	1093	849	2751	5290	5101	6e-90	75.61	Migut.N02080.1.p	Mimulus_guttatus_v2.0	AT3G05500.1		Rubber elongation factor protein (REF)	5e-112	74.88	ref|XP_012831583.1	PREDICTED: REF/SRPP-like protein At3g05500	Erythranthe guttata
persimmon1SL002094t0017	10975.9	4680.77	17271.1	3.6898	1.88354	0.00035832	0.00287189	3989	5075	5019	5177	23644	23084	0	70.69	Ciclev10015311m	Citrus_clementina	AT3G19990.1			0	74.7	ref|XP_010248911.1	PREDICTED: uncharacterized protein LOC104591663	Nelumbo nucifera
persimmon1SL002814t0009	7406.67	3165.79	11647.5	3.67919	1.87939	1.45704e-05	0.000207019	3256	3286	3006	4959	15100	14987	1e-113	77.25	30190.m011097	Ricinus_communis	AT4G22920.1	ATNYE1,NYE1	non-yellowing 1	2e-124	70.5	ref|XP_009798966.1	PREDICTED: protein STAY-GREEN, chloroplastic-like	Nicotiana sylvestris
persimmon1SL014198t0001	336.567	144.407	528.728	3.66138	1.87239	7.07092e-10	3.62927e-08	155	148	131	316	635	639	4e-117	80.28	MDP0000843033	Malus_domestica	AT4G29140.1		MATE efflux family protein	8e-129	76.89	ref|XP_009352559.1	PREDICTED: multidrug and toxin extrusion protein 2 isoform X2	Pyrus x bretschneideri
persimmon1SL002415t0002	412.526	177.059	647.994	3.65976	1.87175	4.37662e-16	8.29117e-14	224	162	144	492	722	734	6e-178	84.83	29848.m004478	Ricinus_communis	AT4G31600.1		UDP-N-acetylglucosamine (UAA) transporter family	0	84.83	ref|255548622	UDP-sugar transporter, putative	Ricinus communis
persimmon1SL025551t0001	1697.21	730.506	2663.92	3.64668	1.86658	3.94534e-05	0.000468732	829	733	635	1049	3429	3523	0	99.07	Solyc10g080940.1.1	Solanum_lycopersicum	AT5G12250.1	TUB6	beta-6 tubulin	0	98.66	ref|XP_011075464.1	PREDICTED: tubulin beta-5 chain isoform X1	Sesamum indicum
persimmon1SL004265t0003	2153.17	926.886	3379.45	3.64602	1.86632	1.47843e-05	0.000209297	1118	896	773	1445	4348	4364	0	76.13	Migut.K00469.5.p	Mimulus_guttatus_v2.0	AT1G08510.1	FATB	fatty acyl-ACP thioesterases B	0	82.38	gb|ACQ63293.1	acyl acyl-carrier-protein thioesterase type B	Camellia oleifera
persimmon1SL025273t0002	824.336	355.31	1293.36	3.6401	1.86398	1.74991e-16	3.48399e-14	379	343	345	1141	1403	1344	2e-23	52.76	cassava4.1_032178m	Manihot_esculenta	AT5G17680.1		disease resistance protein (TIR-NBS-LRR class), putative	4e-33	53.45	gb|AEV46158.1	NBS-LRR resistance protein	Cucumis melo
persimmon1SL026553t0002	197.668	85.3069	310.029	3.63428	1.86167	5.41743e-15	8.10229e-13	128	69	59	321	302	309	3e-91	68.06	Solyc04g007280.2.1	Solanum_lycopersicum	AT1G10390.1		Nucleoporin autopeptidase	1e-95	67.43		nucleoporin 98	Daucus carota
persimmon1SL007615t0006	1540.69	665.556	2415.83	3.62979	1.85989	0.000250738	0.00214858	791	605	604	790	3432	3034	0	85.58	GSVIVT01031618001	Vitis_vinifera	AT3G23750.1		Leucine-rich repeat protein kinase family protein	0	75.3	ref|XP_011101591.1	PREDICTED: probable receptor protein kinase TMK1	Sesamum indicum
persimmon1SL008945t0002	231.955	100.269	363.641	3.62666	1.85864	8.95987e-13	8.72485e-11	88	104	109	243	453	397
persimmon1SL002932t0001	1186.06	513.965	1858.16	3.61534	1.85413	3.78168e-05	0.000452037	612	487	446	741	2424	2417	0	76.1	cassava4.1_002458m	Manihot_esculenta	AT1G02660.1		alpha/beta-Hydrolases superfamily protein	0	76.39	ref|567903954	hypothetical protein CICLE_v10018997mg	Citrus clementina
persimmon1SL023247t0001	304.584	132.008	477.16	3.61464	1.85385	1.03997e-05	0.00015621	117	141	138	211	587	636	2e-108	81.65	Thecc1EG006792t1	Theobroma_cacao	AT2G16460.1		Protein of unknown function (DUF1640)	2e-119	81.65	ref|XP_010263879.1	PREDICTED: protein FMP32, mitochondrial isoform X3	Nelumbo nucifera
persimmon1SL023193t0001	303.9	131.848	475.951	3.60986	1.85194	2.4072e-06	4.40025e-05	148	119	129	227	598	604	9e-20	85.71	Migut.N02666.1.p	Mimulus_guttatus_v2.0	AT2G39570.1		ACT domain-containing protein
persimmon1SL000778t0001	404.381	176.012	632.749	3.59491	1.84596	6.30978e-05	0.000694965	162	177	189	243	820	839
persimmon1SL009691t0001	143.035	62.2839	223.785	3.59299	1.84518	2.73251e-07	6.74134e-06	79	58	50	123	246	303	3e-156	66.04	cassava4.1_011889m	Manihot_esculenta	AT1G47480.1		alpha/beta-Hydrolases superfamily protein	2e-157	68.55	ref|XP_002284585.2	PREDICTED: probable carboxylesterase 2	Vitis vinifera
persimmon1SL000005t0020	65210.7	28406	102015	3.59133	1.84452	7.49542e-05	0.000799358	52889	20924	17868	44286	135534	130072	0	92.8	evm.model.supercontig_157.46	Carica_papaya	AT4G13940.1	ATSAHH1,EMB1395,HOG1,MEE58,SAHH1	S-adenosyl-L-homocysteine hydrolase	0	92.78	ref|XP_008794647.1	PREDICTED: adenosylhomocysteinase-like	Phoenix dactylifera
persimmon1SL011271t0001	197.522	86.171	308.874	3.58442	1.84174	1.0121e-14	1.42505e-12	179	34	45	338	294	297	6e-57	50.25	GSVIVT01009490001	Vitis_vinifera	AT5G42900.3	COR27	cold regulated gene 27	3e-59	48.43	ref|731429195	PREDICTED: uncharacterized protein LOC100267847	Vitis vinifera
persimmon1SL012565t0001	564.758	246.657	882.86	3.57931	1.83968	3.15515e-08	1.0284e-06	190	295	256	495	1073	1086	0	70.86	Thecc1EG014122t1	Theobroma_cacao	AT1G74360.1		Leucine-rich repeat protein kinase family protein	0	70.83	ref|590668297	Leucine-rich repeat protein kinase family protein	Theobroma cacao
persimmon1SL006350t0003	4747.57	2077.38	7417.77	3.57073	1.83622	7.33069e-07	1.58357e-05	2374	2077	1827	3784	9234	9325	7e-128	89.27	GSVIVT01025621001	Vitis_vinifera	AT3G53620.1	AtPPa4,PPa4	pyrophosphorylase 4	5e-136	90.48	ref|XP_009762510.1	PREDICTED: soluble inorganic pyrophosphatase-like isoform X1	Nicotiana sylvestris
persimmon1SL016019t0001	1407.04	616.553	2197.52	3.56421	1.83358	3.10204e-11	2.14047e-09	762	591	501	1408	2680	2523	1e-106	94.94	28193.m000298	Ricinus_communis	AT1G02130.1	ARA-5,ARA5,ATRAB1B,ATRABD2A,RA-5,RABD2A	RAS 5	7e-108	94.94	ref|255581964	protein with unknown function	Ricinus communis
persimmon1SL008376t0007	783.169	343.345	1222.99	3.56199	1.83268	1.46064e-05	0.000207341	319	371	340	529	1541	1604	7e-111	76.73	Thecc1EG030635t1	Theobroma_cacao	AT5G55810.1	AtNMNAT,NMNAT	nicotinate/nicotinamide mononucleotide adenyltransferase	2e-120	71.37	emb|CDP20426.1	unnamed protein product	Coffea canephora
persimmon1SL002187t0004	236.586	103.766	369.406	3.55999	1.83188	3.2567e-05	0.000399834	90	116	105	151	495	464
persimmon1SL004026t0010	2063.98	905.622	3222.34	3.55815	1.83113	2.10414e-08	7.21968e-07	1129	823	771	1829	4014	3844	4e-158	76.45	ppa008394m	Prunus_persica	AT5G64460.2		Phosphoglycerate mutase family protein	2e-163	70.13	ref|596142721	hypothetical protein PRUPE_ppa008394mg	Prunus persica
persimmon1SL031062t0001	221.835	97.3547	346.316	3.55726	1.83077	6.70684e-12	5.5169e-10	131	67	94	228	414	397	2e-47	54.97	orange1.1g028936m	Citrus_sinensis	AT1G15760.1		Sterile alpha motif (SAM) domain-containing protein	3e-48	54.71	gb|AAN62342.1	AF506028_9 Jp18	Citrus trifoliata
persimmon1SL011274t0001	884.722	388.627	1380.82	3.55306	1.82906	5.41732e-07	1.21648e-05	442	399	328	707	1724	1720	7e-81	86.71	29729.m002335	Ricinus_communis	AT2G40470.1	ASL11,LBD15	LOB domain-containing protein 15	1e-103	78.28	ref|225448621	PREDICTED: LOB domain-containing protein 15	Vitis vinifera
persimmon1SL018797t0005	1759.98	773.665	2746.3	3.54973	1.82771	1.17798e-06	2.391e-05	993	737	610	1383	3419	3461	1e-107	95.68	cassava4.1_018005m	Manihot_esculenta	AT4G35410.2		Clathrin adaptor complex small chain family protein	7e-111	96.89	gb|AAB39510.1	AP-1 Golgi-related complex component; clathrin coated vesicles; clathrin assembly protein	Camptotheca acuminata
persimmon1SL000286t0001	220.086	96.8306	343.341	3.54579	1.82611	1.08055e-14	1.51461e-12	95	99	98	261	394	378	6e-14	50.62	orange1.1g000922m	Citrus_sinensis	AT4G12010.1		Disease resistance protein (TIR-NBS-LRR class) family	1e-13	50.62	ref|XP_006495387.1	PREDICTED: TMV resistance protein N-like, partial	Citrus sinensis
persimmon1SL027242t0002	520.767	229.18	812.355	3.54461	1.82563	2.2233e-05	0.000292122	192	256	240	1298	593	563	2e-26	44.03	Aquca_022_00003.1	Aquilegia_coerulea	AT3G62420.1	ATBZIP53,BZIP53	basic region/leucine zipper motif 53	2e-28	45.19	ref|XP_010259311.1	PREDICTED: ocs element-binding factor 1	Nelumbo nucifera
persimmon1SL003748t0001	2614.56	1154.17	4074.94	3.53064	1.81993	0.000245485	0.00211359	1211	1182	1071	1352	5523	5368	0	78.58	ppa001840m	Prunus_persica	AT1G79840.1	GL2	HD-ZIP IV family of homeobox-leucine zipper protein with lipid-binding START domain	0	77.52	ref|XP_009338062.1	PREDICTED: homeobox-leucine zipper protein GLABRA 2-like	Pyrus x bretschneideri
persimmon1SL016454t0002	716.569	316.452	1116.69	3.52877	1.81917	7.81641e-12	6.32967e-10	337	320	293	715	1307	1330	7e-134	64.57	orange1.1g021927m	Citrus_sinensis	AT1G47480.1		alpha/beta-Hydrolases superfamily protein	5e-148	66.23	ref|XP_002285040.1	PREDICTED: 2-hydroxyisoflavanone dehydratase	Vitis vinifera
persimmon1SL013068t0001	1054.38	465.726	1643.02	3.52788	1.8188	9.43531e-05	0.000962876	571	410	415	620	2114	2202	3e-106	88.36	Aquca_027_00179.1	Aquilegia_coerulea	AT1G63800.1	UBC5	ubiquitin-conjugating enzyme 5	5e-117	85.79	ref|802543221	PREDICTED: ubiquitin-conjugating enzyme E2-23 kDa-like	Jatropha curcas
persimmon1SL010525t0002	909.528	402.133	1416.92	3.52352	1.81702	8.72527e-16	1.54087e-13	544	329	332	1260	1453	1543	0	82.95	29822.m003326	Ricinus_communis	AT5G14760.1	AO	L-aspartate oxidase	0	83.9	ref|747100753	PREDICTED: L-aspartate oxidase, chloroplastic	Sesamum indicum
persimmon1SL020061t0002	337.14	149.375	524.905	3.514	1.81312	5.00271e-15	7.59101e-13	121	202	126	438	537	600	1e-144	78.57	Ciclev10005491m	Citrus_clementina	AT5G24090.1	ATCHIA,CHIA	chitinase A	4e-154	76.29	ref|567857954	hypothetical protein CICLE_v10005491mg	Citrus clementina
persimmon1SL014536t0001	375.322	166.315	584.328	3.51338	1.81286	2.07465e-05	0.000276544	206	168	125	252	748	756	2e-66	78.57	PGSC0003DMP400009886	Solanum_tuberosum	AT3G18570.1		Oleosin family protein	1e-15	52.1		Os05g0576750	Oryza sativa Japonica Group
persimmon1SL013474t0001	853.968	378.711	1329.22	3.50987	1.81142	6.11527e-05	0.000678098	439	371	328	519	1747	1726	0	78.76	evm.model.supercontig_32.73	Carica_papaya	AT1G16310.1		Cation efflux family protein	0	80.11	ref|XP_011095744.1	PREDICTED: metal tolerance protein 9-like	Sesamum indicum
persimmon1SL010002t0001	239.183	106.102	372.264	3.50854	1.81087	1.85964e-07	4.82395e-06	57	151	110	535	326	258	4e-171	62.83	29844.m003317	Ricinus_communis	AT1G03220.1		Eukaryotic aspartyl protease family protein	0	65.53	ref|XP_002277699.1	PREDICTED: basic 7S globulin-like	Vitis vinifera
persimmon1SL009500t0001	293.107	130.06	456.154	3.50726	1.81034	3.42685e-05	0.000416497	152	118	121	190	575	607
persimmon1SL019590t0002	468.33	208.016	728.644	3.50282	1.80852	2.44501e-15	4.03748e-13	223	210	191	676	797	718	7e-20	53.85	ppa023967m	Prunus_persica	AT5G17680.1		disease resistance protein (TIR-NBS-LRR class), putative	3e-23	52.83	ref|596296405	hypothetical protein PRUPE_ppa023967mg	Prunus persica
persimmon1SL023401t0001	176.244	78.3298	274.159	3.50006	1.80738	4.05628e-14	5.09201e-12	73	80	83	241	311	272
persimmon1SL016262t0001	339.611	151.328	527.894	3.4884	1.80257	4.55983e-06	7.68362e-05	148	164	143	247	672	667	0	76.84	GSVIVT01008309001	Vitis_vinifera	AT4G21390.1	B120	S-locus lectin protein kinase family protein	0	78.37	ref|XP_008240249.1	PREDICTED: cysteine-rich receptor-like protein kinase 10 isoform X1	Prunus mume
persimmon1SL021394t0004	4610.63	2057.27	7164	3.48229	1.80003	0.000652157	0.00469271	1946	2218	2028	2090	9389	10059	7e-164	76.92	PGSC0003DMP400049795	Solanum_tuberosum	AT5G27450.1	MK,MVK	mevalonate kinase	0	76.72	gb|ALD84322.1	mevalonate kinase, partial	Morus alba
persimmon1SL015394t0004	1192.79	533.463	1852.11	3.47186	1.79571	1.24808e-07	3.42214e-06	536	558	510	999	2318	2247	0	76.36	Gorai.001G215600.1	Gossypium_raimondii	AT4G15420.1		Ubiquitin fusion degradation UFD1 family protein	0	77.89	ref|XP_002273297.1	PREDICTED: uncharacterized protein LOC100246609	Vitis vinifera
persimmon1SL025443t0003	152.291	68.21	236.373	3.46537	1.79301	0.000206121	0.00183559	42	76	87	390	160	161	3e-79	70.06	Phvul.006G197100.1	Phaseolus_vulgaris	AT5G26130.1		CAP (Cysteine-rich secretory proteins, Antigen 5, and Pathogenesis-related 1 protein) superfamily protein	5e-20	40	gb|EYU39086.1	hypothetical protein MIMGU_mgv1a020742mg	Erythranthe guttata
persimmon1SL002406t0014	2063.54	924.366	3202.71	3.46476	1.79276	7.95148e-08	2.29076e-06	786	978	1014	1779	3772	4079	6e-45	58.24	Potri.012G104900.1	Populus_trichocarpa	AT5G50915.1		basic helix-loop-helix (bHLH) DNA-binding superfamily protein	7e-52	58.51	ref|XP_011042945.1	PREDICTED: LOW QUALITY PROTEIN: transcription factor bHLH137-like	Populus euphratica
persimmon1SL021377t0003	3623.4	1623.61	5623.18	3.46337	1.79218	1.36496e-05	0.00019689	1905	1553	1439	2504	7151	7251	1e-40	38.44	Potri.013G099200.1	Populus_trichocarpa	AT4G13530.1			3e-44	39.16	ref|566200515	hypothetical protein POPTR_0013s10560g	Populus trichocarpa
persimmon1SL025274t0001	555.564	249.016	862.113	3.46208	1.79164	3.36271e-15	5.33562e-13	276	236	236	796	927	868	8e-33	53.12	cassava4.1_032178m	Manihot_esculenta	AT5G17680.1		disease resistance protein (TIR-NBS-LRR class), putative	9e-34	53.91	ref|XP_012085802.1	PREDICTED: TMV resistance protein N-like	Jatropha curcas
persimmon1SL021246t0001	670.126	300.646	1039.61	3.45791	1.7899	2.84838e-15	4.61319e-13	287	300	315	868	1155	1101	2e-26	53.7	orange1.1g000802m	Citrus_sinensis	AT5G17680.1		disease resistance protein (TIR-NBS-LRR class), putative	2e-14	55.22	ref|567899440	hypothetical protein CICLE_v10018544mg	Citrus clementina
persimmon1SL015387t0001	173.205	77.7653	268.644	3.45455	1.7885	5.67396e-05	0.000638432	50	76	108	111	361	335	0	89.37	Potri.014G113500.4	Populus_trichocarpa	AT2G47000.1	ABCB4,ATPGP4,MDR4,PGP4	ATP binding cassette subfamily B4	0	88.79	ref|XP_011040312.1	PREDICTED: LOW QUALITY PROTEIN: ABC transporter B family member 21-like	Populus euphratica
persimmon1SL010250t0003	1994.4	896.302	3092.49	3.45028	1.78671	4.73622e-06	7.94658e-05	956	914	828	1462	4042	3790	7e-58	55.2	cassava4.1_031394m	Manihot_esculenta	AT5G15530.1	BCCP2,CAC1-B	biotin carboxyl carrier protein 2	5e-86	60.41	ref|XP_010661139.1	PREDICTED: biotin carboxyl carrier protein of acetyl-CoA carboxylase 2, chloroplastic isoform X2	Vitis vinifera
persimmon1SL021375t0001	3870.88	1741.25	6000.52	3.4461	1.78497	9.17772e-05	0.000941507	1564	1805	1866	2307	7762	7973	0	75.49	GSVIVT01038550001	Vitis_vinifera	AT5G53350.1	CLPX	CLP protease regulatory subunit X	0	75.22	ref|XP_011075988.1	PREDICTED: ATP-dependent Clp protease ATP-binding subunit clpX-like, mitochondrial	Sesamum indicum
persimmon1SL011944t0002	824.452	370.903	1278	3.44564	1.78477	2.33352e-05	0.00030352	491	326	310	571	1655	1618	6e-35	59.06	Thecc1EG038088t1	Theobroma_cacao	AT1G52565.1
persimmon1SL024307t0004	1626.34	732.306	2520.38	3.4417	1.78312	1.75783e-15	2.95409e-13	920	638	643	1829	2835	2916	0	86.75	orange1.1g009348m	Citrus_sinensis	AT5G15470.1	GAUT14	galacturonosyltransferase 14	0	85.55	ref|XP_010525102.1	PREDICTED: probable galacturonosyltransferase 14 isoform X2	Tarenaya hassleriana
persimmon1SL002186t0004	12765.1	5750.29	19779.9	3.43981	1.78233	6.5814e-05	0.000718803	5408	6007	5950	7913	25811	25825	1e-119	58.38	GSVIVT01016687001	Vitis_vinifera	AT5G40990.1	GLIP1	GDSL lipase 1	2e-128	57.31	ref|225442005	PREDICTED: GDSL esterase/lipase 1	Vitis vinifera
persimmon1SL012966t0003	831.956	374.859	1289.05	3.43877	1.78189	3.11699e-15	4.99646e-13	489	310	326	1198	1305	1373	1e-11	55.67	cassava4.1_026190m	Manihot_esculenta	AT3G09280.1			1e-19	53.51	gb|KDP32228.1	hypothetical protein JCGZ_13835	Jatropha curcas
persimmon1SL008382t0005	294.631	132.785	456.477	3.43772	1.78145	5.12574e-05	0.00058603	139	132	127	184	593	594	2e-104	48.57	27810.m000641	Ricinus_communis	AT5G07900.1		Mitochondrial transcription termination factor family protein	3e-121	51.35	ref|XP_002276324.1	PREDICTED: uncharacterized protein LOC100256384	Vitis vinifera
persimmon1SL009812t0004	2643.85	1193.24	4094.46	3.43139	1.77879	0.000353668	0.00284555	1205	1218	1165	1330	5474	5500	4e-152	81.69	Migut.J00551.1.p	Mimulus_guttatus_v2.0	AT1G64970.1	G-TMT,TMT1,VTE4	gamma-tocopherol methyltransferase	9e-146	61.25	ref|XP_010662087.1	PREDICTED: origin recognition complex subunit 3	Vitis vinifera
persimmon1SL001703t0004	3604.06	1626.63	5581.49	3.43132	1.77876	1.46011e-15	2.51295e-13	1504	1623	1762	4410	6227	6147	2e-52	47.46	Eucgr.H01728.1	Eucalyptus_grandis	AT5G17680.1		disease resistance protein (TIR-NBS-LRR class), putative	4e-62	50.85	ref|XP_012085802.1	PREDICTED: TMV resistance protein N-like	Jatropha curcas
persimmon1SL012154t0004	3620.45	1634.99	5605.91	3.42871	1.77767	0.000313607	0.0025702	1819	1584	1517	1861	7431	7555	3e-165	49.82	30209.m001522	Ricinus_communis	AT1G53190.1		RING/U-box superfamily protein	0	99.28		hypothetical protein	Diospyros kaki
persimmon1SL006135t0006	3457.93	1562.58	5353.28	3.42593	1.7765	0.000666814	0.00477291	1390	1570	1733	1572	7092	7417	0	66.08	GSVIVT01026640001	Vitis_vinifera	AT4G35560.1		Transducin/WD40 repeat-like superfamily protein	0	67.89	ref|XP_002280019.1	PREDICTED: uncharacterized protein LOC100262676 isoform X1	Vitis vinifera
persimmon1SL021232t0001	173.99	78.6256	269.354	3.42578	1.77643	1.20501e-13	1.37971e-11	76	78	81	276	264	270	1e-19	55.71	Ciclev10024544m	Citrus_clementina	AT5G17680.1		disease resistance protein (TIR-NBS-LRR class), putative	2e-19	55.71	ref|XP_006478279.1	PREDICTED: TMV resistance protein N-like isoform X6	Citrus sinensis
persimmon1SL009272t0004	3304.86	1493.66	5116.06	3.42518	1.77618	1.63376e-15	2.7906e-13	2064	1312	1127	4455	5370	5571	0	94.59	Ciclev10011622m	Citrus_clementina	AT5G15490.1		UDP-glucose 6-dehydrogenase family protein	0	95.21	ref|729305901	PREDICTED: UDP-glucose 6-dehydrogenase 2 isoform X1	Tarenaya hassleriana
persimmon1SL027370t0001	942.914	426.572	1459.26	3.42089	1.77437	3.30198e-15	5.26598e-13	438	418	425	1339	1548	1499	3e-45	45.97	orange1.1g017315m	Citrus_sinensis	AT5G17680.1		disease resistance protein (TIR-NBS-LRR class), putative	1e-66	49.21	ref|XP_012085802.1	PREDICTED: TMV resistance protein N-like	Jatropha curcas
persimmon1SL012424t0001	143.172	64.7723	221.571	3.42077	1.77432	2.47909e-13	2.66293e-11	58	64	72	234	238	194	4e-19	60.66	Solyc07g055610.1.1	Solanum_lycopersicum	AT4G36140.1		disease resistance protein (TIR-NBS-LRR class), putative	1e-19	58.82	gb|AFD18763.1	putative resistance protein, partial	Solanum bulbocastanum
persimmon1SL011472t0001	630.642	285.314	975.969	3.42069	1.77429	4.99789e-15	7.59101e-13	261	315	281	759	1116	1059	0	65.8	GSVIVT01031781001	Vitis_vinifera	AT3G63470.1	scpl40	serine carboxypeptidase-like 40	0	63.88	ref|XP_009590317.1	PREDICTED: serine carboxypeptidase-like 26	Nicotiana tomentosiformis
persimmon1SL013874t0002	651.69	294.947	1008.43	3.41903	1.77359	1.71976e-06	3.27982e-05	317	296	273	505	1228	1299	6e-101	88.05	GSVIVT01035713001	Vitis_vinifera	AT4G32690.1	ATGLB3,GLB3	hemoglobin 3	2e-107	87.57	ref|225430075	PREDICTED: two-on-two hemoglobin-3	Vitis vinifera
persimmon1SL024366t0001	1071	484.884	1657.12	3.41757	1.77297	0.000340333	0.00274857	496	501	460	545	2183	2251	0	78.47	Thecc1EG040868t2	Theobroma_cacao	AT2G26800.1		Aldolase superfamily protein	0	78.57	ref|590584624	Aldolase superfamily protein isoform 1	Theobroma cacao
persimmon1SL007942t0001	8177.59	3710.03	12645.2	3.40837	1.76908	1.6567e-15	2.81441e-13	6358	2843	2334	12541	13342	13158	3e-28	69.14	mgv1a017316m	Mimulus_guttatus_v1.1				1e-29	69.14	gb|EYU30298.1	hypothetical protein MIMGU_mgv1a017316mg	Erythranthe guttata
persimmon1SL030954t0001	408.096	185.169	631.022	3.40781	1.76885	1.15971e-14	1.60399e-12	287	161	110	690	627	591	1e-39	68.54	cassava4.1_027422m	Manihot_esculenta	AT2G21210.1		SAUR-like auxin-responsive protein family	1e-39	62.11	ref|359474902	PREDICTED: auxin-induced protein X15	Vitis vinifera
persimmon1SL010238t0003	2332.85	1058.77	3606.94	3.40674	1.76839	0.00131702	0.00824173	1007	1084	1087	920	4807	5110	0	83.54	GSVIVT01034978001	Vitis_vinifera	AT4G16180.2			0	82.32	ref|359477212	PREDICTED: uncharacterized protein LOC100258488 isoform X1	Vitis vinifera
persimmon1SL003482t0002	1555.73	706.776	2404.68	3.40233	1.76652	2.03594e-05	0.000272546	681	759	681	1053	2988	3183	3e-64	50.85	GSVIVT01020876001	Vitis_vinifera	AT2G42900.1		Plant basic secretory protein (BSP) family protein	1e-82	49.82	ref|XP_002283729.1	PREDICTED: uncharacterized protein LOC100257403	Vitis vinifera
persimmon1SL011040t0001	1208.53	549.11	1867.94	3.40177	1.76628	3.40648e-15	5.37777e-13	812	470	378	2043	1821	1794	4e-31	54.26	mrna01695.1-v1.0-hybrid	Fragaria_vesca	AT5G18020.1		SAUR-like auxin-responsive protein family	2e-31	63.64	ref|XP_004290376.1	PREDICTED: auxin-induced protein 15A-like	Fragaria vesca subsp. vesca
persimmon1SL012138t0002	424.477	193.092	655.863	3.39664	1.76411	0.00109473	0.00712306	194	197	189	174	899	897	0	91.64	Gorai.002G228500.1	Gossypium_raimondii	AT3G12150.1			0	91.64	gb|KHG03136.1	hypothetical protein F383_27047	Gossypium arboreum
persimmon1SL018733t0002	366.365	167.278	565.452	3.38032	1.75716	4.66848e-09	1.95613e-07	161	161	181	341	636	722
persimmon1SL021741t0002	1799.68	821.876	2777.48	3.37944	1.75679	9.84094e-13	9.37829e-11	833	849	789	1851	3275	3226	3e-151	59.69	Thecc1EG030268t1	Theobroma_cacao	AT1G62300.1	ATWRKY6,WRKY6	WRKY family transcription factor	0	61.23	emb|CBI23209.3	unnamed protein product	Vitis vinifera
persimmon1SL031223t0001	1706.23	779.607	2632.85	3.37715	1.7558	4.07021e-15	6.26733e-13	677	794	872	2086	2980	2850	1e-28	53.21	orange1.1g017315m	Citrus_sinensis	AT5G17680.1		disease resistance protein (TIR-NBS-LRR class), putative	5e-28	53.21	gb|641815528	hypothetical protein CISIN_1g017364mg	Citrus sinensis
persimmon1SL000831t0003	37024.9	16917.6	57132.2	3.37709	1.75578	9.57682e-06	0.000145741	18725	17405	15432	27314	76552	68614	0	85.88	GSVIVT01028940001	Vitis_vinifera	AT3G48990.1		AMP-dependent synthetase and ligase family protein	0	83.75	ref|XP_009601805.1	PREDICTED: 4-coumarate--CoA ligase-like 10	Nicotiana tomentosiformis
persimmon1SL027502t0001	212.121	97.0061	327.236	3.37336	1.75418	8.73157e-07	1.84289e-05	154	70	67	181	422	380
persimmon1SL013049t0001	205.903	94.3206	317.486	3.36603	1.75105	2.45627e-10	1.39091e-08	58	124	102	206	352	395	1e-79	74.53	evm.model.supercontig_6.290	Carica_papaya	AT4G38580.1	ATFP6,FP6,HIPP26	farnesylated protein 6
persimmon1SL016921t0001	522.868	239.617	806.12	3.3642	1.75026	1.43737e-14	1.95345e-12	254	272	196	605	920	897	3e-98	66.53	PGSC0003DMP400050992	Solanum_tuberosum	AT4G19390.1		Uncharacterised protein family (UPF0114)	4e-107	64.31	emb|CDP07226.1	unnamed protein product	Coffea canephora
persimmon1SL021248t0001	417.127	191.252	643.001	3.36206	1.74934	2.29858e-14	3.05741e-12	203	187	184	619	660	655	2e-19	49.07	cassava4.1_032178m	Manihot_esculenta	AT5G17680.1		disease resistance protein (TIR-NBS-LRR class), putative	2e-24	51.43	gb|ADN33677.1	TIR-LRR-NBS disease resistance protein	Cucumis melo subsp. melo
persimmon1SL001749t0001	437.49	200.731	674.249	3.35897	1.74802	1.9552e-14	2.62298e-12	186	234	183	595	750	681	0	78.67	Thecc1EG010451t1	Theobroma_cacao	AT1G12940.1	ATNRT2.5,NRT2.5	nitrate transporter2.5	0	78.37	ref|747050127	PREDICTED: high affinity nitrate transporter 2.5	Sesamum indicum
persimmon1SL007139t0004	146.745	67.5179	225.971	3.34684	1.7428	2.6923e-05	0.000341819	97	51	55	104	275	301	7e-37	93.33	orange1.1g009077m	Citrus_sinensis	AT3G21240.1	4CL2,AT4CL2	4-coumarate:CoA ligase 2	1e-38	91.89	gb|AID69229.1	4-coumarate coenzymeA ligase, partial	Garcinia mangostana
persimmon1SL004787t0025	1919.46	883.278	2955.65	3.34622	1.74253	5.69175e-15	8.47203e-13	851	892	912	2486	3336	3068	1e-55	58.86	mrna23849.1-v1.0-hybrid	Fragaria_vesca	AT5G17680.1		disease resistance protein (TIR-NBS-LRR class), putative	6e-56	54.12	ref|XP_006495387.1	PREDICTED: TMV resistance protein N-like, partial	Citrus sinensis
persimmon1SL003957t0003	1655.87	761.997	2549.73	3.34612	1.74249	0.000207448	0.00184478	777	777	735	912	3364	3384	0	75.92	GSVIVT01033653001	Vitis_vinifera	AT5G03430.1		phosphoadenosine phosphosulfate (PAPS) reductase family protein	0	74.85	ref|XP_006339085.1	PREDICTED: uncharacterized protein LOC102587202 isoform X1	Solanum tuberosum
persimmon1SL003986t0010	4206.14	1935.63	6476.65	3.34602	1.74244	0.000158565	0.00147865	1913	1883	2030	2401	8539	8527	0	84.13	Solyc06g083830.2.1	Solanum_lycopersicum	AT4G14340.1	CKI1,CKL11	casein kinase I	0	85.84	ref|XP_009801112.1	PREDICTED: casein kinase I-like	Nicotiana sylvestris
persimmon1SL008111t0001	194.506	89.515	299.497	3.34578	1.74234	1.52717e-07	4.06612e-06	90	98	81	169	335	396	7e-149	76.11	cassava4.1_013054m	Manihot_esculenta	AT2G26660.1	ATSPX2,SPX2	SPX domain gene 2	6e-148	74.57	emb|CDP10411.1	unnamed protein product	Coffea canephora
persimmon1SL018413t0003	1927.08	887.404	2966.75	3.34318	1.74122	6.28192e-15	9.26228e-13	859	884	923	2741	3132	3059	7e-48	58.27	orange1.1g036788m	Citrus_sinensis	AT5G36930.2		Disease resistance protein (TIR-NBS-LRR class) family	2e-53	59.33	gb|KDO36146.1	hypothetical protein CISIN_1g036788mg, partial	Citrus sinensis
persimmon1SL012867t0002	259.021	119.308	398.734	3.34205	1.74073	2.25959e-05	0.000295648	119	131	108	177	486	535	0	88.15	Thecc1EG009561t1	Theobroma_cacao	AT1G68410.1		Protein phosphatase 2C family protein	0	88.12	ref|590693149	Phosphatase 2C family protein	Theobroma cacao
persimmon1SL013058t0002	696.08	320.698	1071.46	3.34104	1.7403	1.47529e-05	0.000209042	332	337	296	484	1415	1320	0	70.8	27538.m000314	Ricinus_communis	AT5G60710.1		Zinc finger (C3HC4-type RING finger) family protein	0	71.35	ref|XP_002285265.1	PREDICTED: uncharacterized protein LOC100233041	Vitis vinifera
persimmon1SL021236t0001	464.745	214.118	715.373	3.34102	1.74029	2.63997e-14	3.46723e-12	205	198	241	635	762	753	2e-25	58.54	Ciclev10024544m	Citrus_clementina	AT5G17680.1		disease resistance protein (TIR-NBS-LRR class), putative	1e-25	58.54	ref|XP_006478279.1	PREDICTED: TMV resistance protein N-like isoform X6	Citrus sinensis
persimmon1SL020142t0001	487.919	225.153	750.685	3.3341	1.7373	2.66806e-14	3.48947e-12	203	226	248	614	823	827	1e-27	53.06	29579.m000196	Ricinus_communis	AT5G36930.2		Disease resistance protein (TIR-NBS-LRR class) family	4e-27	53.06	ref|255582274	leucine-rich repeat-containing protein, putative	Ricinus communis
persimmon1SL016630t0001	157.785	72.817	242.754	3.33375	1.73715	4.90405e-13	4.96086e-11	81	73	64	194	283	252	0	74.14	GSVIVT01030631001	Vitis_vinifera	AT1G05280.1		Protein of unknown function (DUF604)	0	74.14	emb|CBI28968.3	unnamed protein product	Vitis vinifera
persimmon1SL014926t0002	1666.76	772.172	2561.34	3.31706	1.72991	1.01008e-14	1.42505e-12	780	814	730	3238	2193	2304	1e-62	60.26	Gorai.005G045400.2	Gossypium_raimondii	AT4G14710.5	ATARD2	RmlC-like cupins superfamily protein	4e-64	60.26	gb|KDO74454.1	hypothetical protein CISIN_1g025302mg	Citrus sinensis
persimmon1SL010921t0002	710.157	329.261	1091.05	3.31364	1.72842	0.000115749	0.00113832	316	362	312	422	1393	1462	7e-44	40.36	Aquca_013_00259.1	Aquilegia_coerulea	AT5G41350.1		RING/U-box superfamily protein	3e-47	57.05	ref|590721929	RING-H2 finger B1A	Theobroma cacao
persimmon1SL027462t0001	130.603	60.595	200.611	3.31069	1.72713	1.57968e-12	1.43958e-10	63	59	59	162	225	216	1e-117	74.69	GSVIVT01035411001	Vitis_vinifera	AT2G26070.1	RTE1	Protein of unknown function (DUF778)	1e-136	74.9	ref|225429558	PREDICTED: protein REVERSION-TO-ETHYLENE SENSITIVITY1	Vitis vinifera
persimmon1SL020536t0002	222.169	103.237	341.101	3.30405	1.72424	2.09605e-13	2.27495e-11	114	110	86	335	363	328
persimmon1SL010888t0005	1095.4	509.256	1681.54	3.30195	1.72332	0.000185475	0.00168322	510	485	533	618	2209	2225	0	82.69	evm.model.supercontig_40.95	Carica_papaya	AT2G19880.2		Nucleotide-diphospho-sugar transferases superfamily protein	0	83.2	ref|802627877	PREDICTED: uncharacterized protein LOC105637840 isoform X1	Jatropha curcas
persimmon1SL020572t0001	541.128	251.814	830.443	3.29784	1.72152	3.18642e-14	4.06535e-12	311	228	217	863	873	763	1e-18	73.58	orange1.1g035646m	Citrus_sinensis	AT5G17680.1		disease resistance protein (TIR-NBS-LRR class), putative	5e-18	73.58	gb|KDO36672.1	hypothetical protein CISIN_1g035646mg, partial	Citrus sinensis
persimmon1SL010194t0003	965.411	449.484	1481.34	3.29565	1.72056	2.85291e-08	9.4167e-07	523	441	386	854	1798	1798	0	69.04	Thecc1EG021583t1	Theobroma_cacao	AT5G01710.1		methyltransferases	0	70.4	emb|CDP19944.1	unnamed protein product	Coffea canephora
persimmon1SL001702t0001	1319.66	614.451	2024.86	3.2954	1.72045	1.49712e-14	2.02584e-12	624	581	641	1836	2197	2057	5e-63	46.69	orange1.1g038919m	Citrus_sinensis	AT5G17680.1		disease resistance protein (TIR-NBS-LRR class), putative	1e-40	52.23	ref|XP_012085802.1	PREDICTED: TMV resistance protein N-like	Jatropha curcas
persimmon1SL021240t0001	1312.76	612.399	2013.12	3.28727	1.71689	1.7013e-14	2.29221e-12	560	623	657	1788	2186	2079	1e-38	52.55	orange1.1g017315m	Citrus_sinensis	AT5G17680.1		disease resistance protein (TIR-NBS-LRR class), putative	2e-39	56.2	ref|XP_012085802.1	PREDICTED: TMV resistance protein N-like	Jatropha curcas
persimmon1SL012568t0002	1011.41	471.988	1550.82	3.28572	1.71621	1.6805e-05	0.000231917	525	442	449	701	2002	1955	0	83.51	GSVIVT01026484001	Vitis_vinifera	AT2G13650.1	GONST1	golgi nucleotide sugar transporter 1	0	84.13	ref|XP_010649370.1	PREDICTED: GDP-mannose transporter GONST1	Vitis vinifera
persimmon1SL027765t0003	734.034	343.232	1124.84	3.27719	1.71246	3.17901e-14	4.06535e-12	363	328	340	1207	1115	1060	5e-36	53.62	cassava4.1_032178m	Manihot_esculenta	AT5G17680.1		disease resistance protein (TIR-NBS-LRR class), putative	3e-36	53.28	ref|XP_012085802.1	PREDICTED: TMV resistance protein N-like	Jatropha curcas
persimmon1SL017732t0001	134.8	63.0452	206.555	3.2763	1.71207	2.67561e-12	2.3557e-10	69	66	54	150	205	265	3e-39	83.33	GSVIVT01035802001	Vitis_vinifera	AT5G25450.1		Cytochrome bd ubiquinol oxidase, 14kDa subunit	1e-44	87.5	gb|ADY38691.1	ubiquinol-cytochrome C reductase complex	Camellia sinensis
persimmon1SL000737t0001	5288.46	2478.4	8098.52	3.26763	1.70825	2.24318e-05	0.00029397	2842	2308	2310	3629	10473	10245	0	95.73	Gorai.011G200100.4	Gossypium_raimondii	AT5G49460.1	ACLB-2	ATP citrate lyase subunit B 2	0	95.72	ref|823245379	PREDICTED: ATP-citrate synthase beta chain protein 2	Gossypium raimondii
persimmon1SL011552t0004	570.961	268.298	873.625	3.25618	1.70318	9.4194e-06	0.000143625	264	283	259	422	1017	1185	2e-86	66.36	ppa010926m	Prunus_persica	AT5G04760.1		Duplicated homeodomain-like superfamily protein	1e-93	66.04	ref|XP_009796939.1	PREDICTED: transcription factor DIVARICATA-like	Nicotiana sylvestris
persimmon1SL007729t0002	322.964	151.766	494.163	3.2561	1.70314	4.45635e-05	0.000519957	159	156	140	211	619	654	2e-99	78.92	GSVIVT01026787001	Vitis_vinifera	AT3G20230.1		Ribosomal L18p/L5e family protein	2e-100	78.8	emb|CBI38108.3	unnamed protein product	Vitis vinifera
persimmon1SL025026t0001	228.483	107.417	349.55	3.25415	1.70228	0.000234665	0.00203642	89	106	128	132	430	489	2e-171	72.33	Potri.019G054200.3	Populus_trichocarpa	AT3G02750.1		Protein phosphatase 2C family protein	0	75.31	ref|224144954	phosphatase 2C family protein	Populus trichocarpa
persimmon1SL005527t0007	145.127	68.2589	221.996	3.25226	1.70144	2.20253e-12	1.97269e-10	61	74	70	206	225	235	7e-111	64.71	30101.m000376	Ricinus_communis	AT4G17350.1		Plant protein of unknown function (DUF828) with plant pleckstrin homology-like region	2e-141	64.71	ref|255579629	conserved hypothetical protein	Ricinus communis
persimmon1SL019042t0001	350.271	164.835	535.707	3.24995	1.70042	1.37268e-13	1.54899e-11	197	151	147	494	588	529	2e-38	61.82	mrna24403.1-v1.0-hybrid	Fragaria_vesca	AT5G17680.1		disease resistance protein (TIR-NBS-LRR class), putative	1e-41	65.45	emb|CAN61899.1	hypothetical protein VITISV_029813	Vitis vinifera
persimmon1SL002644t0003	532.369	250.596	814.142	3.24882	1.69992	7.53488e-14	9.02396e-12	199	252	301	758	854	832	0	66.27	cassava4.1_004788m	Manihot_esculenta	AT5G32470.1		Haem oxygenase-like, multi-helical	0	64.26	ref|XP_010264845.1	PREDICTED: uncharacterized protein LOC104602750	Nelumbo nucifera
persimmon1SL012897t0002	1615.45	761.263	2469.64	3.24413	1.69783	8.72461e-05	0.000903924	780	755	753	1020	2980	3419	9e-80	69.63	cassava4.1_023865m	Manihot_esculenta	AT5G62920.1	ARR6	response regulator 6	4e-81	62.39	ref|224135721	hypothetical protein POPTR_0015s08130g	Populus trichocarpa
persimmon1SL021247t0001	857.177	403.975	1310.38	3.24372	1.69765	4.52054e-14	5.5851e-12	393	403	419	1080	1454	1406	7e-33	55.56	Eucgr.F01291.1	Eucalyptus_grandis	AT5G17680.1		disease resistance protein (TIR-NBS-LRR class), putative	4e-33	53.39	gb|ACN87577.1	NBS-containing resistance-like protein, partial	Corylus avellana
persimmon1SL000287t0001	676.334	320.201	1032.47	3.22444	1.68905	7.64382e-14	9.11948e-12	297	317	348	792	1180	1135	1e-27	63.53	GSVIVT01004877001	Vitis_vinifera	AT5G17680.1		disease resistance protein (TIR-NBS-LRR class), putative	1e-28	63.1	emb|CDP14589.1	unnamed protein product	Coffea canephora
persimmon1SL018559t0001	608.048	287.957	928.138	3.22319	1.68849	8.34573e-14	9.88147e-12	172	363	331	1194	823	775	2e-146	77.08	evm.model.supercontig_83.74	Carica_papaya	AT4G28400.1		Protein phosphatase 2C family protein	7e-164	78.87	ref|747104263	PREDICTED: probable protein phosphatase 2C 58	Sesamum indicum
persimmon1SL009772t0001	522.982	247.905	798.059	3.21922	1.68671	1.09051e-13	1.26718e-11	276	225	244	885	780	741	2e-18	60	cassava4.1_028330m	Manihot_esculenta	AT5G17680.1		disease resistance protein (TIR-NBS-LRR class), putative	3e-18	57.14	ref|XP_008345717.1	PREDICTED: probable WRKY transcription factor 19 isoform X2	Malus domestica
persimmon1SL009773t0001	519.535	246.408	792.662	3.21687	1.68566	1.13951e-13	1.31435e-11	270	227	243	880	772	738	2e-18	60	cassava4.1_028330m	Manihot_esculenta	AT5G17680.1		disease resistance protein (TIR-NBS-LRR class), putative	5e-19	57.75	ref|XP_008345717.1	PREDICTED: probable WRKY transcription factor 19 isoform X2	Malus domestica
persimmon1SL006793t0003	710.315	337.106	1083.52	3.21419	1.68446	2.23141e-05	0.000292819	282	368	362	490	1374	1391	2e-128	89.47	ppa011025m	Prunus_persica	AT3G02070.1		Cysteine proteinases superfamily protein	9e-142	88.11	ref|595974200	hypothetical protein PRUPE_ppa011031mg	Prunus persica
persimmon1SL009616t0005	936.282	444.71	1427.85	3.21075	1.68291	1.56637e-06	3.02231e-05	532	390	413	739	1789	1761	0	76.94	Potri.001G237100.1	Populus_trichocarpa	AT2G39570.1		ACT domain-containing protein	0	76.35	emb|CDP09019.1	unnamed protein product	Coffea canephora
persimmon1SL006036t0012	4731.55	2249.65	7213.46	3.20648	1.68099	8.43969e-08	2.39825e-06	2313	2314	2135	4103	8865	8730	0	81.32	GSVIVT01010443001	Vitis_vinifera	AT1G67480.1		Galactose oxidase/kelch repeat superfamily protein	0	81.32	ref|225425476	PREDICTED: F-box/kelch-repeat protein At1g67480	Vitis vinifera
persimmon1SL010971t0003	380.555	180.996	580.115	3.20513	1.68038	2.98502e-08	9.77023e-07	282	138	123	359	688	696	4e-15	79.07	cassava4.1_029213m	Manihot_esculenta	AT2G21490.1	LEA	dehydrin LEA	5e-33	48.92	ref|XP_008460975.1	PREDICTED: late embryogenesis abundant protein-like	Cucumis melo
persimmon1SL003762t0005	5189.58	2468.37	7910.79	3.20487	1.68027	0.000301321	0.00248974	3216	2107	2098	2886	10681	10211	0	76.25	mrna34714.1-v1.0-hybrid	Fragaria_vesca	AT1G15520.1	ABCG40,ATABCG40,ATPDR12,PDR12	pleiotropic drug resistance 12	0	76.82	ref|XP_011081908.1	PREDICTED: pleiotropic drug resistance protein 1-like	Sesamum indicum
persimmon1SL021253t0001	1376.63	654.784	2098.48	3.20484	1.68025	5.91544e-14	7.16685e-12	550	668	750	1549	2374	2384	7e-16	53.33	ppa019742m	Prunus_persica	AT5G17680.1		disease resistance protein (TIR-NBS-LRR class), putative	1e-29	52.14	ref|XP_012085802.1	PREDICTED: TMV resistance protein N-like	Jatropha curcas
persimmon1SL021159t0001	340.585	162.126	519.045	3.20149	1.67874	0.00078886	0.00547352	223	137	127	165	695	699
persimmon1SL008835t0001	207.892	98.9881	316.797	3.20035	1.67823	9.5001e-13	9.08116e-11	113	96	88	278	366	310	2e-36	65.17	Ciclev10024129m	Citrus_clementina	AT5G36930.2		Disease resistance protein (TIR-NBS-LRR class) family
persimmon1SL020360t0001	185.946	88.5905	283.301	3.19787	1.67711	9.34163e-07	1.95974e-05	69	105	92	153	359	341	3e-58	66.03	GSVIVT01015294001	Vitis_vinifera	AT4G29140.1		MATE efflux family protein	1e-57	66.03	emb|CBI27993.3	unnamed protein product	Vitis vinifera
persimmon1SL026753t0002	1580.76	753.472	2408.05	3.19594	1.67624	5.64093e-14	6.86086e-12	772	745	747	2276	2561	2406	1e-60	50.67	cassava4.1_032178m	Manihot_esculenta	AT5G17680.1		disease resistance protein (TIR-NBS-LRR class), putative	2e-61	52.02	ref|XP_012085802.1	PREDICTED: TMV resistance protein N-like	Jatropha curcas
persimmon1SL018943t0001	473.108	225.671	720.545	3.1929	1.67487	9.98845e-05	0.00100944	216	231	231	295	893	978	0	81.4	GSVIVT01007243001	Vitis_vinifera	AT4G05520.1	ATEHD2,EHD2	EPS15 homology domain 2	0	86.58	ref|XP_002264320.1	PREDICTED: EH domain-containing protein 3-like	Vitis vinifera
persimmon1SL013696t0001	851.066	406.034	1296.1	3.19209	1.6745	9.28536e-14	1.08705e-11	383	404	434	1171	1404	1321	1e-25	53.19	orange1.1g017315m	Citrus_sinensis	AT5G17680.1		disease resistance protein (TIR-NBS-LRR class), putative	2e-25	54.74	ref|XP_012085802.1	PREDICTED: TMV resistance protein N-like	Jatropha curcas
persimmon1SL012898t0001	7428.64	3548.45	11308.8	3.18698	1.67219	1.56126e-07	4.14276e-06	4179	3486	3068	6459	13624	14010	2e-75	75.97	Ciclev10016676m	Citrus_clementina	AT2G27510.1	ATFD3,FD3	ferredoxin 3	5e-79	75.82	ref|567906835	hypothetical protein CICLE_v10016676mg	Citrus clementina
persimmon1SL023117t0001	327.526	156.863	498.189	3.17595	1.66719	4.94347e-13	4.98461e-11	214	129	128	436	521	540	0	73.23	ppa005313m	Prunus_persica	AT3G07270.1		GTP cyclohydrolase I	0	75.49	ref|XP_011089054.1	PREDICTED: GTP cyclohydrolase 1	Sesamum indicum
persimmon1SL013280t0004	1512.79	725.391	2300.19	3.17097	1.66492	9.14278e-14	1.07438e-11	609	784	785	2412	2214	2289	0	53.97	Ciclev10019177m	Citrus_clementina	AT5G24470.1	APRR5,PRR5	pseudo-response regulator 5	0	56.73	ref|XP_003634174.1	PREDICTED: two-component response regulator-like APRR5 isoform X1	Vitis vinifera
persimmon1SL002326t0001	2698.32	1294.22	4102.42	3.16981	1.66439	0.000309428	0.00254231	1168	1368	1358	1506	5217	5617	7e-153	79.93	Thecc1EG019986t1	Theobroma_cacao	AT1G06130.2	GLX2-4	glyoxalase 2-4	5e-167	79.29	ref|XP_009787477.1	PREDICTED: probable hydroxyacylglutathione hydrolase 2, chloroplast	Nicotiana sylvestris
persimmon1SL020495t0001	419.966	201.534	638.397	3.16768	1.66343	3.00999e-13	3.16789e-11	251	180	174	682	657	583	7e-20	75.47	orange1.1g035646m	Citrus_sinensis	AT5G17680.1		disease resistance protein (TIR-NBS-LRR class), putative
persimmon1SL013262t0002	3533.67	1697.27	5370.06	3.16394	1.66172	2.61231e-05	0.00033356	2046	1609	1463	2454	6906	6792	3e-139	88.76	Thecc1EG011686t1	Theobroma_cacao	AT2G03090.1	ATEXP15,ATEXPA15,ATHEXP ALPHA 1.3,EXP15,EXPA15	expansin A15	7e-163	88.72	ref|590700043	Expansin A1, ALPHA 1.2,EXPA1	Theobroma cacao
persimmon1SL021242t0001	211.415	101.595	321.235	3.16192	1.6608	1.96383e-12	1.77928e-10	67	115	123	239	345	381
persimmon1SL028154t0002	443.014	213.219	672.809	3.15549	1.65786	3.58988e-13	3.71565e-11	113	277	251	799	611	610	0	65.21	29822.m003444	Ricinus_communis	AT5G40010.1	AATP1	AAA-ATPase 1	0	66.39	emb|CDP18111.1	unnamed protein product	Coffea canephora
persimmon1SL015882t0001	494.725	238.384	751.066	3.15066	1.65566	3.19889e-13	3.34418e-11	259	239	220	686	797	778	5e-16	56.72	Medtr4g080060.1	Medicago_truncatula	AT5G17680.1		disease resistance protein (TIR-NBS-LRR class), putative	2e-15	56.72	ref|357474623	disease resistance protein (TIR-NBS-LRR class)	Medicago truncatula
persimmon1SL017728t0003	1357.01	654.624	2059.39	3.14591	1.65348	1.26613e-13	1.43915e-11	627	667	673	1850	2255	2084	2e-61	60.12	Thecc1EG022885t1	Theobroma_cacao	AT2G35980.1	ATNHL10,NHL10,YLS9	Late embryogenesis abundant (LEA) hydroxyproline-rich glycoprotein family	3e-77	53.95	ref|702496726	PREDICTED: protein YLS9-like	Eucalyptus grandis
persimmon1SL004577t0008	2952.39	1426.06	4478.72	3.14064	1.65106	0.000105895	0.00105483	1542	1470	1280	1877	5410	6177	0	63.19	PGSC0003DMP400005789	Solanum_tuberosum	AT1G64720.1	CP5	Polyketide cyclase/dehydrase and lipid transport superfamily protein	0	68.75	ref|XP_011084568.1	PREDICTED: uncharacterized protein LOC105166783	Sesamum indicum
persimmon1SL003711t0002	649.87	314.254	985.487	3.13595	1.6489	6.58045e-05	0.000718803	275	364	307	420	1254	1285	3e-57	60.78	Cucsa.219810.1	Cucumis_sativus	AT2G15570.1	ATHM3,ATM3,GAT1,TRX-M3	Thioredoxin superfamily protein	1e-58	61.33	emb|CDO97185.1	unnamed protein product	Coffea canephora
persimmon1SL017284t0001	220.705	106.732	334.678	3.13569	1.64878	2.89411e-05	0.000363455	117	98	106	153	431	422	5e-130	67.88	GSVIVT01033742001	Vitis_vinifera	AT3G53030.1	SRPK4	ser/arg-rich protein kinase 4	8e-132	68.51	emb|CBI30216.3	unnamed protein product	Vitis vinifera
persimmon1SL001953t0003	816.203	395.479	1236.93	3.12767	1.64509	0.000205506	0.00183064	460	391	343	478	1590	1650	0	71.26	GSVIVT01033018001	Vitis_vinifera	AT5G14020.1		Endosomal targeting BRO1-like domain-containing protein	0	71.26	ref|225451557	PREDICTED: BRO1 domain-containing protein BROX homolog isoform X2	Vitis vinifera
persimmon1SL013603t0003	885.277	428.967	1341.59	3.12749	1.645	3.55064e-05	0.000428683	405	464	418	601	1658	1771	0	75.74	GSVIVT01027361001	Vitis_vinifera	AT5G24530.1	DMR6	2-oxoglutarate (2OG) and Fe(II)-dependent oxygenase superfamily protein	0	75.67	ref|225465379	PREDICTED: 1-aminocyclopropane-1-carboxylate oxidase 5	Vitis vinifera
persimmon1SL018281t0001	724.311	351.027	1097.6	3.12681	1.64469	3.62323e-05	0.000435428	420	325	310	493	1444	1361	0	77.54	Thecc1EG031346t1	Theobroma_cacao	AT5G54380.1	THE1	protein kinase family protein	0	77.58	ref|731432315	PREDICTED: receptor-like protein kinase THESEUS 1 isoform X1	Vitis vinifera
persimmon1SL000667t0011	3879.13	1881.75	5876.51	3.12289	1.64288	2.65744e-08	8.84625e-07	3100	1321	1251	3784	6872	7015	0	73.49	Thecc1EG001050t1	Theobroma_cacao	AT5G65280.1	GCL1	GCR2-like 1	0	75.29	ref|XP_002268951.3	PREDICTED: lanC-like protein GCL1	Vitis vinifera
persimmon1SL023317t0001	194.127	94.3273	293.926	3.11602	1.6397	3.81582e-12	3.31319e-10	145	73	65	250	331	304	0	84.21	Thecc1EG016026t1	Theobroma_cacao	AT4G12420.1	SKU5	Cupredoxin superfamily protein	0	83.96	ref|224071567	monocopper oxidase precursor family protein	Populus trichocarpa
persimmon1SL013484t0001	253.113	123.004	383.223	3.11554	1.63948	1.98729e-12	1.79534e-10	114	128	127	338	406	408	8e-35	57.38	GSVIVT01036400001	Vitis_vinifera	AT5G36930.2		Disease resistance protein (TIR-NBS-LRR class) family	9e-35	56.3	ref|XP_010519811.1	PREDICTED: TMV resistance protein N-like	Tarenaya hassleriana
persimmon1SL006837t0001	864.659	420.556	1308.76	3.11198	1.63783	0.00049192	0.00372672	380	448	437	454	1692	1786	2e-90	65.73	PGSC0003DMP400027087	Solanum_tuberosum	AT1G75180.1		Erythronate-4-phosphate dehydrogenase family protein	1e-120	66.08	ref|XP_006342587.1	PREDICTED: uncharacterized protein At1g01500-like	Solanum tuberosum
persimmon1SL016969t0001	1674.24	817.389	2531.09	3.09656	1.63066	9.85695e-06	0.000149567	926	786	746	1227	3210	3166	0	82.06	PGSC0003DMP400041577	Solanum_tuberosum	AT3G63000.1	NPL41	NPL4-like protein 1	0	82	ref|XP_006352796.1	PREDICTED: NPL4-like protein 1-like	Solanum tuberosum
persimmon1SL014932t0002	512.758	250.413	775.104	3.09531	1.63008	1.62273e-06	3.12143e-05	236	270	245	406	982	939	0	74.86	PGSC0003DMP400034815	Solanum_tuberosum	AT5G44000.1		Glutathione S-transferase family protein	0	68.75	ref|XP_002270355.2	PREDICTED: glutathione S-transferase omega-like 2	Vitis vinifera
persimmon1SL000786t0002	891.062	435.598	1346.53	3.09121	1.62817	6.13459e-13	6.12636e-11	632	373	304	973	1541	1536
persimmon1SL002273t0004	2235.61	1093.21	3378	3.08999	1.6276	5.97732e-08	1.78965e-06	1238	1048	1001	1971	4065	4118	0	89.25	489548	Arabidopsis_lyrata	AT5G27840.1	TOPP8	Calcineurin-like metallo-phosphoesterase superfamily protein	0	88.57	ref|297808747	hypothetical protein ARALYDRAFT_489548	Arabidopsis lyrata subsp. lyrata
persimmon1SL001325t0011	7602.04	3718.21	11485.9	3.08908	1.62718	4.4357e-06	7.50276e-05	4155	3660	3375	5847	14869	13818	2e-92	54.14	Thecc1EG042485t1	Theobroma_cacao	AT3G11150.1		2-oxoglutarate (2OG) and Fe(II)-dependent oxygenase superfamily protein	6e-144	57	ref|XP_010253767.1	PREDICTED: gibberellin 2-beta-dioxygenase 8	Nelumbo nucifera
persimmon1SL011080t0002	492.595	241.023	744.168	3.08754	1.62646	1.71119e-08	6.00317e-07	256	233	235	443	907	884	0	78.05	Gorai.007G193900.1	Gossypium_raimondii	AT5G66200.1	ARO2	armadillo repeat only 2	0	78.48	ref|255586285	conserved hypothetical protein	Ricinus communis
persimmon1SL009586t0001	1654.22	809.653	2498.79	3.08625	1.62585	0.000627582	0.00454201	808	811	816	840	3348	3322	0	82.33	29815.m000497	Ricinus_communis	AT3G53030.1	SRPK4	ser/arg-rich protein kinase 4	0	80.56	ref|XP_002277869.1	PREDICTED: serine/threonine-protein kinase SRPK isoform X1	Vitis vinifera
persimmon1SL013952t0001	1126.12	551.525	1700.71	3.08366	1.62464	3.43106e-13	3.56742e-11	636	520	501	1646	1822	1644	1e-37	61	Solyc07g055390.1.1	Solanum_lycopersicum	AT5G36930.2		Disease resistance protein (TIR-NBS-LRR class) family	7e-38	67.42	ref|XP_009794563.1	PREDICTED: TMV resistance protein N-like	Nicotiana sylvestris
persimmon1SL005059t0003	392.257	192.443	592.071	3.0766	1.62134	1.37477e-12	1.27138e-10	181	197	200	441	669	668	4e-115	87.91	Thecc1EG001066t1	Theobroma_cacao	AT5G10350.1		RNA-binding (RRM/RBD/RNP motifs) family protein	3e-142	88.5	ref|590707027	RNA-binding (RRM/RBD/RNP motifs) family protein isoform 1	Theobroma cacao
persimmon1SL008409t0013	2116.06	1039.62	3192.51	3.07085	1.61864	0.000451112	0.0034697	946	1082	1096	1143	4047	4400	0	76.84	Ciclev10001052m	Citrus_clementina	AT1G32200.1	ACT1,ATS1	phospholipid/glycerol acyltransferase family protein	0	76.97	gb|AGS77295.1	glycerol-3-phosphate acyltransferase	Camellia sinensis
persimmon1SL022128t0001	191.113	93.921	288.305	3.06966	1.61808	1.7088e-05	0.000235406	107	102	73	140	386	340	0	76.35	ppa004238m	Prunus_persica	AT4G20170.1		Domain of unknown function (DUF23)	0	78.43	ref|XP_009757234.1	PREDICTED: uncharacterized protein LOC104210124	Nicotiana sylvestris
persimmon1SL000457t0001	748.052	367.981	1128.12	3.06571	1.61622	0.000595186	0.00435494	383	369	354	384	1509	1496	0	63.76	GSVIVT01037690001	Vitis_vinifera	AT1G50730.1			0	63.59	emb|CAN66283.1	hypothetical protein VITISV_003049	Vitis vinifera
persimmon1SL007828t0001	141.856	69.7965	213.916	3.06485	1.61582	1.11807e-07	3.1038e-06	81	68	60	124	254	265	9e-35	84	mgv1a018567m	Mimulus_guttatus_v1.1	ATCG00050.1		ribosomal protein S16	4e-44	95.95	gb|AIP85213.1	ribosomal protein S16 (chloroplast)	Camellia sinensis
persimmon1SL009771t0001	529.542	262.042	797.043	3.04166	1.60486	1.39753e-12	1.28861e-10	270	250	266	828	791	784
persimmon1SL003440t0008	808.381	400.404	1216.36	3.03782	1.60304	0.000769348	0.00536792	395	382	425	408	1720	1526	0	71.22	ppa000512m	Prunus_persica	AT1G53390.1		P-loop containing nucleoside triphosphate hydrolases superfamily protein	0	71.49	ref|XP_008233295.1	PREDICTED: LOW QUALITY PROTEIN: ABC transporter G family member 24-like	Prunus mume
persimmon1SL004528t0003	458.187	227.275	689.098	3.032	1.60027	2.7366e-06	4.93598e-05	258	203	221	359	844	866	4e-149	77.61	evm.model.supercontig_135.44	Carica_papaya	AT1G31300.1		TRAM, LAG1 and CLN8 (TLC) lipid-sensing domain containing protein	6e-163	80.66	ref|XP_010655931.1	PREDICTED: transmembrane protein 56-like	Vitis vinifera
persimmon1SL004351t0001	870.702	431.912	1309.49	3.03185	1.6002	1.0606e-09	5.23734e-08	415	434	450	831	1487	1614	3e-142	69.95	GSVIVT01038086001	Vitis_vinifera	AT1G17140.2	ICR1,RIP1	interactor of constitutive active rops 1	1e-159	66.75	ref|XP_008226246.1	PREDICTED: interactor of constitutive active ROPs 4-like	Prunus mume
persimmon1SL016458t0002	168.819	83.7615	253.877	3.03095	1.59977	1.95074e-11	1.43474e-09	106	72	73	183	293	288	3e-12	52.94	mrna07428.1-v1.0-hybrid	Fragaria_vesca	AT1G54215.1		proline-rich family protein	8e-12	74.36	ref|593266532	hypothetical protein PHAVU_010G130100g	Phaseolus vulgaris
persimmon1SL016948t0004	2493.81	1237.5	3750.12	3.0304	1.59951	5.43243e-05	0.000616807	1351	1187	1185	1682	4614	4979	1e-180	83.56	Ciclev10020637m	Citrus_clementina	AT4G17370.1		Oxidoreductase family protein	0	84.59	ref|XP_010264365.1	PREDICTED: uncharacterized protein LOC104602385	Nelumbo nucifera
persimmon1SL004042t0007	11851.9	5884.07	17819.8	3.02848	1.59859	6.03869e-07	1.33492e-05	6364	5916	5548	9959	21766	21988	3e-128	59.18	MDP0000308922	Malus_domestica	AT1G53910.1	RAP2.12	related to AP2 12	0	97.83	gb|AFH56410.1	ethylene response factor 3, partial	Diospyros kaki
persimmon1SL029741t0001	423.034	210.086	635.981	3.02724	1.598	2.09955e-12	1.88585e-10	244	197	191	653	676	583	6e-23	69.01	MDP0000689477	Malus_domestica	AT5G36930.2		Disease resistance protein (TIR-NBS-LRR class) family	1e-25	66.2	gb|AAL07542.1	resistance gene analog NBS7	Helianthus annuus
persimmon1SL018647t0001	172.483	85.674	259.291	3.02649	1.59765	6.04912e-06	9.83273e-05	86	82	89	131	318	330	0	69.14	Thecc1EG001594t1	Theobroma_cacao	AT5G63800.1	BGAL6,MUM2	Glycosyl hydrolase family 35 protein	0	70.81	ref|XP_010652936.1	PREDICTED: beta-galactosidase 6 isoform X2	Vitis vinifera
persimmon1SL001996t0003	1228.83	611.266	1846.4	3.02061	1.59484	9.15061e-13	8.8246e-11	879	535	424	1471	2010	2071	0	93.35	Thecc1EG018716t1	Theobroma_cacao	AT3G29360.1		UDP-glucose 6-dehydrogenase family protein	0	93.54	gb|ADB24766.1	UDP-D-glucose dehydrogenase	Gossypium hirsutum
persimmon1SL023657t0002	140.626	70.0084	211.243	3.0174	1.59331	4.46226e-05	0.000520259	63	64	82	99	245	290	5e-73	49.43	Solyc02g084230.1.1	Solanum_lycopersicum	AT5G42520.1	ATBPC6,BBR/BPC6,BPC6	basic pentacysteine 6	7e-83	51.87	ref|698485682	PREDICTED: barley B recombinant-like protein D	Nicotiana sylvestris
persimmon1SL016508t0001	407.945	203.1	612.79	3.01719	1.5932	2.87253e-12	2.51512e-10	187	207	215	567	644	635	4e-36	60.38	Ciclev10018644m	Citrus_clementina	AT4G12010.1		Disease resistance protein (TIR-NBS-LRR class) family
persimmon1SL012570t0005	1556.76	775.557	2337.96	3.01456	1.59195	1.28158e-05	0.000186671	747	819	762	1139	2858	3026	8e-169	69.39	Thecc1EG041481t2	Theobroma_cacao	AT1G72190.1		D-isomer specific 2-hydroxyacid dehydrogenase family protein	0	69.31	ref|590587178	D-isomer specific 2-hydroxyacid dehydrogenase family protein isoform 2	Theobroma cacao
persimmon1SL002422t0001	232.421	116.04	348.803	3.00589	1.58779	1.32156e-07	3.59205e-06	120	107	121	203	403	442	4e-21	62.11	GSVIVT01012890001	Vitis_vinifera	AT2G15580.2		RING/U-box superfamily protein	5e-28	62.11	emb|CBI25596.3	unnamed protein product	Vitis vinifera
persimmon1SL014216t0001	161.283	80.7487	241.817	2.99468	1.5824	2.96764e-08	9.73373e-07	104	67	71	149	272	305	7e-81	51.77	Thecc1EG041865t2	Theobroma_cacao	AT5G59350.1			3e-90	51.77	ref|590589452	Uncharacterized protein isoform 1	Theobroma cacao
persimmon1SL017086t0005	1123.48	562.561	1684.4	2.99416	1.58215	1.24745e-05	0.000182124	676	557	458	831	2094	2135	7e-66	54.29	ppa011062m	Prunus_persica	AT2G23780.1		RING/U-box superfamily protein	1e-80	62.07	ref|720096414	PREDICTED: E3 ubiquitin-protein ligase RNF185 isoform X1	Nelumbo nucifera
persimmon1SL002813t0005	5767.78	2888.85	8646.72	2.99314	1.58166	6.45142e-06	0.000104324	3316	2920	2495	4426	10808	10789	0	78.57	Solyc02g067180.2.1	Solanum_lycopersicum	AT3G01120.1	ATCYS1,CGS,CGS1,MTO1	Pyridoxal phosphate (PLP)-dependent transferases superfamily protein	0	78.57	ref|350536179	cystathionine gamma synthase	Solanum lycopersicum
persimmon1SL011534t0003	1248.46	626.025	1870.89	2.98852	1.57943	1.57326e-12	1.43792e-10	845	535	502	1512	1970	2142	2e-37	66.07	cassava4.1_018511m	Manihot_esculenta	AT1G15400.3
persimmon1SL010017t0001	741.918	373.117	1110.72	2.97687	1.57379	0.000137063	0.00130839	319	419	383	473	1345	1517	5e-99	66.92	GSVIVT01001154001	Vitis_vinifera	AT3G63170.1		Chalcone-flavanone isomerase family protein	6e-117	67.94	ref|XP_009803839.1	PREDICTED: fatty-acid-binding protein 1 isoform X2	Nicotiana sylvestris
persimmon1SL016029t0002	1011.02	508.471	1513.56	2.97669	1.57371	1.32639e-05	0.000192212	602	495	429	744	1901	1901	3e-107	91.98	GSVIVT01021862001	Vitis_vinifera	AT5G28050.1		Cytidine/deoxycytidylate deaminase family protein	4e-123	91.4	ref|802757921	PREDICTED: tRNA(adenine(34)) deaminase, chloroplastic	Jatropha curcas
persimmon1SL009583t0005	586.68	295.086	878.275	2.97633	1.57354	3.32595e-12	2.89589e-10	307	302	276	1056	764	816	3e-162	81.21	Solyc01g006950.2.1	Solanum_lycopersicum	AT3G11820.1	AT-SYR1,ATSYP121,ATSYR1,PEN1,SYP121,SYR1	syntaxin of plants 121	8e-166	81.21	ref|XP_004228675.1	PREDICTED: syntaxin-121-like	Solanum lycopersicum
persimmon1SL019569t0001	598.009	300.871	895.148	2.97519	1.57298	3.24774e-12	2.83569e-10	259	306	339	839	934	922	1e-13	67.39	Ciclev10024379m	Citrus_clementina	AT5G17680.1		disease resistance protein (TIR-NBS-LRR class), putative	3e-14	75	ref|XP_006495323.1	PREDICTED: putative disease resistance protein At4g11170-like, partial	Citrus sinensis
persimmon1SL001981t0002	3629.58	1826.4	5432.77	2.97458	1.57269	3.72467e-06	6.42881e-05	2862	1378	1281	3034	6600	6706	0	64.26	29669.m000814	Ricinus_communis	AT2G40000.1	ATHSPRO2,HSPRO2	ortholog of sugar beet HS1 PRO-1 2	0	71.91	gb|AFQ23178.1	HSPRO	Nicotiana attenuata
persimmon1SL002216t0002	3398.17	1710.02	5086.32	2.97443	1.57261	0.000353875	0.0028456	1731	1683	1725	1942	6451	6896	7e-75	58.48	Migut.D01276.1.p	Mimulus_guttatus_v2.0	AT5G63530.1	ATFP3,FP3	farnesylated protein 3	5e-101	64.51	ref|823179873	PREDICTED: microtubule-associated protein 1B-like	Gossypium raimondii
persimmon1SL008025t0002	260.238	131.008	389.469	2.97286	1.57185	1.38209e-11	1.06407e-09	120	144	130	422	355	394	2e-92	80.72	Ciclev10012950m	Citrus_clementina	AT5G37740.1		Calcium-dependent lipid-binding (CaLB domain) family protein	2e-93	80.61	ref|567876061	hypothetical protein CICLE_v10012950mg	Citrus clementina
persimmon1SL004494t0007	1784	898.179	2669.83	2.97249	1.57167	0.00119447	0.00762187	1035	880	781	853	3774	3394	0	69.96	Solyc01g007130.2.1	Solanum_lycopersicum	AT2G01820.1		Leucine-rich repeat protein kinase family protein	0	73.58	ref|XP_002274910.2	PREDICTED: probable receptor protein kinase TMK1	Vitis vinifera
persimmon1SL000958t0004	1232.93	621.317	1844.54	2.96876	1.56986	6.95636e-07	1.51633e-05	644	595	631	1024	2198	2322	2e-137	90.69	Aquca_013_00831.1	Aquilegia_coerulea	AT1G02130.1	ARA-5,ARA5,ATRAB1B,ATRABD2A,RA-5,RABD2A	RAS 5	4e-137	91.63	ref|XP_009594801.1	PREDICTED: ras-related protein RABD2a	Nicotiana tomentosiformis
persimmon1SL010356t0001	12310.5	6204.71	18416.3	2.96811	1.56955	1.43377e-07	3.86352e-06	9313	5726	5024	34748	13948	15364
persimmon1SL004595t0005	1010.82	509.684	1511.95	2.96645	1.56874	2.27286e-08	7.71857e-07	634	481	416	923	1855	1761	0	66.04	Thecc1EG015743t1	Theobroma_cacao	AT4G35470.1	PIRL4	plant intracellular ras group-related LRR 4	0	66.42	ref|590675754	Plant intracellular ras group-related LRR 4 isoform 1	Theobroma cacao
persimmon1SL001921t0001	751.98	379.372	1124.59	2.96434	1.56771	3.54806e-08	1.13053e-06	415	406	317	677	1343	1360	0	77.19	MDP0000157209	Malus_domestica	AT1G51410.1		NAD(P)-binding Rossmann-fold superfamily protein	0	82.41	gb|ADO51749.1	cinnamyl alcohol dehydrogenase	Camellia sinensis
persimmon1SL012762t0003	2504.68	1264.27	3745.08	2.96225	1.56669	8.73807e-07	1.84301e-05	1514	1183	1113	2088	4469	4706	8e-113	82.98	MDP0000851291	Malus_domestica	AT4G36800.1	RCE1	RUB1 conjugating enzyme 1	2e-115	85.79	ref|595807632	hypothetical protein PRUPE_ppa012122mg	Prunus persica
persimmon1SL002884t0002	593.067	299.477	886.657	2.96068	1.56593	3.2955e-09	1.4387e-07	258	272	369	564	1029	1070
persimmon1SL006408t0002	529.209	267.846	790.572	2.95159	1.56149	0.00151322	0.00920416	235	275	295	241	1072	1062	0	69.09	GSVIVT01020355001	Vitis_vinifera	AT1G16540.1	ABA3,ACI2,ATABA3,LOS5,SIR3	molybdenum cofactor sulfurase (LOS5) (ABA3)	0	69.34	ref|731434095	PREDICTED: molybdenum cofactor sulfurase isoform X1	Vitis vinifera
persimmon1SL004718t0007	1660.34	841.96	2478.73	2.944	1.55778	1.15385e-07	3.19459e-06	1069	757	713	1473	2944	3034	7e-54	73.6	PGSC0003DMP400013982	Solanum_tuberosum	AT5G67190.1	DEAR2	DREB and EAR motif protein 2	4e-135	100	gb|AFH56409.1	ethylene response factor 2, partial	Diospyros kaki
persimmon1SL028338t0001	777.99	394.836	1161.14	2.94082	1.55622	3.92496e-12	3.39851e-10	351	410	425	1015	1282	1199	3e-57	60.42	mrna23849.1-v1.0-hybrid	Fragaria_vesca	AT5G17680.1		disease resistance protein (TIR-NBS-LRR class), putative	1e-60	58.23	emb|CAN64588.1	hypothetical protein VITISV_008452	Vitis vinifera
persimmon1SL025316t0001	447.668	227.298	668.037	2.93903	1.55534	8.13758e-12	6.53893e-10	289	208	185	488	741	779	0	71.4	Thecc1EG005131t2	Theobroma_cacao	AT1G01260.1		basic helix-loop-helix (bHLH) DNA-binding superfamily protein	0	72.91	ref|526118259	Myc2 bHLH protein	Vitis vinifera
persimmon1SL024142t0004	958.897	486.994	1430.8	2.93802	1.55485	2.93298e-07	7.16244e-06	527	489	447	818	1701	1780	1e-127	58.2	Potri.001G349600.1	Populus_trichocarpa	AT5G14700.1		NAD(P)-binding Rossmann-fold superfamily protein	7e-137	58.93	gb|AIX92146.1	cinnamoyl-CoA reductase 1	Betula platyphylla
persimmon1SL009796t0003	643.846	327.361	960.332	2.93355	1.55265	5.31347e-12	4.46474e-10	397	290	294	947	982	956	0	69.74	GSVIVT01000800001	Vitis_vinifera	AT3G58790.1	GAUT15	galacturonosyltransferase 15	0	69.02	ref|XP_012066531.1	PREDICTED: probable galacturonosyltransferase 15 isoform X2	Jatropha curcas
persimmon1SL017964t0001	479.188	244.09	714.286	2.92632	1.54909	7.72765e-12	6.27405e-10	261	242	231	724	755	669	5e-27	66.23	MDP0000177824	Malus_domestica	AT5G17680.1		disease resistance protein (TIR-NBS-LRR class), putative	1e-27	57.61	ref|XP_009373373.1	PREDICTED: TMV resistance protein N-like isoform X2	Pyrus x bretschneideri
persimmon1SL004916t0003	36067.4	18398.1	53736.7	2.92077	1.54635	1.75441e-05	0.000240734	20816	19061	16798	27894	65451	69643	1e-46	74.34	orange1.1g032506m	Citrus_sinensis	AT4G25050.1	ACP4	acyl carrier protein 4	9e-59	78.63	gb|ACE06753.1	plastid acyl carrier protein	Camellia oleifera
persimmon1SL006851t0002	528.503	269.774	787.232	2.91812	1.54504	0.000770601	0.00537426	265	278	267	273	1045	1047	0	79.54	Solyc01g110520.2.1	Solanum_lycopersicum	AT4G34740.1	ASE2,ATASE2,ATPURF2,CIA1	GLN phosphoribosyl pyrophosphate amidotransferase 2	0	79.54	ref|XP_004230902.1	PREDICTED: amidophosphoribosyltransferase, chloroplastic-like	Solanum lycopersicum
persimmon1SL021490t0001	258.899	132.189	385.609	2.9171	1.54453	1.20337e-08	4.39426e-07	160	120	116	240	462	457	7e-65	56.68	GSVIVT01001367001	Vitis_vinifera	AT2G32840.1		proline-rich family protein	3e-80	54.22	ref|731415441	PREDICTED: SH3 domain-containing protein C23A1.17	Vitis vinifera
persimmon1SL004175t0001	2735.46	1396.85	4074.07	2.91662	1.5443	9.79527e-05	0.000993126	1344	1408	1451	1786	5135	5323	0	95.92	cassava4.1_001875m	Manihot_esculenta	AT3G53230.1		ATPase, AAA-type, CDC48 protein	0	95.3	ref|823174919	PREDICTED: cell division cycle protein 48 homolog	Gossypium raimondii
persimmon1SL001082t0004	3066.42	1567.76	4565.09	2.91185	1.54194	0.000151326	0.00142132	1444	1718	1549	1927	5968	5824	0	65.14	Thecc1EG019801t1	Theobroma_cacao	AT2G43820.1	ATSAGT1,GT,SAGT1,SGT1,UGT74F2	UDP-glucosyltransferase 74F2	0	67.38	gb|AKA44587.1	UGTPg35	Panax ginseng
persimmon1SL000284t0002	556.318	284.572	828.063	2.90985	1.54095	7.93643e-12	6.39374e-10	345	256	254	860	872	756	4e-34	71.08	MDP0000689477	Malus_domestica	AT5G36930.2		Disease resistance protein (TIR-NBS-LRR class) family	4e-33	63.74	gb|AAL07542.1	resistance gene analog NBS7	Helianthus annuus
persimmon1SL007006t0002	1271.49	650.557	1892.42	2.90892	1.54048	4.46072e-12	3.79927e-10	742	621	593	2208	1800	1686	7e-34	39.44	Ciclev10024507m	Citrus_clementina	AT5G17680.1		disease resistance protein (TIR-NBS-LRR class), putative	4e-34	46.99	ref|XP_009343054.1	PREDICTED: TMV resistance protein N-like	Pyrus x bretschneideri
persimmon1SL013440t0002	246.468	126.321	366.615	2.90225	1.53717	0.00159387	0.0095985	103	145	132	115	519	468
persimmon1SL010992t0001	697.876	358.027	1037.73	2.89846	1.53529	8.98446e-07	1.89115e-05	422	347	306	582	1297	1239	0	89.41	GSVIVT01013580001	Vitis_vinifera	AT2G43240.1		Nucleotide-sugar transporter family protein	0	89.38	ref|359478080	PREDICTED: CMP-sialic acid transporter 2	Vitis vinifera
persimmon1SL005316t0004	783.29	402.044	1164.54	2.89654	1.53433	1.48239e-05	0.000209763	620	272	317	617	1449	1432	0	75.48	GSVIVT01026477001	Vitis_vinifera	AT4G33440.1		Pectin lyase-like superfamily protein	0	71.58	ref|XP_010547890.1	PREDICTED: probable polygalacturonase	Tarenaya hassleriana
persimmon1SL010259t0001	2685.37	1379.13	3991.6	2.89428	1.5332	1.25437e-06	2.50697e-05	1511	1373	1281	2230	4721	5065	5e-155	96.36	GSVIVT01018748001	Vitis_vinifera	AT5G66140.1	PAD2	proteasome alpha subunit D2	4e-164	96.54	ref|XP_010266816.1	PREDICTED: proteasome subunit alpha type-7-like	Nelumbo nucifera
persimmon1SL010360t0011	2995.45	1538.66	4452.25	2.89359	1.53286	5.55708e-07	1.24429e-05	1692	1533	1401	2522	5321	5537	0	87.44	Migut.J00132.1.p	Mimulus_guttatus_v2.0	AT4G33070.1		Thiamine pyrophosphate dependent pyruvate decarboxylase family protein	0	99.5	gb|AGA15797.1	pyruvate decarboxylase 2	Diospyros kaki
persimmon1SL005390t0001	387.349	199.129	575.568	2.89042	1.53128	7.68524e-09	3.04468e-07	159	186	252	366	662	700
persimmon1SL001408t0002	957.853	493.47	1422.24	2.88211	1.52713	2.62356e-10	1.47495e-08	541	467	475	935	1713	1625	0	59.74	evm.model.supercontig_26.186	Carica_papaya	AT1G76350.1		Plant regulator RWP-RK family protein	0	61.53	ref|731427405	PREDICTED: protein NLP4-like	Vitis vinifera
persimmon1SL021250t0001	493.234	254.803	731.664	2.87149	1.5218	1.82772e-11	1.36026e-09	253	247	266	743	732	725	2e-24	59.72	cassava4.1_000748m	Manihot_esculenta	AT5G17680.1		disease resistance protein (TIR-NBS-LRR class), putative	4e-23	62.5	ref|255582274	leucine-rich repeat-containing protein, putative	Ricinus communis
persimmon1SL024873t0001	321.229	166.001	476.458	2.87021	1.52116	0.000532351	0.00397711	213	140	145	182	638	612	1e-166	70.84	Thecc1EG002458t3	Theobroma_cacao	AT3G07650.1	COL9	CONSTANS-like 9	0	70.84	ref|590712568	B-box type zinc finger protein with CCT domain isoform 1	Theobroma cacao
persimmon1SL016101t0002	1508.33	779.79	2236.88	2.86856	1.52033	0.000125646	0.0012133	762	822	760	972	2815	2934	8e-116	93.14	Gorai.007G029600.2	Gossypium_raimondii	AT1G02130.1	ARA-5,ARA5,ATRAB1B,ATRABD2A,RA-5,RABD2A	RAS 5
persimmon1SL003947t0001	169.505	87.6898	251.321	2.86603	1.51905	3.10458e-09	1.36296e-07	62	108	93	164	283	308	4e-41	52.8	orange1.1g029717m	Citrus_sinensis	AT1G61340.1		F-box family protein	5e-47	54.12	ref|567913797	hypothetical protein CICLE_v10016832mg	Citrus clementina
persimmon1SL016181t0003	594.777	307.777	881.776	2.86499	1.51853	5.20985e-05	0.000593927	303	312	310	408	1105	1136	3e-155	83.67	evm.model.supercontig_140.24	Carica_papaya	AT4G24160.1		alpha/beta-Hydrolases superfamily protein	1e-159	76.84	ref|XP_006352062.1	PREDICTED: abhydrolase domain-containing protein 4-like	Solanum tuberosum
persimmon1SL024353t0001	703.45	364.138	1042.76	2.86364	1.51785	1.3648e-11	1.05336e-09	415	353	326	1008	1075	1051	0	71.67	orange1.1g008963m	Citrus_sinensis	AT2G41640.1		Glycosyltransferase family 61 protein	0	70.9	ref|XP_006492940.1	PREDICTED: uncharacterized protein LOC102628603	Citrus sinensis
persimmon1SL006919t0003	1421.02	735.694	2106.35	2.86308	1.51757	0.00150506	0.00916346	634	705	870	678	2795	2857	0	75.1	GSVIVT01032195001	Vitis_vinifera	AT5G15920.1	SMC5	structural maintenance of chromosomes 5	0	75.1	ref|225450013	PREDICTED: structural maintenance of chromosomes protein 5	Vitis vinifera
persimmon1SL022783t0001	382.168	197.982	566.355	2.86064	1.51634	2.09263e-07	5.34843e-06	259	180	155	344	632	725	9e-30	50.3	Potri.007G042600.1	Populus_trichocarpa	AT5G66800.1			4e-45	48.9	ref|590704697	Uncharacterized protein TCM_000598	Theobroma cacao
persimmon1SL002467t0001	2165.13	1121.77	3208.5	2.8602	1.51612	1.85133e-07	4.81037e-06	1507	1123	740	1958	3829	3866	2e-141	82.76	Medtr1g006300.1	Medicago_truncatula	ATMG00030.1			4e-113	98.15	gb|442803155	hypothetical protein (mitochondrion)	Vicia faba
persimmon1SL001069t0002	9494.4	4920.81	14068	2.85888	1.51545	0.000188347	0.00170057	5931	4420	4440	5959	18456	17859	0	72.86	Gorai.007G259700.4	Gossypium_raimondii	AT3G03790.2		ankyrin repeat family protein / regulator of chromosome condensation (RCC1) family protein	0	74.98	ref|XP_002265056.1	PREDICTED: uncharacterized protein LOC100261641	Vitis vinifera
persimmon1SL007091t0003	2845.78	1477	4214.56	2.85347	1.51272	0.000304802	0.00251253	1153	1706	1578	1710	5498	5457	0	77.05	Ciclev10000273m	Citrus_clementina	AT4G22200.1	AKT2,AKT2/3,AKT3,KT2/3	potassium transport 2/3	0	79.15	ref|XP_002268924.1	PREDICTED: potassium channel AKT2/3	Vitis vinifera
persimmon1SL021721t0001	191.167	99.2242	283.11	2.85324	1.5126	0.000244862	0.00211191	108	93	97	123	325	402	3e-72	67.74	cassava4.1_016913m	Manihot_esculenta	AT2G01670.1	atnudt17,NUDT17	nudix hydrolase homolog 17	2e-78	65.22	ref|359488225	PREDICTED: nudix hydrolase 18, mitochondrial	Vitis vinifera
persimmon1SL022873t0001	23564.7	12233.5	34896	2.85249	1.51222	6.38512e-12	5.28006e-10	17875	10356	9326	35012	36639	34692	0	96.6	cassava4.1_003331m	Manihot_esculenta	AT5G02500.1	AT-HSC70-1,HSC70,HSC70-1,HSP70-1	heat shock cognate protein 70-1	0	96.15	ref|XP_009409520.1	PREDICTED: heat shock cognate 70 kDa protein 2	Musa acuminata subsp. malaccensis
persimmon1SL002919t0004	2011.84	1045.65	2978.03	2.84802	1.50996	0.000545801	0.00406042	1079	1066	995	1116	3864	3967	0	85.54	Gorai.001G071200.2	Gossypium_raimondii	AT1G74920.1	ALDH10A8	aldehyde dehydrogenase 10A8	0	91.33	gb|AFP19449.1	betaine-aldehyde dehydrogenase	Camellia sinensis
persimmon1SL009274t0001	146.007	75.9186	216.095	2.8464	1.50914	0.000585943	0.00429435	56	86	85	82	290	277	2e-157	74.05	Gorai.004G231300.1	Gossypium_raimondii	AT3G45010.1	scpl48	serine carboxypeptidase-like 48	8e-158	74.05	ref|823153222	PREDICTED: serine carboxypeptidase-like	Gossypium raimondii
persimmon1SL019800t0001	265.963	138.415	393.51	2.84296	1.5074	5.25204e-08	1.59232e-06	132	134	150	242	455	488
persimmon1SL005858t0005	902.359	470.334	1334.38	2.8371	1.50442	1.69275e-11	1.26887e-09	359	516	538	1302	1375	1332	0	86.68	29822.m003459	Ricinus_communis	AT5G15070.1		Phosphoglycerate mutase-like family protein	0	94.94	ref|XP_010661008.1	PREDICTED: inositol hexakisphosphate and diphosphoinositol-pentakisphosphate kinase 1-like isoform X1	Vitis vinifera
persimmon1SL001041t0001	4829.25	2519.02	7139.47	2.83423	1.50296	2.3463e-05	0.000304697	2673	2520	2382	3508	9095	8858	0	69.4	ppa002508m	Prunus_persica	AT3G11920.1		glutaredoxin-related	0	63.54	ref|XP_002272955.2	PREDICTED: uncharacterized protein LOC100263256	Vitis vinifera
persimmon1SL013594t0003	1422.42	742.831	2102.02	2.82974	1.50067	1.60589e-05	0.000223395	732	785	716	1057	2645	2619	3e-158	84.47	cassava4.1_012418m	Manihot_esculenta	AT3G03800.1	ATSYP131,SYP131	syntaxin of plants 131	5e-177	84.26	ref|703149113	Putative syntaxin-131	Morus notabilis
persimmon1SL008070t0013	8132.07	4247.37	12016.8	2.82923	1.50041	2.80252e-07	6.87155e-06	4222	4257	4340	7060	14176	14933	4e-88	57.63	ppa008085m	Prunus_persica	AT5G50915.1		basic helix-loop-helix (bHLH) DNA-binding superfamily protein	2e-99	59.6	ref|595847243	hypothetical protein PRUPE_ppa008085mg	Prunus persica
persimmon1SL021952t0001	151.493	79.1293	223.857	2.829	1.50029	0.000179487	0.00163855	83	83	71	99	261	312	1e-179	78.25	Migut.M01896.2.p	Mimulus_guttatus_v2.0	AT4G21160.1	AGD12,ZAC	Calcium-dependent ARF-type GTPase activating protein family	0	77.34	emb|CDP17304.1	unnamed protein product	Coffea canephora
persimmon1SL017621t0004	1927.69	1007.22	2848.16	2.82774	1.49965	9.58673e-07	2.00443e-05	1161	999	890	1628	3408	3543	4e-72	86.51	GSVIVT01009495001	Vitis_vinifera	AT5G42890.1	ATSCP2,SCP2	sterol carrier protein 2	1e-72	86.4	ref|225458611	PREDICTED: non-specific lipid-transfer protein-like	Vitis vinifera
persimmon1SL003410t0010	2314.77	1209.55	3419.99	2.82749	1.49952	0.000838055	0.00572839	1227	1167	1237	1218	4473	4583	0	73	Potri.002G047500.1	Populus_trichocarpa	AT3G63380.1		ATPase E1-E2 type family protein / haloacid dehalogenase-like hydrolase family protein	0	73.44	ref|XP_002274787.1	PREDICTED: calcium-transporting ATPase 12, plasma membrane-type	Vitis vinifera
persimmon1SL008740t0002	1238.86	648.071	1829.66	2.82323	1.49735	0.000561118	0.00414938	551	690	704	700	2310	2487	2e-179	67.86	Thecc1EG025268t1	Theobroma_cacao	AT4G18530.1		Protein of unknown function (DUF707)	0	65.64	ref|590638458	Uncharacterized protein isoform 1	Theobroma cacao
persimmon1SL013671t0001	1367.44	716.108	2018.78	2.8191	1.49524	0.000207858	0.00184738	859	626	664	868	2521	2673	1e-82	68.09	cassava4.1_012667m	Manihot_esculenta	AT3G02550.1	LBD41	LOB domain-containing protein 41	9e-106	68.38	ref|802634388	PREDICTED: LOB domain-containing protein 40	Jatropha curcas
persimmon1SL023180t0001	964.101	505.588	1422.61	2.81378	1.49251	0.000504965	0.00381169	387	522	610	564	1777	1936	0	87.24	cassava4.1_009835m	Manihot_esculenta	AT5G57410.1		Afadin/alpha-actinin-binding protein	0	85.79	ref|XP_008223691.1	PREDICTED: afadin- and alpha-actinin-binding protein A isoform X1	Prunus mume
persimmon1SL003188t0011	2486.42	1304.09	3668.74	2.81325	1.49224	0.000271817	0.00229448	1205	1326	1387	1515	4641	4867	1e-145	69.23	GSVIVT01020656001	Vitis_vinifera	AT1G06270.1		Pentatricopeptide repeat (PPR) superfamily protein	7e-150	58.67	ref|XP_008229136.1	PREDICTED: zingipain-2	Prunus mume
persimmon1SL030507t0001	1251.18	656.368	1845.99	2.81243	1.49182	1.88691e-11	1.39765e-09	662	643	668	2216	1744	1592	5e-20	46.79	Potri.T049800.1	Populus_trichocarpa	AT1G69550.1		disease resistance protein (TIR-NBS-LRR class)
persimmon1SL000288t0001	1140.66	599.036	1682.28	2.80831	1.4897	2.15691e-11	1.57296e-09	665	584	555	1502	1841	1722	6e-55	65.57	mrna23849.1-v1.0-hybrid	Fragaria_vesca	AT5G17680.1		disease resistance protein (TIR-NBS-LRR class), putative	2e-58	68.8	gb|AAL07542.1	resistance gene analog NBS7	Helianthus annuus
persimmon1SL016918t0001	420.186	220.991	619.382	2.80275	1.48684	5.9122e-11	3.89881e-09	230	209	223	565	662	633	0	72.34	Solyc09g018230.1.1	Solanum_lycopersicum	AT5G01830.1		ARM repeat superfamily protein	0	71.64	ref|XP_011095117.1	PREDICTED: U-box domain-containing protein 16	Sesamum indicum
persimmon1SL005340t0007	2281.02	1199.69	3362.34	2.80267	1.4868	2.23355e-05	0.000292976	1247	1267	1093	1667	4189	4247	0	61.22	29948.m000687	Ricinus_communis	AT3G21630.1	CERK1,LYSM RLK1	chitin elicitor receptor kinase 1	0	64.52	emb|CBI28844.3	unnamed protein product	Vitis vinifera
persimmon1SL021339t0001	1968.14	1035.36	2900.93	2.80186	1.48638	1.60452e-07	4.23956e-06	1178	1030	910	1729	3501	3492	3e-134	78.62	PGSC0003DMP400053781	Solanum_tuberosum	AT4G25030.1			2e-152	78.77	ref|XP_010278810.1	PREDICTED: uncharacterized protein LOC104612882	Nelumbo nucifera
persimmon1SL011840t0002	1034.87	544.977	1524.76	2.79784	1.48431	2.81734e-11	1.97016e-09	579	540	519	1073	1769	1740	0	90.33	Potri.005G209500.3	Populus_trichocarpa	AT3G63140.1	CSP41A	chloroplast stem-loop binding protein of 41 kDa	0	86.78	ref|566172819	hypothetical protein POPTR_0005s23110g	Populus trichocarpa
persimmon1SL003124t0002	18124.6	9554.92	26694.2	2.79376	1.48221	1.8648e-11	1.38456e-09	11000	9527	8749	20061	29243	32014	3e-92	85.16	Lus10030070	Linum_usitatissimum	AT1G80160.1		Lactoylglutathione lyase / glyoxalase I family protein	7e-100	83.33	ref|XP_009604167.1	PREDICTED: uncharacterized protein LOC104099009	Nicotiana tomentosiformis
persimmon1SL008338t0017	10242.5	5400.05	15084.9	2.79347	1.48206	0.000147558	0.0013922	6727	4963	4651	6763	18861	19762	0	79.08	cassava4.1_008121m	Manihot_esculenta	AT5G17230.2	PSY	PHYTOENE SYNTHASE	0	99.31	gb|222107186	phytoene synthase	Diospyros kaki
persimmon1SL012376t0004	1723.34	908.725	2537.95	2.79287	1.48175	2.43805e-11	1.75123e-09	900	961	872	2023	2783	2821	3e-178	83.67	GSVIVT01031671001	Vitis_vinifera	AT2G43120.1		RmlC-like cupins superfamily protein	0	83.84	ref|XP_002268298.1	PREDICTED: pirin-like protein	Vitis vinifera
persimmon1SL001760t0017	4283.15	2259.92	6306.37	2.79052	1.48054	2.18899e-11	1.59124e-09	2494	2246	2066	4681	6834	7469	6e-124	79.81	Thecc1EG001952t2	Theobroma_cacao	AT2G30860.1	ATGSTF7,ATGSTF9,GLUTTR,GSTF9	glutathione S-transferase PHI 9	7e-127	79.52	ref|XP_006484981.1	PREDICTED: glutathione S-transferase F9-like	Citrus sinensis
persimmon1SL010786t0003	245.109	129.36	360.857	2.78956	1.48004	1.90338e-10	1.11e-08	124	142	122	322	372	389	0	76.4	ppa002801m	Prunus_persica	AT4G00750.1		S-adenosyl-L-methionine-dependent methyltransferases superfamily protein	0	75.82	ref|596050059	hypothetical protein PRUPE_ppa002801mg	Prunus persica
persimmon1SL001199t0004	2867.57	1513.88	4221.25	2.78836	1.47942	2.62387e-06	4.75824e-05	1593	1509	1447	2317	5085	5289	0	78.25	GSVIVT01012140001	Vitis_vinifera	AT4G20070.1	AAH,ATAAH	allantoate amidohydrolase	0	76.89	emb|CBI27216.3	unnamed protein product	Vitis vinifera
persimmon1SL023106t0009	1289.34	681.043	1897.64	2.78638	1.47839	2.9863e-11	2.06975e-09	697	652	703	1783	1985	1943	4e-94	46.39	PGSC0003DMP400041858	Solanum_tuberosum	AT5G17680.1		disease resistance protein (TIR-NBS-LRR class), putative	7e-98	50.75	ref|XP_010256443.1	PREDICTED: TMV resistance protein N-like isoform X2	Nelumbo nucifera
persimmon1SL012797t0002	335.847	177.448	494.246	2.7853	1.47783	3.53438e-09	1.53016e-07	212	161	159	321	611	552	0	74.73	Solyc05g056420.2.1	Solanum_lycopersicum	AT5G63770.1	ATDGK2,DGK2	diacylglycerol kinase 2	0	78.31	ref|XP_002272045.1	PREDICTED: diacylglycerol kinase 2	Vitis vinifera
persimmon1SL019400t0001	1020.96	539.633	1502.29	2.7839	1.47711	3.3127e-11	2.27579e-09	704	491	426	1403	1598	1517	0	85.03	Potri.006G249200.1	Populus_trichocarpa	AT2G26640.1	KCS11	3-ketoacyl-CoA synthase 11	0	85.41	ref|XP_011081914.1	PREDICTED: 3-ketoacyl-CoA synthase 11	Sesamum indicum
persimmon1SL002274t0004	3986.6	2108.03	5865.17	2.7823	1.47628	0.000823312	0.00565855	1699	2321	2324	2174	7522	7933	3e-106	46.24	GSVIVT01011103001	Vitis_vinifera	AT4G02880.2			1e-138	48.05	ref|698551028	PREDICTED: uncharacterized protein LOC104220068	Nicotiana sylvestris
persimmon1SL025323t0001	1082.08	572.211	1591.95	2.7821	1.47617	3.04192e-06	5.38113e-05	614	591	514	873	1876	2033	0	98.4	cassava4.1_012284m	Manihot_esculenta	AT5G23540.1		Mov34/MPN/PAD-1 family protein	0	98.4	ref|697117419	PREDICTED: 26S proteasome non-ATPase regulatory subunit 14 homolog	Nicotiana tomentosiformis
persimmon1SL031426t0002	625.673	331.311	920.036	2.77695	1.4735	5.77858e-11	3.82684e-09	318	334	344	1109	814	845
persimmon1SL017790t0002	1704.43	902.746	2506.12	2.77611	1.47306	2.90537e-11	2.02714e-09	867	911	934	2907	2417	2213	9e-33	37.37	GSVIVT01004877001	Vitis_vinifera	AT5G17680.1		disease resistance protein (TIR-NBS-LRR class), putative	5e-55	36.6	ref|XP_009366533.1	PREDICTED: TMV resistance protein N-like	Pyrus x bretschneideri
persimmon1SL001669t0004	3027.35	1604.1	4450.6	2.77451	1.47223	2.6522e-11	1.87562e-09	2360	1445	1076	3695	4876	4886	4e-96	67.14	Eucgr.H01172.1	Eucalyptus_grandis	AT1G02930.1	ATGST1,ATGSTF3,ATGSTF6,ERD11,GST1,GSTF6	glutathione S-transferase 6	7e-98	63.85	ref|XP_011079702.1	PREDICTED: glutathione S-transferase-like	Sesamum indicum
persimmon1SL000837t0002	13553.2	7182.59	19923.8	2.77391	1.47192	2.05507e-05	0.000274519	8688	7059	6095	10364	23914	25816	4e-106	80.38	orange1.1g024155m	Citrus_sinensis	AT4G22920.1	ATNYE1,NYE1	non-yellowing 1	5e-123	73.98	ref|XP_006477349.1	PREDICTED: uncharacterized protein LOC102625350	Citrus sinensis
persimmon1SL003670t0001	1130.89	599.337	1662.45	2.77381	1.47187	3.68117e-11	2.51236e-09	610	584	605	1553	1786	1662	1e-33	68.66	MDP0000584095	Malus_domestica	AT5G36930.2		Disease resistance protein (TIR-NBS-LRR class) family	5e-27	65.22	ref|XP_014515252.1	PREDICTED: disease resistance protein RML1B-like	Vigna radiata var. radiata
persimmon1SL008646t0006	657.924	348.943	966.906	2.77096	1.47039	0.000498426	0.0037687	421	303	324	382	1295	1228	0	68.2	ppa000102m	Prunus_persica	AT3G14270.1	FAB1B	phosphatidylinositol-4-phosphate 5-kinase family protein	0	72.51	ref|731401660	PREDICTED: 1-phosphatidylinositol-3-phosphate 5-kinase FAB1B	Vitis vinifera
persimmon1SL005628t0003	4058.81	2152.76	5964.86	2.77079	1.4703	2.18816e-05	0.000288597	2276	2306	2073	3179	7366	7572
persimmon1SL015112t0001	1003.7	532.737	1474.66	2.76808	1.46888	1.50982e-07	4.03368e-06	585	498	523	891	1703	1841	0	91.04	PGSC0003DMP400044352	Solanum_tuberosum	AT1G60810.1	ACLA-2	ATP-citrate lyase A-2	0	91.96	ref|731342688	PREDICTED: ATP-citrate synthase alpha chain protein 1	Beta vulgaris subsp. vulgaris
persimmon1SL017067t0002	771.432	409.629	1133.24	2.76649	1.46806	0.000362417	0.00289878	366	423	441	465	1410	1530	0	70.59	GSVIVT01032657001	Vitis_vinifera	AT2G40770.1		zinc ion binding;DNA binding;helicases;ATP binding;nucleic acid binding	0	70.59	ref|XP_010658167.1	PREDICTED: E3 ubiquitin-protein ligase SHPRH isoform X1	Vitis vinifera
persimmon1SL020444t0001	441.457	234.733	648.182	2.76136	1.46538	1.02718e-10	6.53923e-09	252	229	226	657	650	643	3e-15	51.9	Medtr4g080060.1	Medicago_truncatula	AT5G17680.1		disease resistance protein (TIR-NBS-LRR class), putative	1e-14	51.9	ref|357474623	disease resistance protein (TIR-NBS-LRR class)	Medicago truncatula
persimmon1SL001495t0007	8143.83	4333.37	11954.3	2.75866	1.46397	5.88221e-09	2.39721e-07	5263	4088	3742	7759	14095	14139	0	96.76	30025.m000589	Ricinus_communis	AT5G02500.1	AT-HSC70-1,HSC70,HSC70-1,HSP70-1	heat shock cognate protein 70-1	0	96.5	ref|225434984	PREDICTED: heat shock cognate 70 kDa protein 2	Vitis vinifera
persimmon1SL002381t0007	3529.82	1882.59	5177.06	2.74997	1.45942	6.52803e-06	0.000105291	2107	1900	1659	2773	6482	6312	9e-167	78.87	GSVIVT01024696001	Vitis_vinifera	AT2G30080.1	ATZIP6,ZIP6	ZIP metal ion transporter family	0	78.81	ref|225434524	PREDICTED: zinc transporter 6, chloroplastic	Vitis vinifera
persimmon1SL001258t0005	918.705	490.032	1347.38	2.74957	1.45921	8.28363e-08	2.36898e-06	510	485	481	820	1568	1661	3e-55	50.64	Ciclev10021941m	Citrus_clementina	AT3G47640.1	PYE	basic helix-loop-helix (bHLH) DNA-binding superfamily protein	5e-66	50.64	ref|567894244	hypothetical protein CICLE_v10021941mg	Citrus clementina
persimmon1SL000084t0001	515.671	275.113	756.228	2.74879	1.4588	0.000149487	0.00140743	415	218	202	362	948	968
persimmon1SL019396t0003	1992.51	1063.94	2921.08	2.74554	1.45709	4.34788e-11	2.91019e-09	1045	1064	1089	3302	2886	2600	5e-32	42.52	MDP0000144730	Malus_domestica	AT5G17680.1		disease resistance protein (TIR-NBS-LRR class), putative	3e-35	43.66	ref|XP_010646757.1	PREDICTED: TMV resistance protein N-like	Vitis vinifera
persimmon1SL027587t0001	200.476	107.214	293.737	2.73973	1.45403	0.000328842	0.00267333	123	103	97	122	374	386	2e-24	81.54	ppa005921m	Prunus_persica	AT4G39140.5		RING/U-box superfamily protein	4e-29	81.54	ref|645262829	PREDICTED: uncharacterized protein LOC103335694	Prunus mume
persimmon1SL022468t0001	756.134	404.383	1107.88	2.73969	1.45401	7.73185e-11	5.00377e-09	410	393	412	1389	1019	926	7e-19	55.17	Potri.019G069200.1	Populus_trichocarpa	AT5G17680.1		disease resistance protein (TIR-NBS-LRR class), putative	1e-10	46.88	gb|KDP26905.1	hypothetical protein JCGZ_18063	Jatropha curcas
persimmon1SL016817t0001	559.129	299.05	819.209	2.73937	1.45384	1.05001e-10	6.67096e-09	306	265	328	872	827	763	6e-31	58.59	orange1.1g017315m	Citrus_sinensis	AT5G17680.1		disease resistance protein (TIR-NBS-LRR class), putative	3e-30	58.59	gb|641815528	hypothetical protein CISIN_1g017364mg	Citrus sinensis
persimmon1SL002272t0003	1693.53	905.901	2481.17	2.73889	1.45359	3.053e-06	5.3946e-05	1075	861	794	1406	2836	3222	3e-25	77.94	Phvul.010G103800.1	Phaseolus_vulgaris	AT1G01490.1		Heavy metal transport/detoxification superfamily protein	1e-52	71.25	ref|XP_011093080.1	PREDICTED: uncharacterized protein LOC105173122	Sesamum indicum
persimmon1SL006632t0002	141.03	75.4889	206.572	2.73646	1.45231	1.57818e-09	7.44054e-08	81	73	72	141	242	238	1e-72	35.81	Potri.009G085300.1	Populus_trichocarpa	AT3G02645.1		Plant protein of unknown function (DUF247)	6e-17	43.12	ref|XP_010687822.1	PREDICTED: putative UPF0481 protein At3g02645	Beta vulgaris subsp. vulgaris
persimmon1SL006809t0002	1410.33	755.312	2065.34	2.73442	1.45123	6.74244e-05	0.000732552	621	872	777	987	2555	2665	0	76.64	Gorai.005G113500.1	Gossypium_raimondii	AT1G20560.1	AAE1	acyl activating enzyme 1	0	77.87	ref|XP_002270022.1	PREDICTED: probable acyl-activating enzyme 1, peroxisomal isoform X1	Vitis vinifera
persimmon1SL008374t0002	9645.18	5168.53	14121.8	2.73227	1.4501	0.000625342	0.00452895	6226	5009	4456	5564	18468	18479	1e-177	84.31	GSVIVT01031662001	Vitis_vinifera	AT1G10830.1	Z-ISO,Z-ISO1.1,Z-ISO1.2	15-cis-zeta-carotene isomerase	0	70.63	ref|XP_010245966.1	PREDICTED: 15-cis-zeta-carotene isomerase, chloroplastic	Nelumbo nucifera
persimmon1SL009644t0003	363.45	195.032	531.868	2.72708	1.44736	8.87902e-07	1.87022e-05	317	148	119	342	607	648	9e-18	64.46	cassava4.1_024742m	Manihot_esculenta	AT5G59030.1	COPT1	copper transporter 1	4e-55	58.97	ref|802563505	PREDICTED: copper transporter 6-like	Jatropha curcas
persimmon1SL004773t0013	5184.22	2782.36	7586.07	2.72649	1.44704	0.000646291	0.00465693	2442	2815	3104	2934	10107	9754	0	68.36	ppa003228m	Prunus_persica	AT2G31890.1	ATRAP,RAP	RAP	0	68.21	ref|XP_002276208.1	PREDICTED: uncharacterized protein LOC100257808	Vitis vinifera
persimmon1SL001927t0005	1671.89	898.335	2445.44	2.72219	1.44477	7.18068e-07	1.55439e-05	1074	808	815	1424	2942	2981	0	61.54	29929.m004566	Ricinus_communis	AT1G05840.1		Eukaryotic aspartyl protease family protein	0	61.54	ref|255547548	Aspartic proteinase Asp1 precursor, putative	Ricinus communis
persimmon1SL006651t0001	410.393	220.719	600.068	2.7187	1.44292	1.93588e-10	1.12476e-08	232	214	218	685	594	523	0	69.01	cassava4.1_006119m	Manihot_esculenta	AT3G23560.1	ALF5	MATE efflux family protein	0	68.11	ref|XP_009340793.1	PREDICTED: MATE efflux family protein ALF5-like	Pyrus x bretschneideri
persimmon1SL005216t0003	324.564	174.635	474.494	2.71706	1.44205	2.89348e-10	1.61508e-08	157	198	171	367	545	513	5e-28	62.92	PGSC0003DMP400038363	Solanum_tuberosum	AT4G16400.1			3e-29	57.58	ref|731330046	PREDICTED: uncharacterized protein LOC104891846	Beta vulgaris subsp. vulgaris
persimmon1SL002157t0018	19654.6	10591.9	28717.4	2.71126	1.43897	0.00157676	0.00951662	9140	10990	11819	9888	39472	37002	0	69.29	30114.m000509	Ricinus_communis	AT4G28080.1		Tetratricopeptide repeat (TPR)-like superfamily protein	0	71.21	ref|XP_003633167.1	PREDICTED: clustered mitochondria protein homolog	Vitis vinifera
persimmon1SL024712t0002	1466.86	790.69	2143.03	2.71033	1.43847	2.70585e-06	4.88898e-05	851	775	749	1190	2658	2592	2e-95	68.49	Gorai.009G258500.2	Gossypium_raimondii	AT4G09830.1		Uncharacterised conserved protein UCP009193	1e-97	68.95	emb|CDP11436.1	unnamed protein product	Coffea canephora
persimmon1SL024465t0001	1619.92	873.402	2366.44	2.70945	1.438	0.000468909	0.00358016	919	798	906	953	3098	3059	0	66.56	ppa001097m	Prunus_persica	AT5G54730.1	ATATG18F,ATG18F,G18F	homolog of yeast autophagy 18 (ATG18) F	0	68.98	ref|XP_002279886.1	PREDICTED: autophagy-related protein 18f isoform X1	Vitis vinifera
persimmon1SL026414t0003	752.381	405.864	1098.9	2.70755	1.43699	1.47382e-10	8.94537e-09	428	378	413	781	1228	1300	5e-17	57.35	Gorai.002G164900.1	Gossypium_raimondii	AT1G24100.1	UGT74B1	UDP-glucosyl transferase 74B1	5e-18	54.79	gb|KJB15210.1	hypothetical protein B456_002G164900	Gossypium raimondii
persimmon1SL001089t0003	3560.71	1923.47	5197.96	2.70239	1.43424	8.37848e-11	5.41104e-09	2342	1812	1651	5117	5128	5454	7e-87	70	Potri.005G218200.1	Populus_trichocarpa	AT5G43700.1	ATAUX2-11,IAA4	AUX/IAA transcriptional regulator family protein	3e-90	71.65	ref|XP_009764468.1	PREDICTED: auxin-induced protein 22D-like	Nicotiana sylvestris
persimmon1SL021237t0001	507.451	274.233	740.67	2.70088	1.43343	2.21278e-10	1.26448e-08	289	260	274	657	776	792
persimmon1SL027147t0001	4581.48	2477.44	6685.52	2.69856	1.43219	1.55099e-05	0.000216722	5307	1663	1481	4677	8156	7896	1e-109	72.73	Gorai.009G006400.1	Gossypium_raimondii	AT5G57560.1	TCH4,XTH22	Xyloglucan endotransglucosylase/hydrolase family protein	7e-150	92.56	gb|AHE13906.1	xyloglucan endotransglucosylase/hydrolase 9	Diospyros kaki
persimmon1SL020844t0001	710.451	384.302	1036.6	2.69736	1.43155	1.57738e-10	9.42751e-09	433	383	341	720	1235	1162	3e-103	96.69	orange1.1g024250m	Citrus_sinensis	AT5G17920.1	ATCIMS,ATMETS,ATMS1	Cobalamin-independent synthase family protein	3e-103	95.33	gb|AAF26735.1	methionine synthase	Coffea arabica
persimmon1SL020187t0002	822.574	445.223	1199.93	2.69512	1.43035	1.4556e-10	8.86923e-09	438	433	466	1359	1166	1084	9e-13	43.48	Ciclev10018725m	Citrus_clementina	AT4G12010.1		Disease resistance protein (TIR-NBS-LRR class) family	3e-12	45.35	ref|645288792	PREDICTED: TMV resistance protein N-like	Prunus mume
persimmon1SL002304t0001	3015.89	1633.32	4398.46	2.69295	1.42919	0.000828818	0.00568889	1514	1571	1822	1665	5838	5711	0	56.13	ppa000115m	Prunus_persica	AT1G28420.1	HB-1	homeobox-1	0	58.24	ref|XP_009613461.1	PREDICTED: uncharacterized protein LOC104106591 isoform X2	Nicotiana tomentosiformis
persimmon1SL013935t0001	591.677	320.494	862.861	2.69229	1.42883	0.00148397	0.00907529	284	310	368	304	1091	1196	0	82.73	Thecc1EG034366t1	Theobroma_cacao	AT1G42430.1			0	81.32	ref|590595163	Uncharacterized protein isoform 1	Theobroma cacao
persimmon1SL028142t0001	807.579	438.046	1177.11	2.68719	1.4261	1.65958e-10	9.89905e-09	516	424	376	1078	1263	1200	2e-30	92.98	Migut.B01325.1.p	Mimulus_guttatus_v2.0	AT3G12630.1		A20/AN1-like zinc finger family protein
persimmon1SL000283t0001	389.231	211.217	567.244	2.6856	1.42525	3.47118e-10	1.91362e-08	249	200	186	557	593	556	2e-33	76.32	MDP0000689477	Malus_domestica	AT5G36930.2		Disease resistance protein (TIR-NBS-LRR class) family
persimmon1SL002151t0001	1332.84	723.582	1942.09	2.684	1.42438	0.000102085	0.00102538	600	809	766	911	2429	2494	0	73.49	GSVIVT01031842001	Vitis_vinifera	AT2G15860.1			0	73.64	ref|225428661	PREDICTED: uncharacterized protein LOC100262433	Vitis vinifera
persimmon1SL012160t0005	4488.56	2436.84	6540.27	2.68391	1.42434	2.03788e-07	5.2342e-06	3304	2040	2007	4099	7613	7970	0	91.77	PGSC0003DMP400044352	Solanum_tuberosum	AT1G60810.1	ACLA-2	ATP-citrate lyase A-2	0	92.2	ref|698488243	PREDICTED: ATP-citrate synthase alpha chain protein 2-like	Nicotiana sylvestris
persimmon1SL004315t0001	2476.31	1345.83	3606.79	2.67996	1.42221	7.43544e-09	2.9645e-07	1621	1248	1200	2387	4031	4447	5e-131	100	GSVIVT01017654001	Vitis_vinifera	AT1G10630.1	ARFA1F,ATARFA1F	ADP-ribosylation factor A1F	4e-132	100	emb|CBI25984.3	unnamed protein product	Vitis vinifera
persimmon1SL011634t0006	714.212	388.213	1040.21	2.67949	1.42196	2.02132e-10	1.16788e-08	456	369	340	714	1253	1158	0	80.37	GSVIVT01035050001	Vitis_vinifera	AT4G16120.1	ATSEB1,COBL7,SEB1	COBRA-like protein-7 precursor	0	77.12	ref|225431865	PREDICTED: COBRA-like protein 7	Vitis vinifera
persimmon1SL031370t0003	210.134	114.244	306.024	2.67869	1.42153	1.22308e-09	5.955e-08	110	115	118	335	291	298
persimmon1SL019657t0003	955.834	519.705	1391.96	2.67837	1.42136	1.68119e-10	9.99063e-09	513	518	531	1576	1356	1255	3e-13	45.36	Ciclev10018725m	Citrus_clementina	AT4G12010.1		Disease resistance protein (TIR-NBS-LRR class) family
persimmon1SL008960t0001	176.144	95.8185	256.47	2.67662	1.42041	7.57608e-05	0.000806309	110	94	84	128	355	287	9e-170	76.97	GSVIVT01010797001	Vitis_vinifera	AT1G06050.1		Protein of unknown function (DUF1336)	2e-177	76.97	ref|XP_002268865.1	PREDICTED: protein ENHANCED DISEASE RESISTANCE 2 isoform X2	Vitis vinifera
persimmon1SL021401t0004	5364.07	2918.58	7809.57	2.67581	1.41998	7.66863e-06	0.000120698	2792	3176	2856	4293	9357	9897	1e-47	60.42	GSVIVT01022303001	Vitis_vinifera	AT1G42960.1			2e-72	66.67	ref|XP_002276709.1	PREDICTED: uncharacterized protein LOC100250729	Vitis vinifera
persimmon1SL023710t0001	202.296	110.132	294.46	2.6737	1.41884	1.28767e-09	6.24998e-08	145	102	84	277	316	290	0	65.48	Solyc04g078290.2.1	Solanum_lycopersicum	AT4G37370.1	CYP81D8	cytochrome P450, family 81, subfamily D, polypeptide 8	0	67.85	ref|566157627	cytochrome P450 family protein	Populus trichocarpa
persimmon1SL000282t0110	7135.98	3887.7	10384.3	2.67106	1.41741	1.17467e-10	7.35242e-09	3724	3853	4114	9860	10945	10432	1e-168	43.64	Potri.014G064500.1	Populus_trichocarpa	AT5G17680.1		disease resistance protein (TIR-NBS-LRR class), putative	0	47.79	ref|XP_012085802.1	PREDICTED: TMV resistance protein N-like	Jatropha curcas
persimmon1SL002575t0009	4409.61	2402.99	6416.23	2.6701	1.41689	1.24792e-10	7.67867e-09	2369	2407	2444	6851	6347	6106	0	43.91	cassava4.1_028330m	Manihot_esculenta	AT5G17680.1		disease resistance protein (TIR-NBS-LRR class), putative	0	48.23	ref|XP_009343054.1	PREDICTED: TMV resistance protein N-like	Pyrus x bretschneideri
persimmon1SL003111t0005	2152.63	1173.35	3131.92	2.66921	1.41641	2.66274e-07	6.59523e-06	1110	1280	1136	1878	3785	3750	0	82.58	Potri.T111000.1	Populus_trichocarpa	AT2G05990.1	ENR1,MOD1	NAD(P)-binding Rossmann-fold superfamily protein	0	84.3	gb|AGH32913.1	enoyl-	none
persimmon1SL003546t0001	1259.2	686.524	1831.87	2.66833	1.41594	1.50231e-10	9.048e-09	817	657	590	1342	2311	1857	1e-69	78.21	evm.model.supercontig_5.237	Carica_papaya	AT2G38360.1	PRA1.B4	prenylated RAB acceptor 1.B4	2e-106	75.11	ref|567873807	hypothetical protein CICLE_v10012679mg	Citrus clementina
persimmon1SL021231t0001	853.379	465.421	1241.34	2.66713	1.41529	2.11199e-10	1.21354e-08	465	455	478	1469	1190	1075	9e-14	49.28	Eucgr.F01321.1	Eucalyptus_grandis	AT5G17680.1		disease resistance protein (TIR-NBS-LRR class), putative	4e-13	49.28	gb|KCW67569.1	hypothetical protein EUGRSUZ_F01321, partial	Eucalyptus grandis
persimmon1SL022275t0006	3134.07	1709.5	4558.64	2.66665	1.41503	0.000255888	0.00218719	1792	1682	1666	1983	5767	5947	0	87.86	Thecc1EG008602t1	Theobroma_cacao	AT5G13110.1	G6PD2	glucose-6-phosphate dehydrogenase 2	0	83.19	ref|590691890	Glucose-6-phosphate 1-dehydrogenase 2 isoform 1	Theobroma cacao
persimmon1SL022701t0001	276.998	151.121	402.874	2.66589	1.41462	8.36e-10	4.208e-08	180	136	139	296	458	457	0	86.84	Thecc1EG018706t1	Theobroma_cacao	AT5G15470.1	GAUT14	galacturonosyltransferase 14	0	85.96	ref|823253773	PREDICTED: probable galacturonosyltransferase 13 isoform X2	Gossypium raimondii
persimmon1SL019274t0001	922.105	503.298	1340.91	2.66425	1.41373	2.11881e-10	1.21522e-08	523	479	512	1675	1239	1118	7e-16	42.72	MDP0000381510	Malus_domestica	AT1G69550.1		disease resistance protein (TIR-NBS-LRR class)
persimmon1SL003178t0001	181.185	98.8975	263.473	2.6641	1.41365	1.96623e-09	9.07837e-08	109	86	101	304	255	235	1e-53	57.53	orange1.1g009845m	Citrus_sinensis	AT5G17680.1		disease resistance protein (TIR-NBS-LRR class), putative	4e-64	57.53	gb|KDO40658.1	hypothetical protein CISIN_1g009845mg	Citrus sinensis
persimmon1SL009146t0002	268.658	146.762	390.554	2.66114	1.41204	0.000330432	0.00268276	152	144	144	617	292	266	0	64.37	ppa015538m	Prunus_persica	AT3G55270.1	ATMKP1,MKP1	mitogen-activated protein kinase phosphatase 1	0	63.88	ref|XP_002285484.1	PREDICTED: protein-tyrosine-phosphatase MKP1-like	Vitis vinifera
persimmon1SL000049t0001	980.455	536.073	1424.84	2.65792	1.4103	2.19824e-10	1.25847e-08	489	598	526	1127	1668	1489	0	85.89	PGSC0003DMP400041666	Solanum_tuberosum	AT1G65730.1	YSL7	YELLOW STRIPE like 7	0	82.61	ref|XP_009593058.1	PREDICTED: probable metal-nicotianamine transporter YSL7	Nicotiana tomentosiformis
persimmon1SL011134t0001	1662.85	909.989	2415.7	2.65465	1.40852	5.67615e-06	9.31366e-05	1299	785	658	1391	2991	2880	1e-107	81.09	Thecc1EG000112t2	Theobroma_cacao	AT4G35750.1		SEC14 cytosolic factor family protein / phosphoglyceride transfer family protein
persimmon1SL008015t0005	5147.01	2819.92	7474.1	2.65047	1.40625	8.9598e-10	4.48823e-08	2836	2870	2776	4982	8894	8598	2e-170	43.55	Migut.H00608.1.p	Mimulus_guttatus_v2.0	AT3G51550.1	FER	Malectin/receptor-like protein kinase family protein	0	46.3	emb|CDP02334.1	unnamed protein product	Coffea canephora
persimmon1SL016024t0001	900.045	493.326	1306.77	2.64889	1.40539	2.45768e-08	8.25158e-07	463	535	484	838	1464	1626	0	83.48	Gorai.009G184900.1	Gossypium_raimondii	AT5G47770.1	FPS1	farnesyl diphosphate synthase 1	0	86.49	gb|AAY87903.1	farnesyl diphosphate synthase	Panax ginseng
persimmon1SL003825t0001	721.567	395.636	1047.5	2.64763	1.4047	2.81887e-05	0.000354719	479	378	331	543	1364	1240	0	76.21	Thecc1EG037252t1	Theobroma_cacao	AT5G11730.1		Core-2/I-branching beta-1,6-N-acetylglucosaminyltransferase family protein	0	77.84	ref|720088124	PREDICTED: uncharacterized protein LOC104588211	Nelumbo nucifera
persimmon1SL021755t0003	422.881	231.935	613.827	2.64654	1.40411	0.00065104	0.00468575	228	224	245	245	827	772	6e-107	70.32	Phvul.011G003400.1	Phaseolus_vulgaris	AT1G33470.2		RNA-binding (RRM/RBD/RNP motifs) family protein	2e-133	76.19	ref|590602239	RNA-binding family protein isoform 2, partial	Theobroma cacao
persimmon1SL009236t0006	2746.29	1507.21	3985.36	2.64419	1.40282	0.000152387	0.00142956	1909	1333	1297	1877	4823	5276	0	79.47	MDP0000132583	Malus_domestica	AT2G36310.1	URH1	uridine-ribohydrolase 1	0	78.89	ref|XP_009366647.1	PREDICTED: uridine nucleosidase 1-like isoform X2	Pyrus x bretschneideri
persimmon1SL026393t0001	336.989	184.954	489.024	2.64403	1.40274	3.23007e-05	0.000397189	217	192	146	253	596	622	6e-46	72.87	Ciclev10017099m	Citrus_clementina	AT5G46230.1		Protein of unknown function, DUF538
persimmon1SL015773t0003	2207.61	1211.99	3203.23	2.64295	1.40215	2.0908e-10	1.2047e-08	1179	1217	1245	3679	3097	2859	2e-53	44.19	orange1.1g045458m	Citrus_sinensis	AT5G17680.1		disease resistance protein (TIR-NBS-LRR class), putative	4e-59	45.37	ref|XP_009343054.1	PREDICTED: TMV resistance protein N-like	Pyrus x bretschneideri
persimmon1SL000900t0011	9304.9	5111.08	13498.7	2.64107	1.40112	3.23648e-08	1.04944e-06	6647	4574	4295	8921	15189	16622	4e-139	87	Eucgr.F03092.2	Eucalyptus_grandis	AT1G14520.1	MIOX1	myo-inositol oxygenase 1	3e-141	81.3	ref|702376129	PREDICTED: inositol oxygenase 1-like isoform X2	Eucalyptus grandis
persimmon1SL009896t0001	1338.85	736.004	1941.69	2.63816	1.39953	0.000123919	0.00120033	770	697	744	906	2491	2439	0	71.09	Solyc03g120700.2.1	Solanum_lycopersicum	AT5G16300.1		Vps51/Vps67 family (components of vesicular transport) protein	0	71.31	ref|XP_004235666.1	PREDICTED: conserved oligomeric Golgi complex subunit 1	Solanum lycopersicum
persimmon1SL013780t0002	370.97	204.078	537.861	2.63557	1.39811	7.65897e-10	3.88643e-08	311	170	131	479	581	555	0	76.51	GSVIVT01009104001	Vitis_vinifera	AT5G65380.1		MATE efflux family protein	0	71.92	ref|XP_006338107.1	PREDICTED: protein TRANSPARENT TESTA 12-like	Solanum tuberosum
persimmon1SL016956t0002	1693.61	931.958	2455.27	2.63452	1.39754	2.5531e-10	1.43792e-08	940	937	924	2820	2374	2187	3e-46	47.32	ppa023967m	Prunus_persica	AT5G17680.1		disease resistance protein (TIR-NBS-LRR class), putative	1e-46	46.75	ref|XP_008350156.1	PREDICTED: TMV resistance protein N-like	Malus domestica
persimmon1SL014675t0006	559.985	308.156	811.815	2.63443	1.39749	6.59016e-09	2.66144e-07	287	333	305	527	963	949	0	75.89	Gorai.013G230000.2	Gossypium_raimondii	AT1G35190.1		2-oxoglutarate (2OG) and Fe(II)-dependent oxygenase superfamily protein	0	76.79	ref|747063596	PREDICTED: sexual differentiation process protein isp7-like isoform X1	Sesamum indicum
persimmon1SL018930t0003	677.746	373.105	982.387	2.633	1.39671	0.000200721	0.00179517	298	410	412	450	1200	1301	4e-21	82.35	Aquca_019_00170.1	Aquilegia_coerulea	AT5G19290.1		alpha/beta-Hydrolases superfamily protein
persimmon1SL020106t0001	759.071	418.059	1100.08	2.63141	1.39583	4.12617e-10	2.23142e-08	423	404	430	1249	1054	1006	1e-23	54.08	ppb015618m	Prunus_persica	AT5G17680.1		disease resistance protein (TIR-NBS-LRR class), putative	9e-24	55.79	ref|XP_010646757.1	PREDICTED: TMV resistance protein N-like	Vitis vinifera
persimmon1SL004434t0001	667.713	367.842	967.583	2.63043	1.3953	4.97714e-05	0.00057092	398	383	323	482	1193	1232	0	82.98	Solyc04g077850.2.1	Solanum_lycopersicum	AT3G01400.1		ARM repeat superfamily protein	0	86.02	ref|XP_004238092.1	PREDICTED: U-box domain-containing protein 4-like	Solanum lycopersicum
persimmon1SL010198t0001	522.092	287.654	756.53	2.63	1.39506	6.41798e-10	3.31592e-08	342	281	240	801	689	784	3e-164	76.43	Gorai.009G202600.6	Gossypium_raimondii	AT1G75170.1		Sec14p-like phosphatidylinositol transfer family protein	2e-173	75.93	ref|823224356	PREDICTED: random slug protein 5 isoform X1	Gossypium raimondii
persimmon1SL015099t0003	273.182	150.773	395.59	2.62375	1.39163	0.000768702	0.00536479	90	229	133	622	260	308	3e-42	56.06	Glyma.12G017100.1.p	Glycine_max_Wm82.a2.v1	AT5G28010.1		Polyketide cyclase/dehydrase and lipid transport superfamily protein	2e-42	55.97	ref|XP_004505590.1	PREDICTED: S-norcoclaurine synthase-like	Cicer arietinum
persimmon1SL012598t0002	177.017	97.9706	256.064	2.61368	1.38608	6.11542e-05	0.000678098	88	118	88	130	326	314	4e-51	82.35	ppa003716m	Prunus_persica	AT1G20560.1	AAE1	acyl activating enzyme 1	2e-50	82.35	ref|645264814	PREDICTED: probable acyl-activating enzyme 1, peroxisomal isoform X1	Prunus mume
persimmon1SL008749t0004	590.481	326.815	854.146	2.61355	1.38601	8.63965e-05	0.000896906	281	346	356	413	1051	1101	0	66.43	ppa002301m	Prunus_persica	AT2G43490.6		Ypt/Rab-GAP domain of gyp1p superfamily protein	0	67.74	ref|XP_010646495.1	PREDICTED: small G protein signaling modulator 1-like	Vitis vinifera
persimmon1SL016227t0004	813.731	450.53	1176.93	2.61233	1.38534	5.37336e-10	2.82762e-08	472	427	454	1369	1093	1076	4e-39	38	30074.m001359	Ricinus_communis	AT4G12010.1		Disease resistance protein (TIR-NBS-LRR class) family	1e-40	38.52	ref|255561514	leucine-rich repeat-containing protein, putative	Ricinus communis
persimmon1SL022900t0001	150.211	83.1835	217.239	2.61157	1.38492	0.000232885	0.00202377	72	94	83	98	281	274	2e-71	69.74	Thecc1EG016210t1	Theobroma_cacao	AT1G63220.1		Calcium-dependent lipid-binding (CaLB domain) family protein	1e-71	74.15	ref|586645728	PREDICTED: elicitor-responsive protein 3	Amborella trichopoda
persimmon1SL014165t0003	237.541	131.555	343.527	2.61128	1.38476	2.44934e-09	1.09847e-07	133	130	132	253	385	393	4e-75	53.12	Solyc01g110310.2.1	Solanum_lycopersicum	AT5G66320.1	GATA5	GATA transcription factor 5	2e-87	52.96	ref|XP_009631302.1	PREDICTED: GATA transcription factor 5-like	Nicotiana tomentosiformis
persimmon1SL017428t0001	189.21	104.803	273.618	2.61078	1.38448	3.81948e-09	1.62878e-07	78	123	115	305	259	259	0	56.2	Potri.004G175100.2	Populus_trichocarpa	AT2G16750.1		Protein kinase protein with adenine nucleotide alpha hydrolases-like domain	0	58.82	emb|CDP14559.1	unnamed protein product	Coffea canephora
persimmon1SL019029t0001	254.149	141.071	367.226	2.60312	1.38024	2.75183e-09	1.22531e-07	166	133	126	308	356	438	0	96.73	cassava4.1_012550m	Manihot_esculenta	AT3G61790.1		Protein with RING/U-box and TRAF-like domains	0	94.21	ref|XP_010659159.1	PREDICTED: E3 ubiquitin-protein ligase SINAT5 isoform X1	Vitis vinifera
persimmon1SL013303t0002	1708.6	949.376	2467.82	2.59941	1.37819	4.87686e-10	2.58813e-08	900	1033	918	1972	2662	2782	0	89.46	Migut.M00052.2.p	Mimulus_guttatus_v2.0	AT5G48230.2	ACAT2,EMB1276	acetoacetyl-CoA thiolase 2	0	88.89	ref|XP_010069705.1	PREDICTED: LOW QUALITY PROTEIN: acetyl-CoA acetyltransferase, cytosolic 1-like	Eucalyptus grandis
persimmon1SL025306t0005	627.348	348.619	906.077	2.59905	1.37798	2.17888e-06	4.0205e-05	369	350	329	519	1080	1123	0	80.68	Thecc1EG005397t1	Theobroma_cacao	AT4G00550.1	DGD2	digalactosyl diacylglycerol deficient 2	0	80.68	ref|590722444	Digalactosyl diacylglycerol deficient 2 isoform 1	Theobroma cacao
persimmon1SL027761t0001	160.096	88.9758	231.215	2.59863	1.37775	4.37052e-08	1.35261e-06	92	84	90	314	176	204
persimmon1SL006931t0008	2116.33	1176.95	3055.71	2.59628	1.37645	0.000693121	0.00492176	1118	1259	1163	1242	3796	4141	0	76.61	Ciclev10019986m	Citrus_clementina	AT1G05160.1	ATKAO1,CYP88A3,KAO1	cytochrome P450, family 88, subfamily A, polypeptide 3	0	77.85	ref|XP_002265630.1	PREDICTED: ent-kaurenoic acid oxidase 2	Vitis vinifera
persimmon1SL017322t0001	582.838	324.201	841.476	2.59554	1.37603	2.71989e-08	9.02436e-07	253	328	393	551	966	1014	9e-18	64.91	Medtr5g037700.1	Medicago_truncatula	AT2G20142.1		Toll-Interleukin-Resistance (TIR) domain family protein
persimmon1SL028514t0001	333.563	185.562	481.565	2.59517	1.37583	1.18441e-08	4.36582e-07	152	209	196	327	503	616	7e-139	81.07	GSVIVT01018799001	Vitis_vinifera	AT2G18030.1		Peptide methionine sulfoxide reductase family protein	8e-141	80.99	ref|225431171	PREDICTED: peptide methionine sulfoxide reductase A5	Vitis vinifera
persimmon1SL015111t0003	1683.39	937.713	2429.06	2.59041	1.37318	0.000737137	0.00517669	771	1031	1016	980	3167	3151	0	87.44	Eucgr.A02923.5	Eucalyptus_grandis	AT5G61580.1	PFK4	phosphofructokinase 4	0	87.62	gb|KCW90883.1	hypothetical protein EUGRSUZ_A02923	Eucalyptus grandis
persimmon1SL009091t0004	2985.39	1663.58	4307.2	2.58911	1.37246	1.02799e-07	2.88705e-06	1625	1772	1611	2674	5164	5108	0	68.71	PGSC0003DMP400030096	Solanum_tuberosum	AT3G23280.1	XBAT35	XB3 ortholog 5 in Arabidopsis thaliana	0	70.44	ref|XP_009764907.1	PREDICTED: putative E3 ubiquitin-protein ligase XBAT35 isoform X1	Nicotiana sylvestris
persimmon1SL006133t0001	226.763	126.414	327.111	2.5876	1.37162	3.3322e-09	1.45269e-07	145	134	102	312	348	323	1e-70	80.95	evm.model.supercontig_6.314	Carica_papaya	AT2G17705.1
persimmon1SL002355t0002	707.116	395.4	1018.83	2.57671	1.36553	0.00013875	0.00132106	413	404	370	481	1280	1301	0	78.6	Thecc1EG043323t1	Theobroma_cacao	AT3G10420.2		P-loop containing nucleoside triphosphate hydrolases superfamily protein	0	75.47	ref|XP_002271948.2	PREDICTED: uncharacterized protein ycf45	Vitis vinifera
persimmon1SL028028t0001	1541.24	861.853	2220.63	2.57658	1.36546	7.1844e-10	3.68147e-08	730	899	959	2121	2248	2313	5e-80	50.34	cassava4.1_025806m	Manihot_esculenta	AT4G12010.1		Disease resistance protein (TIR-NBS-LRR class) family	2e-85	49.13	gb|KDP25807.1	hypothetical protein JCGZ_22529	Jatropha curcas
persimmon1SL003743t0009	573.954	321.359	826.55	2.57205	1.36292	8.10012e-08	2.32501e-06	348	337	280	521	988	977	0	89.14	cassava4.1_012126m	Manihot_esculenta	AT2G39840.1	TOPP4	type one serine/threonine protein phosphatase 4	0	90.43	ref|802547075	PREDICTED: serine/threonine-protein phosphatase PP1 isozyme 4	Jatropha curcas
persimmon1SL009667t0002	2514.69	1408.01	3621.37	2.57199	1.36288	2.10209e-05	0.000279486	1474	1391	1370	1909	4584	4389	0	86.75	PGSC0003DMP400021446	Solanum_tuberosum	AT4G10840.1		Tetratricopeptide repeat (TPR)-like superfamily protein	0	88.14	ref|XP_011070356.1	PREDICTED: nephrocystin-3	Sesamum indicum
persimmon1SL026031t0001	183.105	102.603	263.606	2.56919	1.36131	7.70333e-09	3.04798e-07	138	92	79	273	246	273	0	70.99	cassava4.1_010528m	Manihot_esculenta	AT5G61430.1	ANAC100,ATNAC5,NAC100	NAC domain containing protein 100	0	70.91	gb|ALC78994.1	NAC transcription factors 17	Manihot esculenta
persimmon1SL023026t0001	165.472	93.0634	237.88	2.55611	1.35395	1.358e-05	0.000195977	83	98	98	128	298	288	0	66.82	Thecc1EG014122t1	Theobroma_cacao	AT1G74360.1		Leucine-rich repeat protein kinase family protein	0	67.29	ref|590668297	Leucine-rich repeat protein kinase family protein	Theobroma cacao
persimmon1SL015065t0006	289.765	163.535	415.995	2.54377	1.34697	4.60838e-09	1.93614e-07	144	170	177	486	369	395	3e-14	29.28	cassava4.1_001210m	Manihot_esculenta	AT3G44480.1	cog1,RPP1	Disease resistance protein (TIR-NBS-LRR class) family	5e-14	31.85	ref|731410943	PREDICTED: TMV resistance protein N-like isoform X1	Vitis vinifera
persimmon1SL018788t0001	1138.29	643.151	1633.43	2.53973	1.34468	1.29233e-09	6.26227e-08	634	641	658	1993	1518	1399	7e-17	52	Ciclev10024540m	Citrus_clementina	AT5G17680.1		disease resistance protein (TIR-NBS-LRR class), putative	4e-22	45.39	ref|XP_010645853.1	PREDICTED: TMV resistance protein N-like	Vitis vinifera
persimmon1SL008285t0002	414.029	234.037	594.02	2.53814	1.34377	2.87781e-09	1.26875e-07	222	231	251	638	594	553	7e-73	50.21	cassava4.1_022344m	Manihot_esculenta	AT5G17680.1		disease resistance protein (TIR-NBS-LRR class), putative	6e-74	53.04	ref|702365832	PREDICTED: TMV resistance protein N-like	Eucalyptus grandis
persimmon1SL005079t0001	405.251	229.094	581.408	2.53786	1.34361	2.86224e-09	1.26817e-07	299	199	191	657	563	526	2e-54	55.87	Solyc02g082050.2.1	Solanum_lycopersicum	AT5G17680.1		disease resistance protein (TIR-NBS-LRR class), putative	1e-58	51.27	ref|XP_008359477.1	PREDICTED: TMV resistance protein N-like	Malus domestica
persimmon1SL013677t0001	302.249	170.934	433.564	2.53645	1.34281	3.25833e-06	5.71864e-05	176	188	150	250	517	536	0	72.85	GSVIVT01013843001	Vitis_vinifera	AT1G02170.1	AMC1,ATMC1,ATMCPB1,LOL3,MCP1B	metacaspase 1	0	79.19	ref|802770078	PREDICTED: metacaspase-1-like	Jatropha curcas
persimmon1SL016134t0001	653.905	369.85	937.96	2.53606	1.34259	2.20362e-09	9.9827e-08	361	396	355	649	1031	1143	1e-91	92.73	cassava4.1_016371m	Manihot_esculenta	AT5G55710.1			1e-103	77.88	emb|CDP13718.1	unnamed protein product	Coffea canephora
persimmon1SL006229t0001	644.588	364.613	924.562	2.53573	1.3424	0.00127238	0.00802666	418	332	344	360	1282	1136	0	74.71	Thecc1EG043168t1	Theobroma_cacao	AT2G38970.1		Zinc finger (C3HC4-type RING finger) family protein	0	74.85	ref|590565138	Zinc finger (C3HC4-type RING finger) family protein	Theobroma cacao
persimmon1SL006191t0001	157.557	89.1461	225.969	2.53481	1.34188	2.43248e-05	0.000314062	62	103	103	134	232	312	8e-75	68	Potri.015G065700.1	Populus_trichocarpa	AT2G47140.1		NAD(P)-binding Rossmann-fold superfamily protein
persimmon1SL010964t0001	248.17	140.577	355.763	2.53073	1.33955	5.66532e-09	2.32092e-07	100	187	135	339	405	324	0	59.57	GSVIVT01011620001	Vitis_vinifera	AT1G34300.1		lectin protein kinase family protein	0	59.65	ref|XP_002281523.1	PREDICTED: G-type lectin S-receptor-like serine/threonine-protein kinase At1g34300	Vitis vinifera
persimmon1SL003302t0003	962.954	545.533	1380.37	2.53032	1.33932	1.72991e-09	8.09484e-08	521	591	526	1167	1481	1496	0	81.78	evm.model.supercontig_73.55	Carica_papaya	AT5G17640.1		Protein of unknown function (DUF1005)	0	85.31	ref|XP_002268337.1	PREDICTED: uncharacterized protein LOC100245378	Vitis vinifera
persimmon1SL018742t0003	229.913	130.321	329.505	2.5284	1.33823	7.12704e-09	2.85612e-07	138	124	129	405	317	272
persimmon1SL027102t0001	1921.42	1089.5	2753.33	2.52714	1.33751	1.2929e-07	3.52647e-06	1304	1025	964	1757	3211	3325	3e-29	49.21	PGSC0003DMP400008483	Solanum_tuberosum	AT1G62790.2		Bifunctional inhibitor/lipid-transfer protein/seed storage 2S albumin superfamily protein	6e-37	50.33	ref|XP_009627049.1	PREDICTED: lipid transfer-like protein VAS	Nicotiana tomentosiformis
persimmon1SL003749t0004	1286.52	729.821	1843.23	2.52559	1.33662	1.68069e-09	7.89999e-08	910	649	636	1299	2087	2151	0	70.26	Potri.005G099300.6	Populus_trichocarpa	AT2G17500.1		Auxin efflux carrier family protein	0	69.67	ref|XP_009759349.1	PREDICTED: uncharacterized transporter C5D6.04-like isoform X1	Nicotiana sylvestris
persimmon1SL002428t0001	803.569	456.341	1150.8	2.52179	1.33445	2.16291e-09	9.84111e-08	810	307	263	1115	1164	1190	4e-16	90.48	Lus10017667	Linum_usitatissimum	AT2G31090.1
persimmon1SL030655t0001	200.193	113.904	286.482	2.51511	1.33062	0.000448236	0.00345291	83	121	137	134	326	400	3e-39	67.42	ppa011247m	Prunus_persica	AT5G51840.1			2e-56	67.33	ref|596005427	hypothetical protein PRUPE_ppa011247mg	Prunus persica
persimmon1SL000878t0019	3270.71	1861.27	4680.14	2.51448	1.33026	1.38335e-09	6.59156e-08	2209	1857	1541	6115	4208	3833	0	88.43	Eucgr.I01671.1	Eucalyptus_grandis	AT5G40780.1	LHT1	lysine histidine transporter 1	0	88.43	ref|702464893	PREDICTED: lysine histidine transporter 1-like	Eucalyptus grandis
persimmon1SL017640t0001	223.906	127.421	320.391	2.51442	1.33023	2.58586e-05	0.000330995	249	66	68	410	280	271	4e-41	36.48	GSVIVT01031734001	Vitis_vinifera	AT5G42900.2	COR27	cold regulated gene 27	2e-43	36.99	ref|359475370	PREDICTED: uncharacterized protein LOC100854716	Vitis vinifera
persimmon1SL021556t0001	398.103	226.736	569.471	2.51161	1.32861	4.59158e-09	1.93168e-07	393	180	116	556	564	596	4e-12	63.53	Thecc1EG037897t1	Theobroma_cacao	AT3G13227.1		serine-rich protein-related
persimmon1SL010609t0001	295.959	168.849	423.069	2.5056	1.32516	6.99187e-09	2.80554e-07	207	147	153	312	500	460	5e-155	67.62	MDP0000184265	Malus_domestica	AT1G57680.1			0	71.89	ref|225465208	PREDICTED: uncharacterized protein LOC100243774	Vitis vinifera
persimmon1SL006371t0001	887.765	506.757	1268.77	2.50371	1.32407	7.84782e-09	3.09641e-07	649	455	418	861	1507	1446	3e-97	69.85	Migut.J00773.1.p	Mimulus_guttatus_v2.0	AT5G15120.1		Protein of unknown function (DUF1637)	6e-105	68.14	ref|XP_011094139.1	PREDICTED: probable 2-aminoethanethiol dioxygenase	Sesamum indicum
persimmon1SL019314t0002	427.584	244.103	611.064	2.50331	1.32384	6.82144e-07	1.49004e-05	248	250	236	369	741	725
persimmon1SL001289t0013	2259.89	1290.29	3229.49	2.50291	1.32361	0.000214519	0.00189312	1416	1309	1157	1510	4145	4047	2e-125	58.32	PGSC0003DMP400022383	Solanum_tuberosum	AT5G40470.1		RNI-like superfamily protein	7e-175	57.78	ref|XP_010316311.1	PREDICTED: F-box/LRR-repeat protein 4	Solanum lycopersicum
persimmon1SL002426t0004	4689.36	2678.34	6700.38	2.50169	1.3229	2.52322e-06	4.59352e-05	2378	3086	2591	3943	8097	8118	0	79.78	Gorai.004G235100.3	Gossypium_raimondii	AT2G30520.1	RPT2	Phototropic-responsive NPH3 family protein	0	80.97	ref|XP_011089543.1	PREDICTED: root phototropism protein 2-like	Sesamum indicum
persimmon1SL002395t0004	1169.9	668.222	1671.58	2.50153	1.32281	6.54846e-05	0.00071721	755	623	629	851	2060	2112	0	53.27	GSVIVT01027909001	Vitis_vinifera	AT2G33360.1		Protein of unknown function (DUF3527)	0	53.35	ref|225433251	PREDICTED: uncharacterized protein LOC100247804	Vitis vinifera
persimmon1SL028447t0001	161.95	92.5128	231.386	2.50113	1.32258	2.46752e-08	8.27571e-07	86	104	89	247	219	231
persimmon1SL015033t0002	329.602	188.419	470.785	2.49861	1.32113	0.000164104	0.00151987	197	189	180	226	586	604	7e-48	61.01	ppa013171m	Prunus_persica	AT3G06740.1	GATA15	GATA transcription factor 15	9e-53	61.39	ref|596207589	hypothetical protein PRUPE_ppa013171mg	Prunus persica
persimmon1SL006263t0002	1203.42	688.1	1718.74	2.4978	1.32066	0.000192011	0.00172841	982	570	514	875	2310	1978	0	85.44	Ciclev10023400m	Citrus_clementina	AT3G03050.1	ATCSLD3,CSLD3,KJK	cellulose synthase-like D3	0	86.85	ref|703065524	Cellulose synthase-like protein D3	Morus notabilis
persimmon1SL013241t0006	2359.78	1349.44	3370.11	2.49742	1.32044	1.97098e-07	5.06653e-06	1326	1396	1346	2120	3892	4132	1e-162	97.03	Cucsa.003840.1	Cucumis_sativus	AT1G79210.3		N-terminal nucleophile aminohydrolases (Ntn hydrolases) superfamily protein	5e-165	97.02	ref|449455401	PREDICTED: proteasome subunit alpha type-2-A	Cucumis sativus
persimmon1SL007289t0001	200.151	114.485	285.817	2.49654	1.31993	1.53565e-08	5.46089e-07	123	119	102	237	323	298	0	70.3	Migut.O00322.1.p	Mimulus_guttatus_v2.0	AT1G20650.1		Protein kinase superfamily protein	0	75.34	ref|XP_011100482.1	PREDICTED: serine/threonine-protein kinase CDL1	Sesamum indicum
persimmon1SL017990t0001	413.326	236.583	590.069	2.49413	1.31854	4.97384e-09	2.06471e-07	315	224	173	433	717	624
persimmon1SL004213t0004	629.758	360.612	898.904	2.49272	1.31772	8.48437e-08	2.40876e-06	343	404	336	1232	744	727	3e-141	72.82	GSVIVT01022134001	Vitis_vinifera	AT4G36990.1	AT-HSFB1,ATHSF4,HSF4,HSFB1	heat shock factor 4	3e-143	73.06	ref|359480674	PREDICTED: heat shock factor protein HSF24	Vitis vinifera
persimmon1SL016596t0001	252.553	144.658	360.447	2.49171	1.31714	7.29177e-05	0.000779768	112	166	157	185	440	457	0	77.96	PGSC0003DMP400053926	Solanum_tuberosum	AT2G16405.1		Transducin/WD40 repeat-like superfamily protein	0	78.79	ref|XP_006362023.1	PREDICTED: WD repeat-containing protein 13-like	Solanum tuberosum
persimmon1SL025566t0003	1507.71	864.651	2150.77	2.48745	1.31467	0.000405075	0.00317897	934	816	845	956	2803	2701	0	64.03	Solyc01g098430.2.1	Solanum_lycopersicum	AT1G54710.1	ATATG18H,ATG18H	homolog of yeast autophagy 18 (ATG18) H	0	65.33	ref|XP_009629585.1	PREDICTED: autophagy-related protein 18h-like isoform X1	Nicotiana tomentosiformis
persimmon1SL001942t0002	4746.15	2722.28	6770.01	2.48689	1.31434	1.05317e-05	0.000157738	2944	2650	2602	3784	8338	8249	1e-173	74.46	GSVIVT01012897001	Vitis_vinifera	AT5G25220.1	KNAT3	KNOTTED1-like homeobox gene 3	0	71.27	ref|XP_010656543.1	PREDICTED: homeobox protein knotted-1-like 13 isoform X2	Vitis vinifera
persimmon1SL010942t0003	323.325	185.474	461.177	2.48648	1.31411	8.34143e-09	3.25514e-07	230	175	152	472	460	453	3e-109	58.56	PGSC0003DMP400043359	Solanum_tuberosum	AT4G37260.1	ATMYB73,MYB73	myb domain protein 73	1e-141	62.57	ref|526117816	sucrose responsive element binding protein	Vitis vinifera
persimmon1SL000812t0017	860.338	493.833	1226.84	2.48433	1.31285	3.75301e-09	1.60262e-07	469	498	518	1473	1093	1122
persimmon1SL021399t0001	466.526	268.011	665.041	2.4814	1.31115	0.000118904	0.00116075	174	314	318	341	827	831	0	54.81	ppa002309m	Prunus_persica	AT4G21410.1	CRK29	cysteine-rich RLK (RECEPTOR-like protein kinase) 29	0	55.36	ref|595893278	hypothetical protein PRUPE_ppa002309mg	Prunus persica
persimmon1SL006800t0006	1500.09	862.255	2137.92	2.47945	1.31002	3.17681e-09	1.39272e-07	886	868	836	1512	2454	2462	0	70.84	Glyma.09G020800.1.p	Glycine_max_Wm82.a2.v1	AT5G45110.1	ATNPR3,NPR3	NPR1-like protein 3	0	70.99	ref|351726319	NPR1-1 protein	Glycine max
persimmon1SL010064t0001	2078.51	1194.96	2962.06	2.4788	1.30964	3.01682e-09	1.3263e-07	1132	1160	1304	2395	3235	3282	2e-11	60	Ciclev10023471m	Citrus_clementina
persimmon1SL009649t0009	993.989	571.474	1416.51	2.47869	1.30958	3.57698e-09	1.5422e-07	718	506	496	1597	1364	1299	1e-124	65.48	Thecc1EG010028t1	Theobroma_cacao	AT1G27100.1		Actin cross-linking protein	2e-137	65.7	ref|590693657	Actin cross-linking protein, putative	Theobroma cacao
persimmon1SL005691t0009	1539.11	884.977	2193.24	2.4783	1.30935	1.72498e-05	0.000237216	925	906	825	1197	2647	2747	0	68.21	GSVIVT01017039001	Vitis_vinifera	AT3G16270.1		ENTH/VHS family protein	0	68.17	ref|225442541	PREDICTED: VHS domain-containing protein At3g16270	Vitis vinifera
persimmon1SL007693t0001	547.108	314.813	779.402	2.47576	1.30787	1.51404e-07	4.03804e-06	381	270	293	498	931	914	0	53.05	Thecc1EG026851t1	Theobroma_cacao	AT1G09530.1	PAP3,PIF3,POC1	phytochrome interacting factor 3	0	56.85	ref|XP_010659764.1	PREDICTED: transcription factor PIF3-like isoform X1	Vitis vinifera
persimmon1SL023188t0001	983.623	566.368	1400.88	2.47344	1.30652	4.39709e-08	1.35949e-06	662	554	497	930	1583	1703	2e-85	61.97	ppa011494m	Prunus_persica	AT3G57280.1		Transmembrane proteins 14C	1e-89	63	ref|XP_010279586.1	PREDICTED: uncharacterized protein LOC104613459	Nelumbo nucifera
persimmon1SL011997t0002	1286.09	741.051	1831.13	2.47099	1.30509	3.71196e-09	1.58943e-07	621	780	827	1650	1966	1894	6e-69	47.55	29579.m000196	Ricinus_communis	AT5G36930.2		Disease resistance protein (TIR-NBS-LRR class) family	5e-87	49.09	gb|KDP25807.1	hypothetical protein JCGZ_22529	Jatropha curcas
persimmon1SL000978t0008	41543.3	23938.9	59147.7	2.47078	1.30496	0.000111466	0.00110201	35106	21485	17537	31811	74734	72340	2e-111	71.9	Migut.F01086.1.p	Mimulus_guttatus_v2.0	AT4G25700.1	B1,BCH1,BETA-OHASE 1,chy1	beta-hydroxylase 1	0	98.13	gb|225346685	beta-carotene hydroxylase	Diospyros kaki
persimmon1SL002169t0003	2268.78	1309.38	3228.18	2.46543	1.30184	5.74928e-06	9.42047e-05	1128	1480	1328	1851	3901	3946	0	76.58	Phvul.007G094400.1	Phaseolus_vulgaris	AT5G19290.1		alpha/beta-Hydrolases superfamily protein	0	77.26	gb|AGV54710.1	monoglyceride lipase	Phaseolus vulgaris
persimmon1SL010124t0004	972.153	561.161	1383.15	2.46479	1.30147	0.00143257	0.00883004	750	479	454	2216	1079	870	0	78.54	Migut.B00032.1.p	Mimulus_guttatus_v2.0	AT1G47670.1		Transmembrane amino acid transporter family protein	0	78.88	ref|848873346	PREDICTED: lysine histidine transporter-like 8	Erythranthe guttata
persimmon1SL027709t0001	294.294	170.006	418.582	2.46216	1.29993	1.48621e-08	5.30925e-07	142	185	183	435	394	429	2e-11	43.16	Ciclev10023905m	Citrus_clementina	AT5G17680.1		disease resistance protein (TIR-NBS-LRR class), putative	7e-11	43.16	ref|567898506	hypothetical protein CICLE_v10023905mg, partial	Citrus clementina
persimmon1SL023042t0001	185.537	107.202	263.873	2.46145	1.29951	0.00014	0.00133064	96	114	112	132	318	344	3e-132	48.41	Aquca_002_01116.2	Aquilegia_coerulea	AT5G38690.1		Zinc-finger domain of monoamine-oxidase A repressor R1 protein	1e-143	47.61	emb|CBI16852.3	unnamed protein product	Vitis vinifera
persimmon1SL013546t0002	619.342	357.924	880.759	2.46074	1.29909	9.07468e-09	3.50816e-07	350	376	348	584	1067	994	6e-165	77.13	PGSC0003DMP400007092	Solanum_tuberosum	AT3G57560.1	NAGK	N-acetyl-l-glutamate kinase	3e-178	78.27	ref|XP_002283505.1	PREDICTED: acetylglutamate kinase, chloroplastic	Vitis vinifera
persimmon1SL011428t0009	775.986	448.737	1103.23	2.45853	1.2978	6.55152e-06	0.000105615	454	502	394	635	1303	1379	7e-138	85.04	GSVIVT01029217001	Vitis_vinifera	AT5G57440.1	GPP2,GS1	Haloacid dehalogenase-like hydrolase (HAD) superfamily protein	7e-142	82.23	ref|XP_010048630.1	PREDICTED: (DL)-glycerol-3-phosphatase 2-like	Eucalyptus grandis
persimmon1SL023000t0001	379.746	219.673	539.819	2.45738	1.29712	9.93574e-09	3.7645e-07	326	177	157	466	601	554
persimmon1SL009487t0002	403.98	233.789	574.17	2.45593	1.29627	9.60153e-09	3.66452e-07	313	207	182	418	677	628	6e-78	62.71	Thecc1EG001028t1	Theobroma_cacao	AT5G65340.1		Protein of unknown function, DUF617	1e-97	62.71	ref|590706853	Uncharacterized protein TCM_001028	Theobroma cacao
persimmon1SL022958t0001	3792.04	2198.12	5385.95	2.45026	1.29293	7.70493e-08	2.23207e-06	2062	2422	2139	3482	6486	6243	0	76.49	PGSC0003DMP400007952	Solanum_tuberosum	AT5G11650.1		alpha/beta-Hydrolases superfamily protein	0	79.21	ref|225429906	PREDICTED: monoglyceride lipase	Vitis vinifera
persimmon1SL003359t0002	6254.58	3626.26	8882.89	2.4496	1.29255	3.84101e-09	1.63573e-07	3899	3718	3311	10096	8371	8359	3e-178	83.49	orange1.1g021523m	Citrus_sinensis	AT2G22500.1	ATPUMP5,DIC1,UCP5	uncoupling protein 5	0	83.44	ref|567867329	hypothetical protein CICLE_v10026128mg	Citrus clementina
persimmon1SL022097t0003	1606.1	931.253	2280.96	2.44934	1.29239	4.76297e-09	1.99039e-07	1148	866	784	1788	2572	2494	0	91.71	cassava4.1_023284m	Manihot_esculenta	AT3G51160.1	GMD2,MUR1,MUR_1	NAD(P)-binding Rossmann-fold superfamily protein	0	92.76	ref|XP_002269841.1	PREDICTED: GDP-mannose 4,6 dehydratase 1	Vitis vinifera
persimmon1SL010286t0001	606.762	351.829	861.696	2.44919	1.29231	7.43043e-09	2.9645e-07	341	379	336	778	937	874	4e-173	68.08	Thecc1EG020587t2	Theobroma_cacao	AT4G14950.1		SNARE associated Golgi protein family	5e-174	67.04	ref|590657975	SNARE associated Golgi protein family isoform 2	Theobroma cacao
persimmon1SL013220t0001	411.668	238.795	584.542	2.44788	1.29153	1.22835e-08	4.47502e-07	203	264	251	724	482	554	2e-82	85.06	Glyma.08G068700.1.p	Glycine_max_Wm82.a2.v1	AT1G07400.1		HSP20-like chaperones superfamily protein	6e-92	70.1	ref|XP_004505963.1	PREDICTED: 17.3 kDa class I heat shock protein-like	Cicer arietinum
persimmon1SL003907t0005	1137.45	659.992	1614.9	2.44684	1.29092	7.59687e-05	0.000807972	593	663	726	827	1991	2033	0	77.49	GSVIVT01008930001	Vitis_vinifera	AT4G08180.1	ORP1C	OSBP(oxysterol binding protein)-related protein 1C	0	74.73	ref|XP_009761155.1	PREDICTED: oxysterol-binding protein-related protein 1C-like isoform X1	Nicotiana sylvestris
persimmon1SL018165t0001	1447.11	840.235	2053.99	2.44455	1.28957	5.59141e-09	2.29969e-07	997	850	680	1434	2319	2420	1e-142	92.24	PGSC0003DMP400006278	Solanum_tuberosum	AT3G60820.1	PBF1	N-terminal nucleophile aminohydrolases (Ntn hydrolases) superfamily protein	1e-151	92.69	ref|XP_011093209.1	PREDICTED: proteasome subunit beta type-1-like	Sesamum indicum
persimmon1SL027687t0001	602.208	349.77	854.647	2.44346	1.28892	9.75994e-09	3.70238e-07	365	347	336	752	837	977	0	72.87	Solyc04g071480.1.1	Solanum_lycopersicum	AT1G18740.1		Protein of unknown function (DUF793)	0	73.26	ref|XP_004237794.1	PREDICTED: uncharacterized protein LOC101243886	Solanum lycopersicum
persimmon1SL009681t0003	367.819	213.639	521.999	2.44337	1.28887	1.51947e-08	5.40954e-07	212	234	195	382	551	635	0	70.5	ppa005902m	Prunus_persica	AT2G30360.1	CIPK11,PKS5,SIP4,SNRK3.22	SOS3-interacting protein 4	0	71.93	ref|XP_009373132.1	PREDICTED: CBL-interacting serine/threonine-protein kinase 14-like	Pyrus x bretschneideri
persimmon1SL021498t0001	171.945	99.8853	244.004	2.44284	1.28856	2.22061e-05	0.000291891	158	73	68	150	281	302	0	79.73	GSVIVT01029224001	Vitis_vinifera	AT2G18890.1		Protein kinase superfamily protein	0	77.49	ref|225446028	PREDICTED: probable receptor-like serine/threonine-protein kinase At5g57670	Vitis vinifera
persimmon1SL017239t0001	260.513	151.389	369.638	2.44165	1.28786	2.01e-08	6.93473e-07	149	150	156	383	394	332	0	86.07	Thecc1EG011264t1	Theobroma_cacao	AT1G34300.1		lectin protein kinase family protein	0	86.07	ref|590697657	S-locus lectin protein kinase family protein	Theobroma cacao
persimmon1SL015462t0001	666.493	387.315	945.672	2.44161	1.28783	0.000407911	0.00319481	391	387	386	430	1170	1242	2e-121	70.2	ppa018548m	Prunus_persica	AT4G33500.1		Protein phosphatase 2C family protein	7e-124	59.94	ref|XP_010261225.1	PREDICTED: probable protein phosphatase 2C 62 isoform X2	Nelumbo nucifera
persimmon1SL018141t0002	216.222	125.732	306.713	2.43942	1.28654	3.28873e-08	1.06417e-06	143	121	113	253	324	344	7e-12	47.92	cassava4.1_019553m	Manihot_esculenta	AT5G17280.1			4e-19	46.23	ref|923785936	PREDICTED: UPF0651 protein YPL107W, mitochondrial-like	Brassica napus
persimmon1SL009443t0001	3470.83	2018.73	4922.93	2.43863	1.28607	1.49194e-07	3.99957e-06	2203	1945	1942	3146	5727	5944	1e-135	94.12	Potri.003G081800.1	Populus_trichocarpa	AT1G02130.1	ARA-5,ARA5,ATRAB1B,ATRABD2A,RA-5,RABD2A	RAS 5	2e-144	95.57	ref|XP_010540215.1	PREDICTED: ras-related protein RABD2a-like	Tarenaya hassleriana
persimmon1SL022281t0002	450.833	262.315	639.352	2.43735	1.28531	2.07283e-07	5.30218e-06	344	228	216	418	741	764	0	60.85	Aquca_009_00657.1	Aquilegia_coerulea	AT3G11760.1			0	62.08	ref|XP_010247827.1	PREDICTED: uncharacterized protein LOC104590777	Nelumbo nucifera
persimmon1SL010276t0001	189.912	110.617	269.208	2.4337	1.28315	3.91037e-08	1.22988e-06	93	115	124	227	318	266	5e-16	54.29	cassava4.1_001696m	Manihot_esculenta	AT5G17680.1		disease resistance protein (TIR-NBS-LRR class), putative	9e-15	54.41	ref|XP_006478375.1	PREDICTED: TMV resistance protein N-like, partial	Citrus sinensis
persimmon1SL004970t0003	697.984	407.15	988.818	2.42864	1.28015	0.000814152	0.00561163	249	498	475	445	1268	1261	9e-87	71.59	Migut.B01714.1.p	Mimulus_guttatus_v2.0	AT3G61220.2		NAD(P)-binding Rossmann-fold superfamily protein	2e-88	71.19	emb|CDP11266.1	unnamed protein product	Coffea canephora
persimmon1SL026890t0001	1080.76	630.782	1530.75	2.42674	1.27902	7.87187e-09	3.09898e-07	595	640	667	1225	1736	1656	2e-17	43.4	Solyc07g009390.1.1	Solanum_lycopersicum	AT5G48050.1
persimmon1SL001206t0001	12099.7	7063.2	17136.2	2.42612	1.27865	1.38517e-05	0.000199253	8324	6690	6399	9843	20067	21738	5e-176	77.27	Potri.010G083600.1	Populus_trichocarpa	AT3G22740.1	HMT3	homocysteine S-methyltransferase 3	0	80.18	emb|CDO99091.1	unnamed protein product	Coffea canephora
persimmon1SL009859t0004	836.338	488.588	1184.09	2.42349	1.27709	9.2218e-09	3.55431e-07	523	504	439	885	1359	1312	1e-140	52.3	Thecc1EG028921t1	Theobroma_cacao	AT1G52080.1	AR791	actin binding protein family	5e-172	51.35	ref|590619621	Actin binding family protein, putative isoform 2	Theobroma cacao
persimmon1SL017136t0005	2068.63	1209.14	2928.12	2.42165	1.27599	6.8232e-09	2.74845e-07	1120	1221	1295	3008	2990	2809	1e-53	42.76	GSVIVT01004877001	Vitis_vinifera	AT5G17680.1		disease resistance protein (TIR-NBS-LRR class), putative	9e-56	41.08	ref|XP_010646757.1	PREDICTED: TMV resistance protein N-like	Vitis vinifera
persimmon1SL021944t0006	1046.6	611.85	1481.35	2.4211	1.27567	0.00130117	0.00816543	581	667	592	596	1944	1911	1e-144	76.21	GSVIVT01024052001	Vitis_vinifera	AT4G38670.1		Pathogenesis-related thaumatin superfamily protein	3e-153	75.69	ref|XP_009802491.1	PREDICTED: thaumatin-like protein 1b	Nicotiana sylvestris
persimmon1SL003817t0001	1073.09	627.556	1518.62	2.4199	1.27495	0.00110281	0.00716518	562	669	654	628	2031	1904	0	71.49	PGSC0003DMP400035297	Solanum_tuberosum	AT2G38040.1	CAC3	acetyl Co-enzyme a carboxylase carboxyltransferase alpha subunit	0	72.71	ref|698530905	PREDICTED: acetyl-coenzyme A carboxylase carboxyl transferase subunit alpha, chloroplastic	Nicotiana sylvestris
persimmon1SL004754t0005	519.088	303.689	734.487	2.41855	1.27414	0.000491283	0.0037237	298	303	310	329	949	929	2e-112	58.84	orange1.1g021620m	Citrus_sinensis	AT3G10250.2		Plant protein 1589 of unknown function	3e-116	57.86	ref|802599907	PREDICTED: uncharacterized protein LOC105634412 isoform X1	Jatropha curcas
persimmon1SL004089t0007	1058.32	619.234	1497.4	2.41815	1.2739	0.000837332	0.0057247	661	630	568	2365	1031	1108	4e-35	44.98	cassava4.1_013561m	Manihot_esculenta	AT5G18130.1			9e-42	44.49	ref|XP_003632718.1	PREDICTED: uncharacterized protein LOC100855285	Vitis vinifera
persimmon1SL020490t0001	239.419	140.131	338.707	2.41707	1.27326	3.60623e-08	1.1444e-06	130	141	149	273	376	369
persimmon1SL006373t0001	147.454	86.3388	208.569	2.4157	1.27244	2.03521e-06	3.798e-05	70	101	88	130	270	227	4e-34	63.64	evm.model.supercontig_71.12	Carica_papaya	AT2G31510.1	ARI7,ATARI7	IBR domain-containing protein	2e-36	62.5	gb|KNA05952.1	hypothetical protein SOVF_185600 isoform A	Spinacia oleracea
persimmon1SL021103t0004	3308.28	1937.37	4679.19	2.41523	1.27216	0.00022374	0.00195827	1527	2213	2079	2282	5843	5935	0	76.67	evm.model.supercontig_46.146	Carica_papaya	AT4G30950.1	FAD6,FADC,SFD4	fatty acid desaturase 6	0	78.4	emb|CDP10222.1	unnamed protein product	Coffea canephora
persimmon1SL021100t0001	861.537	504.845	1218.23	2.41307	1.27087	1.07306e-08	4.01696e-07	459	512	552	914	1423	1335	4e-40	61.47	Ciclev10023471m	Citrus_clementina				2e-15	63.64	ref|567899860	hypothetical protein CICLE_v10023471mg, partial	Citrus clementina
persimmon1SL006202t0001	623.088	365.252	880.923	2.41182	1.27012	0.000142618	0.00135048	358	377	361	441	1067	1140	0	65.72	GSVIVT01028677001	Vitis_vinifera	AT3G24840.1		Sec14p-like phosphatidylinositol transfer family protein	0	64.99	ref|802716713	PREDICTED: phosphatidylinositol/phosphatidylcholine transfer protein SFH9	Jatropha curcas
persimmon1SL007853t0002	1248.5	732.188	1764.81	2.41033	1.26923	9.67844e-09	3.67885e-07	642	749	809	1364	2013	1932	4e-59	60.39	Solyc07g055390.1.1	Solanum_lycopersicum	AT5G36930.2		Disease resistance protein (TIR-NBS-LRR class) family	6e-61	62.42	ref|XP_009794563.1	PREDICTED: TMV resistance protein N-like	Nicotiana sylvestris
persimmon1SL013306t0005	4272.23	2507.33	6037.14	2.4078	1.26772	7.58132e-09	3.01114e-07	2736	2570	2259	4841	6771	6575	1e-167	69.17	Thecc1EG000455t1	Theobroma_cacao	AT4G36810.1	GGPS1	geranylgeranyl pyrophosphate synthase 1	1e-178	68.92	emb|CDP02801.1	unnamed protein product	Coffea canephora
persimmon1SL003816t0005	1644.6	965.574	2323.62	2.40646	1.26691	9.43513e-09	3.62759e-07	767	1131	1002	2031	2489	2480	0	68.01	cassava4.1_031168m	Manihot_esculenta	AT2G23260.1	UGT84B1	UDP-glucosyl transferase 84B1	0	68.13	ref|XP_010647893.1	PREDICTED: UDP-glycosyltransferase 84B1	Vitis vinifera
persimmon1SL005998t0004	779.962	458.034	1101.89	2.40569	1.26645	0.000364272	0.00290841	546	440	389	519	1352	1438	0	85.95	evm.model.supercontig_18.223	Carica_papaya	AT4G00620.1		Amino acid dehydrogenase family protein	0	87.96	ref|590722358	Amino acid dehydrogenase family protein	Theobroma cacao
persimmon1SL005385t0001	306.604	180.104	433.104	2.40475	1.26588	4.4987e-06	7.59289e-05	164	182	195	254	534	513
persimmon1SL006764t0008	662.541	389.204	935.877	2.4046	1.26579	2.3003e-07	5.80799e-06	278	445	445	608	1087	1116	3e-96	60.08	Potri.009G115800.3	Populus_trichocarpa	AT1G19400.1		Erythronate-4-phosphate dehydrogenase family protein	5e-102	63.56	ref|224103417	hypothetical protein POPTR_0009s11860g	Populus trichocarpa
persimmon1SL019618t0001	432.884	254.579	611.19	2.40079	1.26351	2.09752e-08	7.20488e-07	270	249	247	538	668	636	5e-11	65.12	Ciclev10003098m	Citrus_clementina				2e-14	40.23	ref|XP_011629152.1	PREDICTED: probable RNA 3'-terminal phosphate cyclase-like protein	Amborella trichopoda
persimmon1SL002544t0002	985.428	579.664	1391.19	2.4	1.26303	3.31332e-05	0.00040472	534	642	569	758	1729	1697	2e-145	73.61	Phvul.003G212300.1	Phaseolus_vulgaris	AT1G12710.1	AtPP2-A12,PP2-A12	phloem protein 2-A12	2e-150	71.72	ref|XP_002282844.1	PREDICTED: F-box protein PP2-A12	Vitis vinifera
persimmon1SL003771t0001	1646.09	968.402	2323.78	2.3996	1.26279	1.03426e-08	3.89506e-07	1162	922	831	1685	2683	2621	4e-59	64.38	Thecc1EG004807t1	Theobroma_cacao	AT3G62420.1	ATBZIP53,BZIP53	basic region/leucine zipper motif 53	2e-62	64.96	emb|CAC00657.1	common plant regulatory factor 6	Petroselinum crispum
persimmon1SL005447t0002	2917.01	1717.08	4116.94	2.39764	1.26162	0.00137062	0.00851575	1676	1840	1642	1661	5487	5216	9e-163	66.29	ppa005921m	Prunus_persica	AT4G39140.5		RING/U-box superfamily protein	0	69.04	ref|XP_010645354.1	PREDICTED: uncharacterized protein LOC100250419 isoform X2	Vitis vinifera
persimmon1SL010375t0001	790.518	465.621	1115.42	2.39554	1.26035	2.79443e-05	0.00035221	438	543	416	612	1358	1380	8e-61	86.92	Cucsa.031480.1	Cucumis_sativus	AT1G68590.1		Ribosomal protein PSRP-3/Ycf65	9e-66	74.29	ref|XP_004145640.1	PREDICTED: 30S ribosomal protein 3, chloroplastic-like	Cucumis sativus
persimmon1SL029881t0001	172.152	101.46	242.845	2.39351	1.25913	0.00130948	0.00820588	83	109	113	101	313	316
persimmon1SL005188t0005	1918.19	1132.65	2703.72	2.38707	1.25524	0.000584074	0.00428367	1541	921	941	1268	3418	3441	0	64.24	Potri.001G016300.1	Populus_trichocarpa	AT5G12890.1		UDP-Glycosyltransferase superfamily protein	0	62.62	gb|AFO63526.1	UDP-glucosyltransferase	Panax notoginseng
persimmon1SL013299t0001	491.073	290.012	692.134	2.38657	1.25494	3.39421e-05	0.000413469	309	275	286	376	827	875	1e-134	81.14	ppa009096m	Prunus_persica				3e-135	81.14	ref|XP_008224010.1	PREDICTED: chitinase 2-like	Prunus mume
persimmon1SL015626t0001	4040.71	2387.57	5693.84	2.38478	1.25386	1.14104e-08	4.24604e-07	3489	1827	1900	5734	5675	5774	1e-156	57.33	Thecc1EG007718t1	Theobroma_cacao	AT5G23240.1		DNAJ heat shock N-terminal domain-containing protein	9e-180	60.56	ref|743916540	PREDICTED: uncharacterized protein LOC105109291	Populus euphratica
persimmon1SL004810t0002	2120.49	1253.29	2987.69	2.38388	1.25331	1.26088e-08	4.58285e-07	1183	1310	1274	2878	3075	3040	0	56.97	Thecc1EG037109t1	Theobroma_cacao	AT1G11330.1		S-locus lectin protein kinase family protein	0	58.07	ref|XP_008242934.1	PREDICTED: G-type lectin S-receptor-like serine/threonine-protein kinase At1g11410	Prunus mume
persimmon1SL004774t0003	669.86	395.921	943.799	2.3838	1.25327	4.85097e-05	0.000558291	316	473	400	513	1157	1167	5e-169	83.5	Potri.005G057700.1	Populus_trichocarpa	AT3G18680.1		Amino acid kinase family protein	1e-173	81.91	ref|XP_011032354.1	PREDICTED: uncharacterized protein LOC105131198	Populus euphratica
persimmon1SL005384t0001	387.359	228.951	545.767	2.38378	1.25325	3.3099e-08	1.06905e-06	157	222	309	383	631	627
persimmon1SL003930t0008	1508.15	892.247	2124.04	2.38056	1.2513	4.95806e-05	0.000569148	769	996	916	1149	2505	2727	0	87.66	GSVIVT01019406001	Vitis_vinifera	AT4G01370.1	ATMPK4,MPK4	MAP kinase 4	0	87.63	ref|225426166	PREDICTED: mitogen-activated protein kinase homolog MMK2	Vitis vinifera
persimmon1SL010324t0001	1096.99	649.183	1544.8	2.3796	1.25072	0.000123971	0.00120046	735	615	600	786	1910	1945	0	71.79	evm.model.supercontig_136.11	Carica_papaya	AT3G07810.2		RNA-binding (RRM/RBD/RNP motifs) family protein	0	74.06	ref|225447606	PREDICTED: heterogeneous nuclear ribonucleoprotein 1	Vitis vinifera
persimmon1SL001073t0001	1705.95	1010.64	2401.26	2.37598	1.24852	7.77213e-05	0.000822972	1366	894	780	3529	1922	1788	0	96.22	30128.m008970	Ricinus_communis	AT1G02500.1	AtSAM1,MAT1,SAM-1,SAM1	S-adenosylmethionine synthetase 1	0	96.4	gb|AEY85025.1	S-adenosylmethionine synthetase	Cajanus cajan
persimmon1SL025899t0001	889.332	527.032	1251.63	2.37487	1.24785	2.00329e-08	6.92384e-07	428	545	611	879	1439	1443
persimmon1SL023961t0001	223.911	132.701	315.121	2.37467	1.24773	6.41088e-08	1.89944e-06	167	125	107	390	305	251	2e-18	48.96	ppa023967m	Prunus_persica	AT5G17680.1		disease resistance protein (TIR-NBS-LRR class), putative	3e-19	51.55	emb|CDP07823.1	unnamed protein product	Coffea canephora
persimmon1SL020838t0001	1841.38	1091.73	2591.03	2.37332	1.24691	1.49173e-08	5.32289e-07	1383	993	911	2087	2905	2795	0	91.61	30072.m000966	Ricinus_communis	AT5G17920.1	ATCIMS,ATMETS,ATMS1	Cobalamin-independent synthase family protein	0	92.45	ref|697130756	PREDICTED: 5-methyltetrahydropteroyltriglutamate--homocysteine methyltransferase	Nicotiana tomentosiformis
persimmon1SL013243t0001	176.406	104.604	248.207	2.37282	1.2466	0.000463392	0.00354496	149	97	71	376	178	196
persimmon1SL002278t0004	10727	6371.64	15082.3	2.3671	1.24312	0.000863523	0.00587933	6416	6400	6392	6581	19460	19328	0	93.69	Thecc1EG016516t1	Theobroma_cacao	AT5G42020.1	BIP,BIP2	Heat shock protein 70 (Hsp 70) family protein	0	94.61	ref|698448988	PREDICTED: luminal-binding protein 5	Nicotiana sylvestris
persimmon1SL017545t0001	201.217	119.526	282.909	2.36693	1.24302	1.06049e-07	2.96767e-06	113	123	123	201	311	338	2e-102	81.11	MDP0000223410	Malus_domestica	AT5G25170.1		PPPDE putative thiol peptidase family protein	5e-115	83.07	ref|XP_009593660.1	PREDICTED: deSI-like protein At4g17486	Nicotiana tomentosiformis
persimmon1SL020458t0001	172.057	102.238	241.877	2.36583	1.24235	1.48764e-07	3.99148e-06	84	114	110	260	214	252	9e-45	86.02	Gorai.009G095000.1	Gossypium_raimondii	AT1G07400.1		HSP20-like chaperones superfamily protein	3e-52	89.25	ref|802563487	PREDICTED: 17.3 kDa class I heat shock protein-like	Jatropha curcas
persimmon1SL023485t0001	716.214	425.656	1006.77	2.36523	1.24198	2.31339e-08	7.80905e-07	432	422	425	1089	1029	910	8e-41	50.29	ppa023967m	Prunus_persica	AT5G17680.1		disease resistance protein (TIR-NBS-LRR class), putative	1e-41	50.6	ref|XP_009343054.1	PREDICTED: TMV resistance protein N-like	Pyrus x bretschneideri
persimmon1SL010569t0002	600.713	357.046	844.381	2.36491	1.24179	2.35461e-06	4.3218e-05	374	384	314	516	979	1045	0	84.02	evm.model.supercontig_6.349	Carica_papaya	AT2G17420.1	ATNTRA,NTR2,NTRA	NADPH-dependent thioredoxin reductase A	0	85.89	ref|XP_010266287.1	PREDICTED: thioredoxin reductase 1-like	Nelumbo nucifera
persimmon1SL008851t0002	453.825	269.997	637.653	2.3617	1.23983	4.16067e-08	1.29407e-06	278	259	274	495	668	756	1e-52	49.72	Ciclev10006016m	Citrus_clementina	AT5G49230.1	HRB1	Drought-responsive family protein	5e-57	49.74	gb|KDO71813.1	hypothetical protein CISIN_1g027446mg	Citrus sinensis
persimmon1SL024482t0001	336.65	200.456	472.844	2.35885	1.23808	0.000137696	0.00131303	155	233	214	243	599	578	5e-88	72.9	Thecc1EG008816t1	Theobroma_cacao	AT1G27385.1			1e-101	75.12	ref|590692269	Uncharacterized protein TCM_008816	Theobroma cacao
persimmon1SL020110t0001	169.524	100.96	238.089	2.35826	1.23772	1.51626e-07	4.04053e-06	84	101	118	287	219	208
persimmon1SL007221t0002	290.517	173.018	408.016	2.35823	1.2377	8.25588e-08	2.36481e-06	199	175	146	270	462	495	3e-131	70.38	MDP0000703621	Malus_domestica	AT3G55290.2		NAD(P)-binding Rossmann-fold superfamily protein	1e-14	70		receptor like protein	Nicotiana tabacum
persimmon1SL007269t0001	400.663	238.716	562.61	2.35681	1.23684	4.67621e-08	1.43584e-06	248	226	245	472	599	619	0	67.52	Solyc11g012510.1.1	Solanum_lycopersicum	AT4G17230.1	SCL13	SCARECROW-like 13	0	68.75	ref|NP_001234305.2	GRAS1 protein	Solanum lycopersicum
persimmon1SL000687t0009	1918.99	1144.65	2693.33	2.35296	1.23448	2.07799e-08	7.14562e-07	1561	945	936	1911	3122	3062	0	69.27	mgv1a006516m	Mimulus_guttatus_v1.1	AT5G36160.1		Tyrosine transaminase family protein	0	72.28	ref|XP_011100354.1	PREDICTED: probable aminotransferase TAT2	Sesamum indicum
persimmon1SL002461t0001	566.849	338.52	795.178	2.34898	1.23203	3.44743e-08	1.10296e-06	391	319	308	662	919	811	3e-100	62.09	30190.m011029	Ricinus_communis	AT5G18400.2		Cytokine-induced anti-apoptosis inhibitor 1, Fe-S biogenesis	2e-118	66.43	ref|XP_002271546.2	PREDICTED: anamorsin homolog isoform X2	Vitis vinifera
persimmon1SL003033t0003	607.377	362.73	852.024	2.34892	1.232	3.90172e-08	1.22944e-06	370	416	302	796	812	951	2e-54	66.88	mrna13873.1-v1.0-hybrid	Fragaria_vesca	AT3G10910.1		RING/U-box superfamily protein	1e-69	65.45	ref|XP_008244900.1	PREDICTED: RING-H2 finger protein ATL74-like	Prunus mume
persimmon1SL022495t0002	436.43	260.989	611.871	2.34443	1.22924	0.000117069	0.00114857	241	269	275	326	689	822	1e-36	71.43	Solyc08g076130.2.1	Solanum_lycopersicum	AT4G19003.1	VPS25	E2F/DP family winged-helix DNA-binding domain	2e-32	71.25	ref|729426796	PREDICTED: vacuolar protein sorting-associated protein 25	Tarenaya hassleriana
persimmon1SL019379t0001	358.189	214.25	502.127	2.34365	1.22876	6.87202e-08	2.01506e-06	244	200	201	371	532	605	7e-53	81.48	cassava4.1_019034m	Manihot_esculenta	AT2G44360.1			2e-51	80.37	ref|XP_008375125.1	PREDICTED: uncharacterized protein LOC103438356	Malus domestica
persimmon1SL023017t0001	616.06	368.546	863.574	2.34319	1.22847	0.00148732	0.00908373	267	409	429	367	1075	1151	1e-173	76.16	PGSC0003DMP400012978	Solanum_tuberosum	AT1G30910.1		Molybdenum cofactor sulfurase family protein	2e-175	72.5	ref|XP_009770696.1	PREDICTED: mitochondrial amidoxime reducing component 2-like	Nicotiana sylvestris
persimmon1SL000865t0011	32354.9	19379.4	45330.5	2.3391	1.22596	0.000419543	0.00327034	19642	19831	19374	21745	57521	57389	0	90.02	GSVIVT01021843001	Vitis_vinifera	AT3G04870.2	PDE181,SPC1,ZDS	zeta-carotene desaturase	0	90.43	gb|AJB84621.1	zeta-carotene desaturase	Camellia sinensis
persimmon1SL013052t0002	6064.68	3634.32	8495.04	2.33745	1.22493	2.02658e-06	3.78416e-05	4245	3593	3110	5252	9981	10324	0	92.96	30169.m006558	Ricinus_communis	AT5G52920.1	PKP-BETA1,PKP1,PKP2	plastidic pyruvate kinase beta subunit 1	0	89.44	ref|XP_009794471.1	PREDICTED: plastidial pyruvate kinase 2	Nicotiana sylvestris
persimmon1SL011844t0001	558.342	334.626	782.058	2.33711	1.22473	4.72108e-08	1.44536e-06	331	350	324	602	856	891	2e-91	49.71	Glyma.11G120500.1.p	Glycine_max_Wm82.a2.v1	AT4G34320.1		Protein of unknown function (DUF677)	3e-115	51.55	ref|XP_011085548.1	PREDICTED: UPF0496 protein 1-like	Sesamum indicum
persimmon1SL008157t0002	1201.84	720.394	1683.29	2.33662	1.22442	2.86675e-08	9.45241e-07	681	728	756	1681	1786	1595	3e-38	47.46	ppa023385m	Prunus_persica	AT5G17680.1		disease resistance protein (TIR-NBS-LRR class), putative	9e-58	51.54	emb|CDP07823.1	unnamed protein product	Coffea canephora
persimmon1SL008392t0001	220.024	131.895	308.152	2.33634	1.22425	1.32507e-07	3.5954e-06	140	134	122	208	354	363	5e-168	73.41	PGSC0003DMP400055771	Solanum_tuberosum	AT3G47940.1		DNAJ heat shock family protein	0	74.85	ref|XP_010663417.1	PREDICTED: dnaJ homolog subfamily B member 1-like isoform X2	Vitis vinifera
persimmon1SL004973t0001	2785.28	1670.78	3899.79	2.33411	1.22287	0.000101103	0.00101846	1421	1858	1747	2053	4780	4891	0	86.3	cassava4.1_007081m	Manihot_esculenta	AT4G11820.2	EMB2778,FKP1,HMGS,MVA1	hydroxymethylglutaryl-CoA synthase / HMG-CoA synthase / 3-hydroxy-3-methylglutaryl coenzyme A synthase	0	87.34	gb|AFC34137.1	3-hydroxy-3-methylglutaryl-CoA synthase	Camellia sinensis
persimmon1SL022987t0001	2642.96	1585.93	3699.99	2.33301	1.22219	1.6641e-07	4.37828e-06	2362	1394	1041	2639	4311	4180	9e-167	91.24	Migut.H02338.1.p	Mimulus_guttatus_v2.0	AT1G78300.1	14-3-3OMEGA,GF14 OMEGA,GRF2	general regulatory factor 2	7e-171	91.7	ref|XP_011097537.1	PREDICTED: 14-3-3-like protein 16R	Sesamum indicum
persimmon1SL009692t0004	6112.4	3667.86	8556.94	2.33295	1.22216	2.66281e-08	8.85468e-07	4859	3277	3035	6502	9192	10138	1e-42	56.16	Ciclev10002766m	Citrus_clementina	AT1G19530.1			3e-44	50.97	ref|XP_002282213.1	PREDICTED: uncharacterized protein LOC100259078	Vitis vinifera
persimmon1SL027958t0001	682.32	410.397	954.242	2.32517	1.21733	4.78346e-08	1.4616e-06	587	348	304	1128	862	895
persimmon1SL014476t0002	439.422	264.397	614.446	2.32395	1.21658	0.000104613	0.00104506	288	260	246	322	731	791	2e-51	82.88	Glyma.13G137400.1.p	Glycine_max_Wm82.a2.v1	AT2G35795.1		Chaperone DnaJ-domain superfamily protein	1e-59	79.46	ref|566176119	hypothetical protein POPTR_0006s13340g	Populus trichocarpa
persimmon1SL014108t0002	803.695	483.578	1123.81	2.32395	1.21658	4.48287e-08	1.38055e-06	610	457	383	1212	1057	1106	2e-46	57.14	PGSC0003DMP400005028	Solanum_tuberosum	AT1G09250.1		basic helix-loop-helix (bHLH) DNA-binding superfamily protein	1e-60	63.45	ref|XP_009609092.1	PREDICTED: transcription factor bHLH149-like	Nicotiana tomentosiformis
persimmon1SL021544t0003	4599.78	2768.48	6431.08	2.32296	1.21597	0.000175219	0.00160676	3527	2531	2301	3341	7933	8062	0	67.91	GSVIVT01021727001	Vitis_vinifera	AT1G30690.2		Sec14p-like phosphatidylinositol transfer family protein	0	66.12	emb|CAN83643.1	hypothetical protein VITISV_004911	Vitis vinifera
persimmon1SL025498t0001	176.234	106.109	246.358	2.32175	1.21521	0.000281556	0.00235759	153	97	71	364	182	197
persimmon1SL019953t0002	264.548	159.288	369.808	2.32163	1.21514	1.17588e-07	3.2441e-06	86	235	157	431	340	343	2e-37	55.38	GSVIVT01012015001	Vitis_vinifera	AT2G01150.1	RHA2B	RING-H2 finger protein 2B
persimmon1SL009519t0001	587.409	354.134	820.684	2.31743	1.21253	6.50134e-08	1.92078e-06	401	358	306	576	887	1004	5e-125	70.53	Aquca_124_00010.2	Aquilegia_coerulea	AT2G20920.1		Protein of unknown function (DUF3353)	7e-145	74.5	ref|XP_002278026.1	PREDICTED: uncharacterized protein LOC100265837	Vitis vinifera
persimmon1SL003722t0003	623.429	375.875	870.983	2.31721	1.21239	1.34944e-05	0.000195011	384	392	353	500	1060	1057	3e-176	72.62	ppa007504m	Prunus_persica	AT2G25710.1	HCS1	holocarboxylase synthase 1	0	73.21	ref|XP_008233907.1	PREDICTED: biotin--protein ligase 2	Prunus mume
persimmon1SL001835t0002	11882.2	7165.97	16598.4	2.31628	1.21181	2.94467e-05	0.000368768	8876	6195	6434	9496	20325	20044	0	84.44	GSVIVT01001278001	Vitis_vinifera	AT1G62640.1	KAS III	3-ketoacyl-acyl carrier protein synthase III	0	86.39	gb|AGH32918.1	ketoacyl-ACP synthase III	Camellia chekiangoleosa
persimmon1SL000877t0003	5349.43	3227.14	7471.72	2.31527	1.21118	3.35919e-08	1.08026e-06	3471	3346	2945	6282	7974	8272	1e-107	85.39	PGSC0003DMP400045560	Solanum_tuberosum	AT5G47120.1	ATBI-1,ATBI1,BI-1,BI1	BAX inhibitor 1	4e-153	87.1	ref|XP_011070265.1	PREDICTED: bax inhibitor 1-like	Sesamum indicum
persimmon1SL026456t0001	1548.22	934.789	2161.65	2.31245	1.20942	6.8511e-08	2.01082e-06	789	1079	948	1457	2475	2577	2e-85	78.62	PGSC0003DMP400017583	Solanum_tuberosum	AT5G27280.1		Zim17-type zinc finger protein	8e-101	70.05	ref|NP_001266237.2	Hop-interacting protein THI120	Solanum lycopersicum
persimmon1SL005589t0004	1182.02	714.048	1649.99	2.31075	1.20836	3.37004e-06	5.89154e-05	787	748	617	1010	1995	1963	2e-84	68.72	Eucgr.F04165.1	Eucalyptus_grandis	AT1G71780.1			2e-85	71.59	emb|CDP01137.1	unnamed protein product	Coffea canephora
persimmon1SL020527t0001	176.018	106.335	245.702	2.31064	1.20829	6.6483e-07	1.46038e-05	133	98	90	331	235	176
persimmon1SL007081t0004	290.079	175.258	404.901	2.31031	1.20809	0.000172446	0.00158539	156	178	192	206	507	503	0	72.49	Potri.017G080300.1	Populus_trichocarpa	AT3G28760.2			0	71.04	ref|XP_010661042.1	PREDICTED: uncharacterized protein LOC100262957 isoform X1	Vitis vinifera
persimmon1SL004698t0005	4133.44	2497.7	5769.18	2.3098	1.20777	3.75234e-08	1.18356e-06	2797	2420	2328	5978	5634	5856	4e-38	72.16	Migut.K00114.1.p	Mimulus_guttatus_v2.0	AT2G41430.1	CID1,ERD15,LSR1	dehydration-induced protein (ERD15)	9e-43	62.81	emb|CDP14200.1	unnamed protein product	Coffea canephora
persimmon1SL021444t0001	409.513	247.634	571.393	2.30741	1.20628	9.57581e-08	2.70389e-06	202	248	295	573	566	580	3e-22	61.11	orange1.1g035646m	Citrus_sinensis	AT5G17680.1		disease resistance protein (TIR-NBS-LRR class), putative	9e-22	61.11	gb|KDO36672.1	hypothetical protein CISIN_1g035646mg, partial	Citrus sinensis
persimmon1SL014880t0002	247.052	149.4	344.704	2.30726	1.20618	1.70742e-07	4.47602e-06	166	155	131	234	389	413	0	68.14	MDP0000215747	Malus_domestica	AT2G03890.1	ATPI4K GAMMA 7,PI4K GAMMA 7,UBDK GAMMA 7	phosphoinositide 4-kinase gamma 7	0	69.67	ref|802751802	PREDICTED: phosphatidylinositol 4-kinase gamma 7-like	Jatropha curcas
persimmon1SL003019t0003	3034.31	1836.18	4232.44	2.30502	1.20478	2.20088e-07	5.57948e-06	2084	1753	1689	2744	4910	5062	0	59.06	cassava4.1_005491m	Manihot_esculenta	AT3G59690.1	IQD13	IQ-domain 13	0	65.41	emb|CDP10875.1	unnamed protein product	Coffea canephora
persimmon1SL019818t0001	422.191	255.541	588.841	2.30429	1.20432	1.03082e-07	2.88982e-06	266	261	240	540	569	659	3e-142	87	Eucgr.G03398.1	Eucalyptus_grandis	AT5G47960.1	ATRABA4C,RABA4C,SMG1	RAB GTPase homolog A4C	4e-144	86.22	ref|XP_010928849.1	PREDICTED: ras-related protein RGP1	Elaeis guineensis
persimmon1SL018680t0001	1053.15	637.49	1468.81	2.30406	1.20418	6.12744e-08	1.82411e-06	718	563	633	978	1703	1731	8e-131	59.19	evm.model.supercontig_50.151	Carica_papaya	AT3G16760.1		Tetratricopeptide repeat (TPR)-like superfamily protein	0	60.4	ref|XP_010649572.1	PREDICTED: uncharacterized protein LOC100255130	Vitis vinifera
persimmon1SL004074t0004	5722.65	3466.17	7979.12	2.302	1.20289	1.52685e-05	0.0002145	3655	3426	3390	4693	9140	10195	0	88.59	Glyma.14G104900.2.p	Glycine_max_Wm82.a2.v1	AT4G31750.1	WIN2	HOPW1-1-interacting 2	0	90.03	gb|KHG30740.1	putative phosphatase 2C 59 -like protein	Gossypium arboreum
persimmon1SL011495t0001	603.521	365.655	841.387	2.30104	1.20228	6.36273e-08	1.88696e-06	499	309	289	690	1012	825	0	70.7	orange1.1g042539m	Citrus_sinensis	AT3G20830.1		AGC (cAMP-dependent, cGMP-dependent and protein kinase C) kinase family protein	0	71.64	ref|XP_002282983.2	PREDICTED: serine/threonine-protein kinase UCNL	Vitis vinifera
persimmon1SL021009t0002	668.132	404.843	931.421	2.3007	1.20207	6.76623e-08	1.99339e-06	534	364	316	863	987	948	9e-130	87.11	GSVIVT01037452001	Vitis_vinifera	AT5G21070.1			4e-143	89.08	emb|CBI24359.3	unnamed protein product	Vitis vinifera
persimmon1SL005157t0005	5384	3262.81	7505.19	2.30023	1.20178	8.24051e-06	0.000128278	3791	3134	2911	4467	8860	9237	0	88.35	cassava4.1_003754m	Manihot_esculenta	AT3G60190.1	ADL1E,ADL4,ADLP2,DL1E,DRP1E,EDR3	DYNAMIN-like 1E	0	88.93	ref|XP_010269920.1	PREDICTED: dynamin-related protein 1E-like	Nelumbo nucifera
persimmon1SL016025t0001	600.936	364.388	837.484	2.29833	1.20058	8.41093e-08	2.39443e-06	445	354	299	607	903	1005	5e-100	58.05	ppa009830m	Prunus_persica	AT5G13810.1		Glutaredoxin family protein	3e-112	63.71	ref|703138415	Uncharacterized protein L484_020750	Morus notabilis
persimmon1SL026588t0001	238.751	144.779	332.724	2.29816	1.20048	2.04667e-07	5.24813e-06	151	140	144	352	315	332	4e-157	84.03	ppa010162m	Prunus_persica	AT2G42590.3	GF14 MU,GRF9	general regulatory factor 9	1e-161	84.35	ref|XP_010279115.1	PREDICTED: 14-3-3-like protein D isoform X1	Nelumbo nucifera
persimmon1SL012104t0001	395.14	239.65	550.629	2.29764	1.20015	1.17021e-07	3.23416e-06	199	235	285	526	552	579	3e-13	60.56	Ciclev10023505m	Citrus_clementina	AT1G27180.1		disease resistance protein (TIR-NBS-LRR class), putative	5e-21	61.43	ref|XP_006494974.1	PREDICTED: TMV resistance protein N-like	Citrus sinensis
persimmon1SL030743t0001	339.394	205.862	472.926	2.29729	1.19994	5.21955e-06	8.66451e-05	167	227	225	290	586	545	1e-38	90.41	PGSC0003DMP400024203	Solanum_tuberosum	AT4G31300.1	PBA1	N-terminal nucleophile aminohydrolases (Ntn hydrolases) superfamily protein
persimmon1SL000614t0001	234.536	142.273	326.799	2.29699	1.19975	0.000247848	0.00212953	314	58	66	345	314	326
persimmon1SL010915t0001	2992.71	1815.76	4169.67	2.29638	1.19936	1.44787e-05	0.000205989	1510	2037	1911	2451	4987	5112	0	86.54	ppa003994m	Prunus_persica	AT4G26270.1	PFK3	phosphofructokinase 3	0	86.54	ref|595813790	hypothetical protein PRUPE_ppa003994mg	Prunus persica
persimmon1SL008635t0001	368.832	223.84	513.823	2.29549	1.1988	0.00133023	0.00831277	203	231	238	220	652	671	0	82.43	GSVIVT01030177001	Vitis_vinifera	AT3G52850.1	ATELP,ATELP1,ATVSR1,BP-80,BP80,BP80-1;1,BP80B,GFS1,VSR1,VSR1;1	vacuolar sorting receptor homolog 1	0	82.4	ref|359481218	PREDICTED: vacuolar-sorting receptor 1	Vitis vinifera
persimmon1SL021485t0001	730.761	443.718	1017.8	2.29381	1.19774	1.80541e-05	0.000246542	416	486	430	583	1269	1205	0	65.26	PGSC0003DMP400009334	Solanum_tuberosum	AT5G58300.1		Leucine-rich repeat protein kinase family protein	0	65.37	ref|698440717	PREDICTED: probable inactive receptor kinase At5g58300 isoform X2	Nicotiana sylvestris
persimmon1SL005464t0004	1055.29	640.774	1469.81	2.2938	1.19774	0.000567789	0.00418953	647	662	618	685	1841	1888	0	72.89	cassava4.1_006288m	Manihot_esculenta	AT5G58950.1		Protein kinase superfamily protein	0	71.97	ref|697121125	PREDICTED: serine/threonine-protein kinase HT1	Nicotiana tomentosiformis
persimmon1SL004517t0002	559.329	340.235	778.424	2.2879	1.19402	1.00021e-07	2.81917e-06	433	282	306	711	792	836	5e-171	87.77	GSVIVT01034581001	Vitis_vinifera	AT4G09810.1		Nucleotide-sugar transporter family protein	0	87.16	ref|XP_010242229.1	PREDICTED: UDP-galactose transporter 2-like	Nelumbo nucifera
persimmon1SL007805t0006	1029.78	626.498	1433.06	2.28741	1.19372	1.55316e-05	0.000216929	679	614	591	841	1639	1828	7e-129	78.66	Thecc1EG021705t1	Theobroma_cacao	AT5G01520.1		RING/U-box superfamily protein	2e-141	78.66	ref|590628442	RING/U-box superfamily protein	Theobroma cacao
persimmon1SL019264t0001	1240.21	754.902	1725.52	2.28576	1.19267	1.05024e-06	2.17262e-05	809	766	694	1088	2000	2101	0	91.09	Thecc1EG033881t1	Theobroma_cacao	AT5G23540.1		Mov34/MPN/PAD-1 family protein	0	99.36	ref|XP_011030293.1	PREDICTED: 26S proteasome non-ATPase regulatory subunit 14 homolog	Populus euphratica
persimmon1SL011411t0001	1761.79	1073.58	2449.99	2.28207	1.19034	6.05063e-08	1.80468e-06	1418	943	862	1785	2904	2671	0	81.45	Cucsa.341670.2	Cucumis_sativus	AT5G54380.1	THE1	protein kinase family protein	0	81.23	ref|731432315	PREDICTED: receptor-like protein kinase THESEUS 1 isoform X1	Vitis vinifera
persimmon1SL003443t0005	937.034	571.036	1303.03	2.28187	1.19022	1.82004e-05	0.000248171	566	549	600	747	1589	1579	0	69.36	PGSC0003DMP400019700	Solanum_tuberosum	AT4G30790.1			0	70.46	ref|XP_009800573.1	PREDICTED: uncharacterized protein LOC104246462	Nicotiana sylvestris
persimmon1SL004086t0002	156.623	95.4583	217.787	2.28149	1.18998	0.000182249	0.0016594	107	88	93	112	270	272
persimmon1SL006298t0010	1045.04	636.932	1453.15	2.28149	1.18997	6.08965e-06	9.89347e-05	677	639	598	873	1708	1788	3e-77	90.32	orange1.1g033259m	Citrus_sinensis	AT1G27970.1	NTF2B	nuclear transport factor 2B	2e-27	63.33	gb|ACU15465.1	unknown	Glycine max
persimmon1SL002386t0001	455.327	277.595	633.059	2.28052	1.18936	1.34223e-07	3.63565e-06	300	270	263	427	709	769	0	90.26	Thecc1EG011775t1	Theobroma_cacao	AT1G14360.1	ATUTR3,UTR3	UDP-galactose transporter 3	0	90.26	ref|590700510	UDP-galactose transporter 3 isoform 1	Theobroma cacao
persimmon1SL009280t0005	1088.33	664.081	1512.58	2.2777	1.18758	5.89153e-06	9.61156e-05	694	641	662	903	1835	1807	4e-154	63.66	Potri.014G036400.1	Populus_trichocarpa	AT1G06870.1		Peptidase S24/S26A/S26B/S26C family protein	9e-175	68.24	ref|225458489	PREDICTED: thylakoidal processing peptidase 1, chloroplastic	Vitis vinifera
persimmon1SL013032t0012	1077.9	658.464	1497.33	2.27397	1.18522	0.000454072	0.00348817	518	674	786	741	1817	1942
persimmon1SL002031t0005	4551.46	2781.57	6321.36	2.27259	1.18434	6.63154e-08	1.95555e-06	3407	2617	2368	4591	7143	7295	0	91.28	Potri.010G207200.5	Populus_trichocarpa	AT2G28760.1	UXS6	UDP-XYL synthase 6	0	93.82	gb|AEH04658.1	UDP-glucuronate decarboxylase	Camellia oleifera
persimmon1SL009938t0006	1392.81	851.461	1934.17	2.27159	1.1837	1.59562e-06	3.07306e-05	753	907	898	1209	2359	2244	0	71.45	Eucgr.K02783.1	Eucalyptus_grandis	AT5G50210.1	OLD5,QS,SUFE3	quinolinate synthase	0	72.52	ref|XP_002276849.2	PREDICTED: quinolinate synthase, chloroplastic	Vitis vinifera
persimmon1SL005745t0001	3753.8	2295.06	5212.54	2.2712	1.18346	7.1328e-08	2.08343e-06	2138	2332	2431	3921	5761	5993	0	71.34	Ciclev10030922m	Citrus_clementina	AT4G18010.2	5PTASE2,AT5PTASE2,IP5PII	myo-inositol polyphosphate 5-phosphatase 2	0	71.34	ref|XP_006485410.1	PREDICTED: type I inositol 1,4,5-trisphosphate 5-phosphatase 2-like isoform X3	Citrus sinensis
persimmon1SL004713t0002	364.689	223.17	506.209	2.26827	1.18159	1.66106e-07	4.37418e-06	191	251	230	669	456	395	0	79.5	Migut.J00852.1.p	Mimulus_guttatus_v2.0	AT5G36110.1	CYP716A1	cytochrome P450, family 716, subfamily A, polypeptide 1	0	80.54	ref|XP_011093941.1	PREDICTED: beta-amyrin 28-oxidase-like	Sesamum indicum
persimmon1SL025129t0001	728.813	446.064	1011.56	2.26775	1.18126	1.05287e-07	2.94898e-06	441	447	454	679	1232	1129
persimmon1SL005391t0001	225.728	138.181	313.275	2.26713	1.18087	3.07613e-07	7.45954e-06	162	126	128	342	323	285
persimmon1SL021352t0001	702.119	430.179	974.058	2.26431	1.17907	1.53422e-06	2.9701e-05	573	418	299	643	1102	1179	3e-73	69.93	mrna21826.1-v1.0-hybrid	Fragaria_vesca	AT2G27510.1	ATFD3,FD3	ferredoxin 3	1e-76	58.79	ref|XP_004289638.1	PREDICTED: ferredoxin-3, chloroplastic-like	Fragaria vesca subsp. vesca
persimmon1SL007268t0001	1307.47	801.193	1813.75	2.26381	1.17875	0.000361605	0.00289376	803	791	809	889	2246	2313	0	58.08	ppa000474m	Prunus_persica	AT5G20610.1			0	58.98	ref|595820554	hypothetical protein PRUPE_ppa000474mg	Prunus persica
persimmon1SL015289t0001	219.606	134.625	304.586	2.26247	1.1779	8.37065e-05	0.000872457	139	141	124	169	342	404	6e-26	79.31	Migut.A00964.1.p	Mimulus_guttatus_v2.0	AT2G35736.1
persimmon1SL002510t0002	193.529	118.656	268.402	2.26202	1.17761	4.08041e-07	9.52543e-06	149	104	103	203	324	280	2e-123	71.66	PGSC0003DMP400053375	Solanum_tuberosum	AT1G71090.1		Auxin efflux carrier family protein	4e-139	78.14	ref|XP_010243780.1	PREDICTED: uncharacterized protein LOC104587754	Nelumbo nucifera
persimmon1SL022847t0002	801.285	491.296	1111.27	2.26192	1.17755	1.38257e-06	2.7146e-05	560	437	476	700	1344	1295	2e-73	52.78	Cucsa.123210.1	Cucumis_sativus	AT4G27470.1	ATRMA3,RMA3	RING membrane-anchor 3	1e-113	60.52	ref|XP_002282248.2	PREDICTED: E3 ubiquitin-protein ligase RMA1H1-like	Vitis vinifera
persimmon1SL010348t0003	1473.25	903.704	2042.8	2.26048	1.17663	4.97313e-05	0.000570669	958	906	849	1137	2420	2581	0	85.74	GSVIVT01037715001	Vitis_vinifera	AT3G20290.2	ATEHD1,EHD1	EPS15 homology domain 1	0	85.71	ref|225460867	PREDICTED: EH domain-containing protein 1	Vitis vinifera
persimmon1SL007572t0006	163.753	100.449	227.058	2.26044	1.1766	6.89876e-07	1.50588e-05	81	114	106	237	200	244	0	71.25	GSVIVT01038567001	Vitis_vinifera	AT5G53050.3		alpha/beta-Hydrolases superfamily protein	0	71.71	ref|XP_009802960.1	PREDICTED: uncharacterized protein LOC104248408	Nicotiana sylvestris
persimmon1SL008032t0002	431.547	264.719	598.375	2.26042	1.17659	1.73538e-07	4.53549e-06	311	254	230	431	689	676	1e-140	85.9	GSVIVT01031014001	Vitis_vinifera	AT1G67060.1			9e-148	89.22	ref|XP_011097178.1	PREDICTED: uncharacterized protein LOC105176156	Sesamum indicum
persimmon1SL000034t0001	179.302	110	248.603	2.26002	1.17634	6.04443e-05	0.000671026	201	71	60	199	307	241	3e-13	54.29	Potri.008G186500.1	Populus_trichocarpa	AT3G26510.1		Octicosapeptide/Phox/Bem1p family protein
persimmon1SL024137t0001	905.006	555.766	1254.25	2.25679	1.17427	1.27722e-07	3.4898e-06	690	514	475	1327	1152	1315	4e-42	68.69	Ciclev10029871m	Citrus_clementina	AT4G38840.1		SAUR-like auxin-responsive protein family	2e-43	68.69	ref|567861766	hypothetical protein CICLE_v10029871mg	Citrus clementina
persimmon1SL020467t0001	286.724	176.089	397.36	2.25659	1.17415	0.000137137	0.00130849	167	185	178	210	481	503
persimmon1SL022934t0002	3071.37	1886.64	4256.09	2.25591	1.17371	3.46241e-05	0.000419977	2238	1671	1751	2473	4926	5383	0	63.38	GSVIVT01004107001	Vitis_vinifera	AT5G67550.1			0	64.02	ref|XP_010646500.1	PREDICTED: uncharacterized protein LOC100254306 isoform X1	Vitis vinifera
persimmon1SL009358t0002	1876.84	1152.91	2600.77	2.25584	1.17366	1.5575e-05	0.000217341	1222	1100	1149	1527	3035	3258	0	78.55	30169.m006391	Ricinus_communis	AT3G20790.1		NAD(P)-binding Rossmann-fold superfamily protein	0	78.55	ref|255544768	oxidoreductase, putative	Ricinus communis
persimmon1SL005474t0001	525.107	322.584	727.63	2.25563	1.17353	3.59905e-07	8.54208e-06	374	279	315	482	850	854	0	81.56	Solyc05g011920.2.1	Solanum_lycopersicum	AT1G69040.2	ACR4	ACT domain repeat 4	0	84.38	ref|747107847	PREDICTED: uncharacterized protein LOC105180260 isoform X1	Sesamum indicum
persimmon1SL021518t0002	1851.84	1137.73	2565.94	2.25532	1.17333	2.6625e-06	4.82181e-05	1385	1065	971	1622	2952	3143	0	85.56	ppa007418m	Prunus_persica	AT2G18170.1	ATMPK7,MPK7	MAP kinase 7	0	88.45	gb|AHX99573.1	mitogen-activated protein kinase 7	Betula platyphylla
persimmon1SL030969t0001	157.648	96.8579	218.438	2.25524	1.17328	6.75921e-07	1.48136e-05	91	104	95	210	230	219	4e-12	55.56	mgv1a024913m	Mimulus_guttatus_v1.1	AT4G23190.1	AT-RLK3,CRK11	cysteine-rich RLK (RECEPTOR-like protein kinase) 11
persimmon1SL003458t0002	3318.28	2038.93	4597.64	2.25493	1.17308	0.000141168	0.0013396	2296	2008	1829	2449	5478	5895	0	90.25	Thecc1EG029459t3	Theobroma_cacao	AT3G14420.1		Aldolase-type TIM barrel family protein	0	88.33	ref|697149407	PREDICTED: peroxisomal (S)-2-hydroxy-acid oxidase GLO1-like	Nicotiana tomentosiformis
persimmon1SL005657t0002	478.435	294.421	662.449	2.25001	1.16993	3.8982e-05	0.000464014	334	299	251	376	822	794	7e-102	75.93	mrna03947.1-v1.0-hybrid	Fragaria_vesca	AT4G00170.1		Plant VAMP (vesicle-associated membrane protein) family protein	2e-128	76.25	ref|XP_004306946.1	PREDICTED: vesicle-associated protein 1-3 isoform X1	Fragaria vesca subsp. vesca
persimmon1SL005313t0003	595.882	367.131	824.633	2.24616	1.16746	1.66007e-07	4.37418e-06	429	318	355	1019	749	707	2e-160	80.22	cassava4.1_013476m	Manihot_esculenta	AT5G22250.1		Polynucleotidyl transferase, ribonuclease H-like superfamily protein	7e-165	80.51	ref|703120119	putative CCR4-associated factor 1-11-like protein	Morus notabilis
persimmon1SL005355t0003	334.542	206.118	462.966	2.24612	1.16744	2.7843e-07	6.84212e-06	254	198	166	333	522	536	7e-158	72.54	cassava4.1_008096m	Manihot_esculenta	AT3G07080.1		EamA-like transporter family	0	73.61	ref|225465455	PREDICTED: uncharacterized vacuolar membrane protein YML018C	Vitis vinifera
persimmon1SL021610t0003	306.085	188.623	423.547	2.24547	1.16702	3.0281e-07	7.36593e-06	230	200	137	344	459	470	3e-128	89.8	29660.m000753	Ricinus_communis	AT3G18030.1	ATHAL3,ATHAL3A,HAL3,HAL3A	HAL3-like protein A	9e-129	89.8	ref|255570655	phosphopentothenoylcysteine decarboxylase, putative	Ricinus communis
persimmon1SL001273t0008	11182.6	6897.03	15468.2	2.24273	1.16526	1.02935e-07	2.88828e-06	8014	6734	6252	11102	17423	18214	0	87.01	Cucsa.375220.2	Cucumis_sativus	AT5G37600.1	ATGLN1;1,ATGSR1,GLN1;1,GSR 1	glutamine synthase clone R1	0	87.92	ref|703126041	Glutamine synthetase nodule isozyme	Morus notabilis
persimmon1SL013620t0002	208.305	128.484	288.126	2.2425	1.16511	5.28275e-07	1.19226e-05	157	124	105	219	322	325	1e-67	74.83	Thecc1EG035118t1	Theobroma_cacao	AT4G08330.1			5e-71	75.52	ref|XP_009765797.1	PREDICTED: uncharacterized protein At4g08330, chloroplastic	Nicotiana sylvestris
persimmon1SL011330t0005	459.465	283.421	635.509	2.24228	1.16497	2.13442e-07	5.43303e-06	220	321	310	698	618	595	7e-130	52.54	mrna11221.1-v1.0-hybrid	Fragaria_vesca	AT1G44130.1		Eukaryotic aspartyl protease family protein	7e-145	53.54	gb|KNA08065.1	hypothetical protein SOVF_165960 isoform B	Spinacia oleracea
persimmon1SL023751t0001	219.768	135.575	303.96	2.24201	1.1648	4.7139e-07	1.07789e-05	141	147	119	362	279	273	1e-66	41.4	PGSC0003DMP400059078	Solanum_tuberosum	AT3G07870.1		F-box and associated interaction domains-containing protein	3e-85	32.45	emb|CDP00838.1	unnamed protein product	Coffea canephora
persimmon1SL012776t0008	2276.74	1405.4	3148.09	2.23999	1.16349	1.26871e-07	3.46959e-06	1718	1258	1253	2798	3186	3485	0	88.51	ppa008583m	Prunus_persica	AT3G16150.1		N-terminal nucleophile aminohydrolases (Ntn hydrolases) superfamily protein	0	88.62	ref|596146967	hypothetical protein PRUPE_ppa008583mg	Prunus persica
persimmon1SL015211t0004	160.649	99.1702	222.128	2.23987	1.16341	9.20722e-07	1.93414e-05	113	104	81	183	223	261	1e-60	58.69	Phvul.005G051100.1	Phaseolus_vulgaris	AT1G79160.1			4e-78	60.08	ref|922391609	YUP8H12R.23 protein, putative	Medicago truncatula
persimmon1SL010753t0001	3999.51	2469.37	5529.65	2.23929	1.16304	1.05286e-05	0.000157738	2849	2601	1988	3335	6663	6629	0	83.1	ppa003549m	Prunus_persica	AT5G12860.1	DiT1	dicarboxylate transporter 1	0	82.7	ref|XP_010257247.1	PREDICTED: dicarboxylate transporter 1, chloroplastic	Nelumbo nucifera
persimmon1SL012055t0002	278.631	172.048	385.215	2.239	1.16285	3.31005e-07	7.94057e-06	220	154	144	497	364	297
persimmon1SL006995t0001	2109.96	1302.96	2916.96	2.23872	1.16267	1.30388e-07	3.55332e-06	1610	1203	1155	2112	3221	3463	8e-65	82.93	Migut.D00958.1.p	Mimulus_guttatus_v2.0	AT1G60970.1		SNARE-like superfamily protein	1e-64	82.79	ref|848847726	PREDICTED: coatomer subunit zeta-1-like	Erythranthe guttata
persimmon1SL004032t0005	1434.23	885.859	1982.6	2.23805	1.16224	1.48612e-07	3.99081e-06	902	873	886	1393	2165	2399	2e-104	51.11	Migut.H02529.1.p	Mimulus_guttatus_v2.0	AT3G50910.1			5e-153	56.67	ref|XP_009587800.1	PREDICTED: uncharacterized protein LOC104085466	Nicotiana tomentosiformis
persimmon1SL030193t0001	355.549	219.731	491.367	2.23622	1.16106	7.25473e-06	0.000115169	191	246	225	300	564	612	1e-35	76.32	Medtr1g095110.1	Medicago_truncatula	AT5G19290.1		alpha/beta-Hydrolases superfamily protein
persimmon1SL030157t0001	251.914	155.7	348.129	2.2359	1.16086	4.31088e-07	9.98584e-06	132	155	180	338	372	338	3e-23	53.19	Ciclev10024379m	Citrus_clementina	AT5G17680.1		disease resistance protein (TIR-NBS-LRR class), putative	2e-22	53.19	ref|567898766	hypothetical protein CICLE_v10024379mg	Citrus clementina
persimmon1SL001370t0003	4424.99	2735.03	6114.95	2.23579	1.16079	0.000239187	0.00207137	3549	2510	2177	3240	7784	7352	0	82	cassava4.1_003698m	Manihot_esculenta	AT1G64390.1	AtGH9C2,GH9C2	glycosyl hydrolase 9C2	0	99.45	gb|ADP55074.1	endo-1,4-beta-glucanase	Diospyros kaki
persimmon1SL002709t0006	3880.35	2400.5	5360.2	2.23295	1.15895	2.23118e-05	0.000292819	2907	2174	2146	3146	6581	6383	0	75.64	ppa001301m	Prunus_persica	AT1G23870.1	ATTPS9,TPS9	trehalose-phosphatase/synthase 9	0	85.35	gb|AGD98700.1	trehalose-6-phosphate synthase	Camellia sinensis
persimmon1SL008472t0006	975.492	603.487	1347.5	2.23285	1.15889	0.00110384	0.00716886	650	573	593	606	1713	1728	0	81.47	Potri.001G051400.2	Populus_trichocarpa	AT1G04780.1		Ankyrin repeat family protein	0	82.52	ref|802796000	PREDICTED: ankyrin repeat domain-containing protein 13C-like	Jatropha curcas
persimmon1SL024219t0002	329.411	203.796	455.026	2.23275	1.15882	6.89028e-05	0.000745505	198	218	198	251	543	573
persimmon1SL013382t0001	3725.18	2304.89	5145.47	2.23242	1.15861	1.25469e-07	3.43725e-06	2685	2252	2018	3562	5959	5981	2e-149	81.35	GSVIVT01014386001	Vitis_vinifera	AT4G27450.1		Aluminium induced protein with YGL and LRDR motifs	8e-151	81.35	ref|225461387	PREDICTED: stem-specific protein TSJT1	Vitis vinifera
persimmon1SL020643t0001	145.127	89.7959	200.459	2.23238	1.15858	1.20713e-06	2.43541e-05	132	70	68	156	210	237
persimmon1SL007388t0001	160.789	99.4933	222.084	2.23215	1.15843	0.00142925	0.0088135	111	91	96	103	292	272	1e-18	55.56	Thecc1EG033523t1	Theobroma_cacao				2e-18	55.56	ref|590613591	Uncharacterized protein TCM_033523	Theobroma cacao
persimmon1SL021238t0001	748.002	462.945	1033.06	2.23149	1.15801	1.95906e-07	5.04417e-06	393	486	511	1082	995	1030	1e-39	52.48	orange1.1g001458m	Citrus_sinensis	AT5G17680.1		disease resistance protein (TIR-NBS-LRR class), putative	2e-26	52.88	gb|KDO39974.1	hypothetical protein CISIN_1g0014582mg, partial	Citrus sinensis
persimmon1SL029957t0001	341.678	211.573	471.783	2.22989	1.15697	0.00162878	0.00976457	211	217	208	204	588	625
persimmon1SL031436t0001	191.729	118.78	264.678	2.2283	1.15594	0.00103437	0.00679682	110	125	122	131	291	374
persimmon1SL006675t0008	764.869	474.012	1055.73	2.22721	1.15524	0.000442835	0.00342035	454	453	517	524	1273	1376	2e-75	39.37	MDP0000427172	Malus_domestica	AT1G69060.1		Chaperone DnaJ-domain superfamily protein	5e-106	39.29	ref|XP_008243802.1	PREDICTED: caldesmon	Prunus mume
persimmon1SL004398t0003	452.88	280.814	624.946	2.22548	1.15412	2.78148e-07	6.84057e-06	265	282	296	458	730	688	0	59.65	GSVIVT01007446001	Vitis_vinifera	AT5G66850.1	MAPKKK5	mitogen-activated protein kinase kinase kinase 5	0	61.36	ref|225470467	PREDICTED: mitogen-activated protein kinase kinase kinase YODA isoform X1	Vitis vinifera
persimmon1SL016111t0001	294.797	182.853	406.742	2.22443	1.15343	4.31597e-07	9.98584e-06	187	182	179	302	462	457	1e-98	79.58	ppa011925m	Prunus_persica	AT3G20060.1	UBC19	ubiquitin-conjugating enzyme19	1e-110	82.2	ref|596007555	hypothetical protein PRUPE_ppa011925mg	Prunus persica
persimmon1SL000981t0010	9495.84	5890.45	13101.2	2.22415	1.15325	1.89563e-06	3.57556e-05	6826	5543	5470	8405	14873	16183	0	82.92	Eucgr.D01848.1	Eucalyptus_grandis	AT4G23100.1	ATECS1,CAD2,GSH1,GSHA,PAD2,RML1	glutamate-cysteine ligase	0	82.89	ref|702324155	PREDICTED: glutamate--cysteine ligase, chloroplastic isoform X2	Eucalyptus grandis
persimmon1SL013498t0006	1609.8	998.666	2220.93	2.2239	1.15309	1.71487e-07	4.48837e-06	1091	966	947	1566	2493	2621	6e-138	88.48	GSVIVT01025621001	Vitis_vinifera	AT3G53620.1	AtPPa4,PPa4	pyrophosphorylase 4	2e-141	88.43	ref|225439878	PREDICTED: soluble inorganic pyrophosphatase	Vitis vinifera
persimmon1SL029401t0001	253.486	157.381	349.591	2.2213	1.1514	5.39621e-07	1.21349e-05	230	131	112	373	334	342	3e-21	57.55	PGSC0003DMP400025014	Solanum_tuberosum	AT1G79660.1			8e-40	63.21	ref|XP_006341428.1	PREDICTED: uncharacterized protein LOC102592857	Solanum tuberosum
persimmon1SL021837t0002	830.201	515.594	1144.81	2.22037	1.1508	2.85805e-05	0.000359215	502	551	494	665	1312	1461	0	81.3	cassava4.1_010697m	Manihot_esculenta	AT1G50940.1	ETFALPHA	electron transfer flavoprotein alpha	0	79.32	ref|802587788	PREDICTED: electron transfer flavoprotein subunit alpha, mitochondrial-like	Jatropha curcas
persimmon1SL016919t0002	442.76	275.083	610.437	2.2191	1.14998	3.64348e-07	8.63442e-06	267	274	286	433	651	753	1e-57	86.96	Thecc1EG037756t1	Theobroma_cacao	AT2G19770.1	PRF5	profilin 5	9e-70	86.09	ref|XP_014508684.1	PREDICTED: profilin-4-like	Vigna radiata var. radiata
persimmon1SL001308t0001	152.258	94.6252	209.891	2.21813	1.14934	1.24724e-06	2.49752e-05	92	105	87	148	241	243
persimmon1SL026461t0001	171.74	106.744	236.736	2.21779	1.14912	1.02842e-06	2.13315e-05	113	103	105	245	231	234	0	79.17	ppa004465m	Prunus_persica	AT5G61520.1		Major facilitator superfamily protein	0	79.37	ref|XP_008234428.1	PREDICTED: hexose carrier protein HEX6-like	Prunus mume
persimmon1SL010261t0001	784.344	488.052	1080.64	2.21418	1.14677	2.6449e-07	6.56666e-06	582	454	428	818	1144	1286	0	85.9	evm.model.supercontig_33.32	Carica_papaya	AT1G12990.1		beta-1,4-N-acetylglucosaminyltransferase family protein	0	85.96	ref|XP_011071150.1	PREDICTED: uncharacterized protein LOC105156648	Sesamum indicum
persimmon1SL011069t0003	1164.13	724.38	1603.88	2.21414	1.14675	0.000100025	0.00101053	830	660	690	878	1997	1946	0	81.74	Cucsa.044280.2	Cucumis_sativus	AT3G51460.1	RHD4	Phosphoinositide phosphatase family protein	0	84.37	ref|697185781	PREDICTED: phosphoinositide phosphatase SAC6-like	Nicotiana tomentosiformis
persimmon1SL010365t0002	1307.19	813.648	1800.74	2.21317	1.14611	0.0006488	0.00467178	737	846	860	863	2258	2289	3e-106	46.08	GSVIVT01016299001	Vitis_vinifera	AT2G37150.3		RING/U-box superfamily protein	5e-120	47.06	emb|CBI31479.3	unnamed protein product	Vitis vinifera
persimmon1SL025651t0001	251.447	156.516	346.377	2.21304	1.14603	0.000369652	0.00294406	164	152	154	183	385	473
persimmon1SL015249t0001	208.711	130.042	287.38	2.2099	1.14398	7.92767e-07	1.69612e-05	121	135	135	344	273	250	0	94.82	cassava4.1_002708m	Manihot_esculenta	AT5G52640.1	ATHS83,AtHsp90-1,ATHSP90.1,HSP81-1,HSP81.1,HSP83,HSP90.1	heat shock protein 90.1	0	94.36	ref|XP_011046024.1	PREDICTED: heat shock protein 83	Populus euphratica
persimmon1SL001396t0001	6305.7	3929.24	8682.17	2.20963	1.14381	8.49037e-05	0.000882581	3829	4044	3978	4815	10524	10803	0	97.48	GSVIVT01025723001	Vitis_vinifera	AT5G03340.1		ATPase, AAA-type, CDC48 protein	0	96.97	ref|255556938	Transitional endoplasmic reticulum ATPase, putative	Ricinus communis
persimmon1SL002016t0006	4486.42	2796.85	6175.98	2.20819	1.14286	0.000257009	0.00219497	2745	2960	2729	3221	7414	7947	0	84.06	GSVIVT01038178001	Vitis_vinifera	AT2G43750.2	ACS1,ATCS-B,CPACS1,OASB	O-acetylserine (thiol) lyase B	0	84.28	ref|225434133	PREDICTED: cysteine synthase, chloroplastic/chromoplastic	Vitis vinifera
persimmon1SL012301t0001	607.559	379.651	835.466	2.20062	1.13791	3.1108e-07	7.53195e-06	393	377	372	593	1022	896
persimmon1SL001939t0001	206.067	128.842	283.292	2.19875	1.13668	4.0758e-06	6.96563e-05	135	146	106	182	318	353	1e-20	62.67	Eucgr.B03504.1	Eucalyptus_grandis	AT1G27350.1		Ribosome associated membrane protein RAMP4	5e-20	62.67	gb|KCW86931.1	hypothetical protein EUGRSUZ_B03504, partial	Eucalyptus grandis
persimmon1SL010225t0001	182.608	114.197	251.018	2.19811	1.13626	1.1401e-06	2.32901e-05	94	114	134	330	226	198	0	63.45	29975.m000754	Ricinus_communis	AT1G31280.1	AGO2	Argonaute family protein	0	67.7	ref|XP_008346026.1	PREDICTED: protein argonaute 2-like	Malus domestica
persimmon1SL017659t0004	2768.49	1732.7	3804.29	2.19558	1.1346	0.000421459	0.00328119	2025	1680	1527	1932	4625	4882
persimmon1SL014991t0001	3115.41	1949.85	4280.98	2.19554	1.13458	1.28929e-05	0.000187532	2092	1928	1848	2554	5104	5207	0	83.28	Migut.L01301.3.p	Mimulus_guttatus_v2.0	AT1G26850.1		S-adenosyl-L-methionine-dependent methyltransferases superfamily protein	0	83.44	ref|720007661	PREDICTED: probable methyltransferase PMT2	Nelumbo nucifera
persimmon1SL015296t0004	1752.19	1096.73	2407.64	2.19529	1.13441	2.38971e-05	0.000309721	967	1180	1147	1413	2890	2934	8e-149	90.48	Thecc1EG036772t1	Theobroma_cacao	AT4G31300.1	PBA1	N-terminal nucleophile aminohydrolases (Ntn hydrolases) superfamily protein	2e-154	90.48	ref|590571151	N-terminal nucleophile aminohydrolases (Ntn hydrolases) superfamily protein isoform 1	Theobroma cacao
persimmon1SL008378t0003	1744.59	1092.34	2396.84	2.19423	1.13372	3.84328e-06	6.62256e-05	1146	1109	1033	1500	2738	2970	7e-110	78.79	Glyma.08G183900.1.p	Glycine_max_Wm82.a2.v1	AT4G14110.1	COP9,CSN8,EMB143,FUS7	COP9 signalosome, subunit CSN8
persimmon1SL002491t0001	1329.45	832.417	1826.49	2.1942	1.1337	3.55866e-05	0.000429458	1050	786	670	1083	2147	2259	2e-120	81.65	GSVIVT01008419001	Vitis_vinifera	AT1G18200.1	AtRABA6b,RABA6b	RAB GTPase homolog A6B	3e-123	76.92	ref|XP_011008350.1	PREDICTED: ras-related protein RABA6a	Populus euphratica
persimmon1SL000688t0001	180.413	113.011	247.815	2.19284	1.1328	1.23903e-06	2.48517e-05	190	79	70	267	244	232
persimmon1SL024309t0001	852.029	533.747	1170.31	2.19263	1.13266	3.16032e-07	7.63409e-06	781	411	423	989	1294	1238	2e-72	76.98	cassava4.1_017849m	Manihot_esculenta	AT5G41050.1		Pollen Ole e 1 allergen and extensin family protein	2e-75	70.91	ref|XP_011098921.1	PREDICTED: uncharacterized protein LOC105177453 isoform X1	Sesamum indicum
persimmon1SL005885t0004	1428.89	895.768	1962	2.1903	1.13113	0.000209202	0.00185668	871	907	917	1030	2400	2466	0	77.81	PGSC0003DMP400038329	Solanum_tuberosum	AT1G55840.1		Sec14p-like phosphatidylinositol transfer family protein	0	81.42	emb|CDP13699.1	unnamed protein product	Coffea canephora
persimmon1SL012473t0001	498.666	312.634	684.698	2.1901	1.131	4.39327e-07	1.01347e-05	300	322	318	786	640	635	2e-20	41.14	orange1.1g041071m	Citrus_sinensis	AT1G69550.1		disease resistance protein (TIR-NBS-LRR class)	8e-30	39.6	ref|XP_009366533.1	PREDICTED: TMV resistance protein N-like	Pyrus x bretschneideri
persimmon1SL003268t0001	564.694	354.162	775.225	2.1889	1.1302	0.000153355	0.00143692	324	383	355	417	948	966	0	63.17	Thecc1EG040510t4	Theobroma_cacao	AT1G73730.1	AtEIL3,ATSLIM,EIL3,SLIM1	ETHYLENE-INSENSITIVE3-like 3	0	71.94	gb|AID55346.1	EIN3-like protein EIL4	Actinidia chinensis
persimmon1SL020637t0001	305.666	191.744	419.587	2.18826	1.12979	1.51095e-06	2.9335e-05	153	222	200	272	501	489	3e-47	60.69	GSVIVT01013266001	Vitis_vinifera	AT1G32740.1		SBP (S-ribonuclease binding protein) family protein	3e-77	60.69	emb|CBI33972.3	unnamed protein product	Vitis vinifera
persimmon1SL020839t0001	224.929	141.209	308.65	2.18576	1.12814	1.04563e-06	2.16596e-05	149	140	135	218	355	354	3e-78	83.89	30072.m000966	Ricinus_communis	AT5G17920.1	ATCIMS,ATMETS,ATMS1	Cobalamin-independent synthase family protein	8e-78	82.55	gb|KCW47761.1	hypothetical protein EUGRSUZ_K015082, partial	Eucalyptus grandis
persimmon1SL014560t0011	652.388	409.637	895.14	2.1852	1.12777	3.96088e-07	9.29499e-06	424	414	392	624	1066	998	2e-69	47.57	GSVIVT01022827001	Vitis_vinifera	AT4G36950.1	MAPKKK21	mitogen-activated protein kinase kinase kinase 21	2e-73	47.57	ref|225447917	PREDICTED: mitogen-activated protein kinase kinase kinase 2	Vitis vinifera
persimmon1SL020840t0001	400.196	251.366	549.026	2.18417	1.12709	5.56516e-07	1.24521e-05	310	231	212	455	610	582	5e-67	71.67	Potri.T070100.1	Populus_trichocarpa	AT5G17920.1	ATCIMS,ATMETS,ATMS1	Cobalamin-independent synthase family protein	8e-50	73.15	ref|XP_010456565.1	PREDICTED: 5-methyltetrahydropteroyltriglutamate--homocysteine methyltransferase 1-like	Camelina sativa
persimmon1SL013057t0002	1234.74	775.955	1693.52	2.1825	1.12598	2.28488e-05	0.000298457	721	830	783	992	2038	2058	3e-169	89.45	Cucsa.159080.1	Cucumis_sativus	AT3G27430.2	PBB1	N-terminal nucleophile aminohydrolases (Ntn hydrolases) superfamily protein	6e-171	90.23	ref|659131099	PREDICTED: proteasome subunit beta type-7-A	Cucumis melo
persimmon1SL003357t0004	2862.41	1799.36	3925.45	2.18158	1.12537	0.000562149	0.00415602	1679	1816	1913	1925	4965	4901	9e-134	34.56	Ciclev10000055m	Citrus_clementina	AT4G27190.1		NB-ARC domain-containing disease resistance protein	1e-148	35.76	ref|XP_010660144.1	PREDICTED: probable disease resistance protein At4g27220	Vitis vinifera
persimmon1SL012967t0002	1127.24	708.72	1545.76	2.18106	1.12503	1.07753e-06	2.22027e-05	846	644	641	1008	1847	1792	7e-159	81.88	cassava4.1_012577m	Manihot_esculenta	AT4G04210.1	PUX4	plant UBX domain containing protein 4	6e-158	79.87	ref|224115898	phosphatase-like protein Psc923	Populus trichocarpa
persimmon1SL006277t0001	623.137	391.989	854.284	2.17936	1.1239	2.61418e-05	0.000333662	430	393	352	503	1057	1009	0	83.1	Solyc10g017810.1.1	Solanum_lycopersicum	AT1G01910.1		P-loop containing nucleoside triphosphate hydrolases superfamily protein	0	85.75	emb|CDP08904.1	unnamed protein product	Coffea canephora
persimmon1SL001275t0001	589.057	370.865	807.249	2.17666	1.12212	0.000256039	0.00218788	344	402	369	428	938	1059	6e-117	78.7	orange1.1g027099m	Citrus_sinensis	AT2G36900.1	ATMEMB11,MEMB11	membrin 11	6e-126	79.46	ref|225439199	PREDICTED: membrin-11	Vitis vinifera
persimmon1SL003409t0011	4848.19	3052.93	6643.44	2.17609	1.12174	0.00135612	0.00844247	2990	3112	3069	3008	8612	8342	7e-150	60.11	GSVIVT01011971001	Vitis_vinifera	AT1G26110.1	DCP5	decapping 5	0	64.31	ref|XP_011008750.1	PREDICTED: protein decapping 5	Populus euphratica
persimmon1SL004462t0003	1432.87	902.52	1963.22	2.17526	1.12119	0.000903785	0.00610031	871	916	927	933	2432	2537	1e-114	64.04	GSVIVT01032737001	Vitis_vinifera	AT3G56130.1		biotin/lipoyl attachment domain-containing protein	3e-118	64.14	ref|359486366	PREDICTED: biotin carboxyl carrier protein of acetyl-CoA carboxylase 2, chloroplastic	Vitis vinifera
persimmon1SL001704t0001	148.682	93.7079	203.655	2.1733	1.11989	1.69512e-05	0.000233625	58	97	127	133	238	240	6e-15	48.05	Ciclev10023905m	Citrus_clementina	AT5G17680.1		disease resistance protein (TIR-NBS-LRR class), putative	9e-19	48.39	gb|KDO51716.1	hypothetical protein CISIN_1g001277mg	Citrus sinensis
persimmon1SL006301t0001	532.684	335.893	729.476	2.17176	1.11886	0.000365157	0.00291473	316	350	343	378	851	962	5e-134	76.42	Gorai.005G263900.1	Gossypium_raimondii	AT3G18940.1		clast3-related	3e-136	76.42	ref|823161449	PREDICTED: proteasome assembly chaperone 2	Gossypium raimondii
persimmon1SL001509t0003	3842.74	2423.21	5262.27	2.17161	1.11876	3.95583e-06	6.78657e-05	2676	2427	2215	3330	6204	6325	4e-96	66.38	Gorai.006G021900.1	Gossypium_raimondii	AT1G14340.1		RNA-binding (RRM/RBD/RNP motifs) family protein	3e-112	66.28	ref|XP_012483674.1	PREDICTED: binding partner of ACD11 1 isoform X1	Gossypium raimondii
persimmon1SL011028t0004	2055.35	1296.57	2814.12	2.17044	1.11799	3.41914e-07	8.1522e-06	1264	1348	1281	2946	2846	2668	0	67.55	Ciclev10000281m	Citrus_clementina	AT4G33300.1	ADR1-L1	ADR1-like 1	0	67.51	ref|XP_006473387.1	PREDICTED: probable disease resistance protein At4g33300-like	Citrus sinensis
persimmon1SL011453t0001	185.027	116.767	253.288	2.16918	1.11715	4.77073e-06	7.98714e-05	125	127	99	159	315	286	0	76.74	GSVIVT01016534001	Vitis_vinifera	AT2G39550.1	ATGGT-IB,GGB,PGGT-I	Prenyltransferase family protein	0	76.74	ref|225449493	PREDICTED: geranylgeranyl transferase type-1 subunit beta	Vitis vinifera
persimmon1SL001783t0001	973.439	614.68	1332.2	2.1673	1.1159	4.30733e-05	0.000504076	688	623	534	776	1550	1677	0	75.82	GSVIVT01014153001	Vitis_vinifera	AT1G29800.2		RING/FYVE/PHD-type zinc finger family protein	0	75.78	ref|225461752	PREDICTED: uncharacterized protein LOC100246883	Vitis vinifera
persimmon1SL019267t0006	1053.54	665.303	1441.78	2.1671	1.11577	4.34563e-07	1.00396e-05	637	751	610	1751	1286	1297	2e-78	72.89	Medtr6g061850.1	Medicago_truncatula	AT1G53540.1		HSP20-like chaperones superfamily protein	3e-90	81.71	emb|CAN65631.1	hypothetical protein VITISV_019370	Vitis vinifera
persimmon1SL003884t0001	979.413	618.547	1340.28	2.16682	1.11558	0.000203345	0.0018141	536	700	628	727	1648	1661
persimmon1SL002494t0001	946.416	598.046	1294.79	2.16503	1.11439	8.30486e-07	1.76234e-05	603	632	560	838	1499	1552	1e-94	62.28	Thecc1EG041865t2	Theobroma_cacao	AT5G59350.1			5e-127	65.02	emb|CAN69364.1	hypothetical protein VITISV_006045	Vitis vinifera
persimmon1SL015973t0001	2779.88	1756.86	3802.91	2.1646	1.1141	0.000282808	0.00236617	1411	1939	1932	2014	4621	4792	0	69.65	ppa002709m	Prunus_persica	AT1G53570.4	MAP3KA,MAPKKK3	mitogen-activated protein kinase kinase kinase 3	0	69.6	ref|595893087	hypothetical protein PRUPE_ppa002709mg	Prunus persica
persimmon1SL024491t0002	558.299	352.852	763.747	2.1645	1.11403	6.81621e-07	1.48994e-05	242	391	427	557	825	914	2e-53	70.63	ppa013160m	Prunus_persica	AT3G57930.2			9e-63	72.06	ref|595830721	hypothetical protein PRUPE_ppa013160mg	Prunus persica
persimmon1SL010995t0005	1251.99	792.09	1711.89	2.16123	1.11185	2.35856e-06	4.32653e-05	652	813	913	1100	2057	1985	0	70.69	Thecc1EG035562t1	Theobroma_cacao	AT1G21200.1		sequence-specific DNA binding transcription factors	0	68.85	emb|CDP10040.1	unnamed protein product	Coffea canephora
persimmon1SL002732t0007	805.681	509.772	1101.59	2.16094	1.11166	5.74407e-07	1.28066e-05	522	520	493	1360	914	1036	3e-58	60.23	PGSC0003DMP400053161	Solanum_tuberosum	AT1G71000.1		Chaperone DnaJ-domain superfamily protein	3e-63	60.23	ref|XP_006344234.1	PREDICTED: chaperone protein dnaJ 6-like	Solanum tuberosum
persimmon1SL021327t0002	1806.4	1143.42	2469.38	2.15965	1.1108	4.17357e-07	9.70666e-06	1412	1103	931	2114	2711	2611	3e-140	94.15	GSVIVT01008836001	Vitis_vinifera	AT1G21720.1	PBC1	proteasome beta subunit C1	2e-143	94.12	ref|XP_011069394.1	PREDICTED: proteasome subunit beta type-3-A	Sesamum indicum
persimmon1SL004219t0002	1744.86	1104.61	2385.12	2.15925	1.11053	5.61637e-06	9.23981e-05	1200	1111	1007	1475	2839	2850	0	77.93	Solyc01g008560.2.1	Solanum_lycopersicum	AT3G21070.2	ATNADK-1,NADK1	NAD kinase 1	0	79.2	ref|XP_009618540.1	PREDICTED: NAD(H) kinase 1	Nicotiana tomentosiformis
persimmon1SL004919t0002	804.873	509.582	1100.16	2.15895	1.11033	5.55616e-07	1.24429e-05	568	531	435	919	1186	1202	0	71.85	Solyc01g095990.2.1	Solanum_lycopersicum	AT2G46500.1	ATPI4K GAMMA 4,PI4K GAMMA 4,UBDK GAMMA 4	phosphoinositide 4-kinase gamma 4	0	72.19	ref|XP_009770185.1	PREDICTED: phosphatidylinositol 4-kinase gamma 4-like	Nicotiana sylvestris
persimmon1SL013402t0003	724.184	458.979	989.389	2.15563	1.10811	7.06168e-07	1.53394e-05	459	497	423	698	1026	1250	4e-135	86.6	PGSC0003DMP400038685	Solanum_tuberosum	AT1G50670.1		OTU-like cysteine protease family protein	5e-139	87.98	ref|698588118	PREDICTED: ubiquitin thioesterase OTU1	Nicotiana sylvestris
persimmon1SL021829t0001	660.584	419.127	902.042	2.15219	1.10581	6.76494e-07	1.48136e-05	493	411	355	714	993	1003	0	76.98	Thecc1EG017396t4	Theobroma_cacao	AT3G26670.1		Protein of unknown function (DUF803)	0	79.28	ref|XP_009781329.1	PREDICTED: probable magnesium transporter NIPA8 isoform X2	Nicotiana sylvestris
persimmon1SL014413t0003	235.867	149.656	322.078	2.15211	1.10575	1.80072e-06	3.41754e-05	150	157	142	207	368	393	3e-20	46.34	Solyc09g016940.2.1	Solanum_lycopersicum	AT2G38580.1		Mitochondrial ATP synthase D chain-related protein
persimmon1SL019283t0001	162.276	102.971	221.582	2.15188	1.1056	3.05554e-06	5.39605e-05	107	97	105	145	242	279	9e-157	88.14	cassava4.1_014004m	Manihot_esculenta	AT1G13700.1	PGL1	6-phosphogluconolactonase 1	8e-163	87.8	ref|XP_008243825.1	PREDICTED: probable 6-phosphogluconolactonase 1	Prunus mume
persimmon1SL005741t0001	424.229	269.205	579.253	2.15171	1.10549	4.33125e-05	0.000506411	272	302	234	344	650	746	0	65.35	Solyc03g033380.2.1	Solanum_lycopersicum	AT1G35470.2		SPla/RYanodine receptor (SPRY) domain-containing protein	0	70.18	emb|CDP10654.1	unnamed protein product	Coffea canephora
persimmon1SL025965t0001	838.807	533.041	1144.57	2.14725	1.10249	2.07617e-06	3.86721e-05	499	559	544	731	1350	1361	0	77.09	GSVIVT01019756001	Vitis_vinifera	AT4G11570.2		Haloacid dehalogenase-like hydrolase (HAD) superfamily protein	0	73.79	ref|747068401	PREDICTED: uncharacterized protein LOC105164093	Sesamum indicum
persimmon1SL001323t0011	19913.1	12655.2	27171	2.14702	1.10234	4.43196e-07	1.02164e-05	14346	12207	11850	19641	31298	31090	0	66.15	29333.m001039	Ricinus_communis	AT2G35940.1	BLH1,EDA29	BEL1-like homeodomain 1	0	70.53	ref|XP_011094236.1	PREDICTED: BEL1-like homeodomain protein 1	Sesamum indicum
persimmon1SL008176t0007	458.838	291.708	625.968	2.14587	1.10157	1.09408e-05	0.000162696	302	290	284	380	732	768	0	87.5	mrna29671.1-v1.0-hybrid	Fragaria_vesca	AT1G29260.1	ATPEX7,PEX7	peroxin 7	0	87.85	emb|CDO96800.1	unnamed protein product	Coffea canephora
persimmon1SL009767t0002	969.375	616.555	1322.19	2.14449	1.10063	0.00107576	0.00702444	583	629	639	624	1652	1696	0	56.81	Thecc1EG010975t1	Theobroma_cacao	AT1G70750.1		Protein of unknown function, DUF593	0	56.14	ref|XP_010654341.1	PREDICTED: uncharacterized protein LOC100268019	Vitis vinifera
persimmon1SL021997t0001	223.578	142.223	304.933	2.14406	1.10034	1.9719e-06	3.6953e-05	140	142	145	212	347	357	1e-88	46.03	Ciclev10031172m	Citrus_clementina	AT1G26580.1			6e-102	39.53	ref|567892579	hypothetical protein CICLE_v10031172mg	Citrus clementina
persimmon1SL021044t0004	2277.52	1449.52	3105.51	2.14244	1.09925	4.75069e-05	0.000548162	1405	1518	1430	1793	3717	3824	0	56.02	Thecc1EG002216t1	Theobroma_cacao	AT5G35690.1			0	61.49	ref|731409609	PREDICTED: uncharacterized protein LOC100248207	Vitis vinifera
persimmon1SL011082t0001	213.788	136.091	291.486	2.14185	1.09886	1.86336e-06	3.5172e-05	167	145	98	224	347	305	6e-129	76.25	Ciclev10026224m	Citrus_clementina	AT3G15820.1	ROD1	phosphatidic acid phosphatase-related / PAP2-related
persimmon1SL009558t0001	2564.67	1633.63	3495.7	2.13984	1.0975	5.84611e-07	1.29785e-05	1819	1660	1461	2412	3924	4186	2e-153	85.6	GSVIVT01025150001	Vitis_vinifera	AT1G56450.1	PBG1	20S proteasome beta subunit G1	8e-155	85.6	ref|XP_010244954.1	PREDICTED: proteasome subunit beta type-4	Nelumbo nucifera
persimmon1SL020098t0001	256.589	163.511	349.667	2.13849	1.09659	2.20244e-05	0.000290358	161	177	153	493	274	284	0	71.67	PGSC0003DMP400010329	Solanum_tuberosum	AT5G41330.1		BTB/POZ domain with WD40/YVTN repeat-like protein	0	75.95	emb|CDP12039.1	unnamed protein product	Coffea canephora
persimmon1SL023284t0001	459.51	292.83	626.189	2.13841	1.09654	0.000134718	0.00128856	328	309	243	347	791	742	0	78.53	Eucgr.D01316.1	Eucalyptus_grandis	AT3G21690.1		MATE efflux family protein	0	78.53	ref|702321678	PREDICTED: protein TRANSPARENT TESTA 12-like	Eucalyptus grandis
persimmon1SL016993t0001	2442.21	1557.11	3327.31	2.13685	1.09549	6.10302e-07	1.34723e-05	1750	1556	1397	2373	3731	3915	2e-153	96.49	Potri.001G224100.1	Populus_trichocarpa	AT2G27020.1	PAG1	20S proteasome alpha subunit G1	1e-177	95.18	ref|224058900	Proteasome subunit alpha type 3 family protein	Populus trichocarpa
persimmon1SL025240t0002	871.646	555.756	1187.54	2.1368	1.09545	6.78146e-06	0.000108817	624	546	498	753	1317	1499	3e-104	83.17	evm.model.supercontig_5.161	Carica_papaya	AT5G03530.1	ATRAB,ATRAB ALPHA,ATRAB18B,ATRABC2A,RABC2A	RAB GTPase homolog C2A	2e-128	85.05	ref|XP_009793192.1	PREDICTED: ras-related protein RABC2a-like	Nicotiana sylvestris
persimmon1SL001414t0003	1606.39	1024.6	2188.18	2.13563	1.09466	0.00152884	0.00926669	1016	1067	992	997	2801	2775	0	83.99	GSVIVT01015403001	Vitis_vinifera	AT3G03940.1		Protein kinase family protein	0	81.46	ref|731406957	PREDICTED: uncharacterized protein LOC100254414	Vitis vinifera
persimmon1SL016606t0001	219.744	140.252	299.235	2.13355	1.09326	0.000139888	0.00133027	228	109	85	402	245	252
persimmon1SL016389t0002	559.387	357.209	761.565	2.13199	1.0922	1.06253e-06	2.19369e-05	361	375	339	916	648	735	2e-160	72.58	Migut.C00750.1.p	Mimulus_guttatus_v2.0	AT4G39230.1		NmrA-like negative transcriptional regulator family protein	4e-161	72.08	gb|AAF64174.1	AF242491_1 phenylcoumaran benzylic ether reductase homolog Fi1	Forsythia x intermedia
persimmon1SL005896t0001	811.392	518.391	1104.39	2.13043	1.09114	8.22492e-07	1.75013e-05	440	544	574	1046	1185	1089	3e-21	52.73	GSVIVT01004877001	Vitis_vinifera	AT5G17680.1		disease resistance protein (TIR-NBS-LRR class), putative	2e-27	52.63	ref|XP_010648148.1	PREDICTED: TMV resistance protein N-like	Vitis vinifera
persimmon1SL009600t0001	512.812	327.792	697.831	2.12888	1.0901	1.06846e-06	2.20449e-05	394	337	256	513	800	782	4e-31	59.77	GSVIVT01003320001	Vitis_vinifera	AT5G47550.1		Cystatin/monellin superfamily protein	1e-34	65.52	gb|AAR92225.1	cystatin	Actinidia eriantha
persimmon1SL004956t0003	510.667	326.539	694.795	2.12775	1.08933	1.05589e-06	2.18143e-05	349	306	325	667	752	668	0	65.62	29827.m002528	Ricinus_communis	AT1G32640.1	ATMYC2,JAI1,JIN1,MYC2,RD22BP1,ZBF1	Basic helix-loop-helix (bHLH) DNA-binding family protein	0	70.49	ref|XP_002280253.1	PREDICTED: transcription factor MYC2-like	Vitis vinifera
persimmon1SL012982t0002	333.563	213.426	453.699	2.12579	1.088	0.000574811	0.00423062	190	217	235	229	569	565	5e-62	36.94	GSVIVT01010102001	Vitis_vinifera	AT2G03810.4		18S pre-ribosomal assembly protein gar2-related	2e-67	37.09	ref|731375050	PREDICTED: uncharacterized protein LOC100247891	Vitis vinifera
persimmon1SL012068t0001	1557.18	996.575	2117.79	2.12507	1.08751	0.000709866	0.00502487	929	1024	1049	1060	2552	2755	0	92.7	30108.m000236	Ricinus_communis	AT2G26980.4	CIPK3,SnRK3.17	CBL-interacting protein kinase 3	0	92.7	ref|255583653	CBL-interacting serine/threonine-protein kinase, putative	Ricinus communis
persimmon1SL013435t0001	676.219	432.956	919.482	2.12373	1.0866	2.09482e-06	3.88605e-05	432	471	401	588	1104	1068	1e-166	88.06	Potri.008G060000.1	Populus_trichocarpa	AT3G11400.1	ATEIF3G1,EIF3G1	eukaryotic translation initiation factor 3G1	2e-178	88.61	ref|XP_002282278.1	PREDICTED: eukaryotic translation initiation factor 3 subunit G-B	Vitis vinifera
persimmon1SL006467t0001	2081.16	1332.5	2829.82	2.12369	1.08657	9.2051e-05	0.000943697	1687	1240	1085	1661	3637	3204	0	85.11	PGSC0003DMP400022187	Solanum_tuberosum	AT5G64290.1	DCT,DIT2.1	dicarboxylate transport 2.1	0	80.64	ref|XP_009624586.1	PREDICTED: dicarboxylate transporter 2.1, chloroplastic	Nicotiana tomentosiformis
persimmon1SL001623t0003	1201.23	770.508	1631.95	2.11802	1.08272	5.30003e-05	0.000603387	838	770	708	951	1989	1968	1e-59	76.03	Migut.E00444.1.p	Mimulus_guttatus_v2.0	AT1G70780.1
persimmon1SL009909t0009	1232.84	790.898	1674.79	2.11758	1.08242	1.51164e-05	0.000213034	1250	613	509	1204	1920	1908	0	76.62	Potri.006G065700.3	Populus_trichocarpa	AT5G20250.4	DIN10	Raffinose synthase family protein	0	76.78	ref|566174827	hypothetical protein POPTR_0006s06460g	Populus trichocarpa
persimmon1SL009398t0001	556.279	356.941	755.618	2.11693	1.08197	1.52572e-06	2.9585e-05	342	366	365	488	874	907	6e-65	77.87	PGSC0003DMP400044906	Solanum_tuberosum	AT2G15570.1	ATHM3,ATM3,GAT1,TRX-M3	Thioredoxin superfamily protein	2e-67	73.13	emb|CDO97185.1	unnamed protein product	Coffea canephora
persimmon1SL013311t0001	581.445	373.097	789.793	2.11686	1.08193	1.20521e-06	2.43362e-05	438	321	361	573	927	875	6e-52	62.2	30076.m004566	Ricinus_communis	AT2G35230.1	IKU1	VQ motif-containing protein	9e-101	62.39	ref|XP_009620667.1	PREDICTED: leucine-rich repeat extensin-like protein 5	Nicotiana tomentosiformis
persimmon1SL005342t0004	587.064	376.83	797.297	2.1158	1.0812	0.000292532	0.00243061	323	415	393	430	949	1018	7e-123	65.95	GSVIVT01034046001	Vitis_vinifera	AT3G09250.1		Nuclear transport factor 2 (NTF2) family protein	2e-124	74.79	ref|225440550	PREDICTED: uncharacterized protein LOC100244272	Vitis vinifera
persimmon1SL006163t0003	1687.11	1084.8	2289.42	2.11045	1.07755	9.53421e-07	1.99478e-05	1109	1099	1061	1696	2591	2607	0	75.44	Gorai.002G258500.2	Gossypium_raimondii	AT5G02500.1	AT-HSC70-1,HSC70,HSC70-1,HSP70-1	heat shock cognate protein 70-1	0	71.85	ref|XP_011091460.1	PREDICTED: heat shock cognate 70 kDa protein 2-like	Sesamum indicum
persimmon1SL022977t0001	853.192	548.628	1157.76	2.11028	1.07743	1.2122e-06	2.44142e-05	588	544	515	768	1310	1404	0	88.95	Eucgr.B00658.1	Eucalyptus_grandis	AT5G08160.1	ATPK3,PK3	serine/threonine protein kinase 3	0	90.14	ref|703108438	Serine/threonine-protein kinase 16	Morus notabilis
persimmon1SL003070t0002	916.558	589.406	1243.71	2.11011	1.07732	1.13482e-06	2.32149e-05	608	654	514	836	1425	1475	2e-40	56.35	Gorai.005G209000.1	Gossypium_raimondii	AT3G21890.1		B-box type zinc finger family protein	2e-43	58.73	ref|XP_010657357.1	PREDICTED: B-box zinc finger protein 32	Vitis vinifera
persimmon1SL007489t0016	2941.86	1892.17	3991.56	2.10952	1.07692	0.000111477	0.00110201	1976	1921	1805	2249	4819	4936	5e-145	94.71	GSVIVT01014744001	Vitis_vinifera	AT4G26570.1	ATCBL3,CBL3	calcineurin B-like 3	2e-155	95.13	ref|658018745	PREDICTED: calcineurin B-like protein 3 isoform X2	Malus domestica
persimmon1SL009955t0004	206.279	132.684	279.874	2.10933	1.07678	3.00069e-06	5.33233e-05	203	102	92	235	336	270	2e-90	77.84	Migut.H00258.1.p	Mimulus_guttatus_v2.0	AT1G71090.1		Auxin efflux carrier family protein	9e-102	77.08	ref|XP_009763431.1	PREDICTED: uncharacterized protein LOC104215343	Nicotiana sylvestris
persimmon1SL016514t0001	175.202	112.721	237.683	2.1086	1.07629	4.33199e-06	7.35173e-05	166	99	75	272	216	227	5e-30	93.22	cassava4.1_019701m	Manihot_esculenta	AT3G01390.1	AVMA10,VMA10	vacuolar membrane ATPase 10
persimmon1SL003370t0002	1447.08	931.033	1963.12	2.10854	1.07624	3.16651e-05	0.00039153	1098	933	769	1186	2371	2346	9e-46	59.7	Solyc05g015490.2.1	Solanum_lycopersicum	AT1G27950.1	LTPG1	glycosylphosphatidylinositol-anchored lipid protein transfer 1	3e-56	52.91	ref|XP_002277578.1	PREDICTED: non-specific lipid transfer protein GPI-anchored 1	Vitis vinifera
persimmon1SL018799t0002	654.392	421.338	887.446	2.10626	1.07468	1.39832e-06	2.7389e-05	525	417	328	772	918	980
persimmon1SL001362t0015	1308.56	842.713	1774.41	2.10559	1.07423	0.00102554	0.00675579	835	844	855	857	2207	2267	5e-118	65.85	Solyc02g064650.2.1	Solanum_lycopersicum	AT2G14750.1	AKN1,APK,APK1,ATAKN1	APS kinase	1e-123	65.85	ref|XP_004233459.1	PREDICTED: adenylyl-sulfate kinase 3-like	Solanum lycopersicum
persimmon1SL015604t0003	439.239	282.904	595.574	2.10522	1.07397	1.79281e-06	3.40667e-05	354	254	242	530	614	644	4e-36	41.83	PGSC0003DMP400010114	Solanum_tuberosum	AT1G13360.1			6e-44	44	ref|XP_006341619.1	PREDICTED: uncharacterized protein LOC102598336	Solanum tuberosum
persimmon1SL005161t0005	1724.13	1110.48	2337.78	2.10518	1.07395	7.4163e-06	0.000117378	1293	1079	977	1480	2704	2847	4e-61	56.06	Ciclev10022220m	Citrus_clementina	AT5G41350.1		RING/U-box superfamily protein	1e-64	56.06	ref|567894054	hypothetical protein CICLE_v10022220mg	Citrus clementina
persimmon1SL002182t0001	5945.01	3829.94	8060.08	2.10449	1.07347	8.66696e-07	1.83172e-05	4636	3813	3098	10221	7091	7014	0	66.47	Potri.006G254100.1	Populus_trichocarpa	AT2G25490.1	EBF1,FBL6	EIN3-binding F box protein 1	0	66.27	ref|566178356	grr1 family protein	Populus trichocarpa
persimmon1SL012571t0001	3429.93	2210.75	4649.11	2.10296	1.07242	3.87924e-06	6.6735e-05	2874	1807	1950	3098	5549	5314	0	70.61	29728.m000846	Ricinus_communis	AT1G22710.1	ATSUC2,SUC2,SUT1	sucrose-proton symporter 2	0	70.81	emb|CAA83436.1	sucrose carrier	Ricinus communis
persimmon1SL015096t0003	680.124	438.411	921.837	2.10268	1.07223	1.45572e-06	2.84037e-05	499	424	393	675	1027	1067	7e-145	63.23	cassava4.1_028501m	Manihot_esculenta	AT5G52430.1		hydroxyproline-rich glycoprotein family protein	3e-166	62.39	ref|255537511	conserved hypothetical protein	Ricinus communis
persimmon1SL021299t0004	260.388	167.9	352.877	2.10172	1.07157	0.000205486	0.00183064	188	149	167	196	418	447	2e-95	61.09	cassava4.1_012715m	Manihot_esculenta	AT3G12130.1		KH domain-containing protein / zinc finger (CCCH type) family protein	1e-119	66.1	ref|225450321	PREDICTED: zinc finger CCCH domain-containing protein 14	Vitis vinifera
persimmon1SL003800t0007	1086.3	700.63	1471.97	2.10093	1.07103	1.2005e-06	2.42724e-05	744	695	665	1132	1666	1623	0	91.17	Eucgr.J00895.1	Eucalyptus_grandis	AT5G60790.1	ATGCN1,GCN1	ABC transporter family protein	0	91.35	ref|XP_011089241.1	PREDICTED: ABC transporter F family member 1	Sesamum indicum
persimmon1SL010217t0003	984.687	635.172	1334.2	2.10054	1.07076	1.2831e-06	2.55786e-05	681	642	586	976	1501	1535	0	81.62	GSVIVT01011697001	Vitis_vinifera	AT1G30825.1	ARPC2A,DIS2	Arp2/3 complex, 34 kD subunit p34-Arc	0	81	ref|590680871	Arp2/3 complex, 34 kD subunit p34-Arc isoform 1	Theobroma cacao
persimmon1SL024373t0001	452.694	292.471	612.917	2.09565	1.0674	2.08791e-06	3.87784e-05	277	264	342	583	614	646
persimmon1SL012030t0002	374.051	241.669	506.433	2.09556	1.06734	4.07876e-05	0.000481836	214	264	248	301	604	617	5e-56	70.23	Ciclev10002329m	Citrus_clementina	AT1G44770.1			3e-77	66.85	ref|567883227	hypothetical protein CICLE_v10002109mg	Citrus clementina
persimmon1SL009948t0010	4470.08	2888.31	6051.84	2.09529	1.06715	1.09039e-06	2.24381e-05	3361	2853	2531	5204	6322	6723	3e-100	99.32	Potri.006G110200.3	Populus_trichocarpa	AT5G41700.1	ATUBC8,UBC8	ubiquitin conjugating enzyme 8	7e-106	99.32	ref|566175638	hypothetical protein POPTR_0006s11070g, partial	Populus trichocarpa
persimmon1SL016980t0001	246.778	159.5	334.057	2.0944	1.06654	3.54139e-06	6.15665e-05	208	149	123	240	368	396	4e-106	80.38	cassava4.1_027944m	Manihot_esculenta	AT3G51790.1	ATG1,TG1	transmembrane protein G1P-related 1	3e-116	84.54	ref|802762673	PREDICTED: uncharacterized protein LOC105648257	Jatropha curcas
persimmon1SL002819t0006	6431.01	4159.71	8702.31	2.09205	1.06492	1.14191e-06	2.32901e-05	4800	3966	3805	6661	9476	10109	4e-164	74.48	Migut.B01445.1.p	Mimulus_guttatus_v2.0	AT1G32170.1	XTH30,XTR4	xyloglucan endotransglucosylase/hydrolase 30	0	75	gb|ACD03224.1	xyloglucan endotransglucosylase/hydrolase 14	Actinidia deliciosa
persimmon1SL012407t0008	610.655	395.118	826.192	2.091	1.06419	1.69058e-06	3.22811e-05	419	403	364	624	957	902	8e-121	74.58	ppa010338m	Prunus_persica	AT1G02880.3	TPK1	thiamin pyrophosphokinase1	9e-125	80.65	ref|XP_008235054.1	PREDICTED: thiamine pyrophosphokinase 1-like isoform X2	Prunus mume
persimmon1SL000073t0005	1380.38	893.19	1867.57	2.0909	1.06412	1.30437e-06	2.59034e-05	1025	836	832	1493	2105	2020	0	87.94	PGSC0003DMP400045609	Solanum_tuberosum	AT5G10840.1		Endomembrane protein 70 protein family	0	87.92	ref|XP_006357090.1	PREDICTED: transmembrane 9 superfamily member 4-like	Solanum tuberosum
persimmon1SL002070t0001	2468.1	1597.62	3338.57	2.08971	1.0633	0.000237779	0.00206172	1568	1613	1628	1809	4075	4148	0	87.2	PGSC0003DMP400004984	Solanum_tuberosum	AT3G16950.1	LPD1,ptlpd1	lipoamide dehydrogenase 1	0	88.62	gb|ACF17672.1	putative pyruvate dehydrogenase E3 subunit	Capsicum annuum
persimmon1SL012774t0014	5589.87	3618.48	7561.26	2.08962	1.06324	6.56213e-05	0.000718204	4609	3063	3190	4599	8783	9331	5e-100	76.24	Ciclev10016732m	Citrus_clementina	AT1G70670.1		Caleosin-related family protein	4e-102	76.24	ref|567911741	hypothetical protein CICLE_v10016732mg	Citrus clementina
persimmon1SL012949t0002	6240.38	4039.69	8441.07	2.08954	1.06318	1.09958e-06	2.25575e-05	5488	3683	3307	11813	7261	7186	2e-65	71.52	PGSC0003DMP400008184	Solanum_tuberosum	AT1G24020.1	MLP423	MLP-like protein 423	3e-76	73.42	ref|XP_002274108.2	PREDICTED: major allergen Pru ar 1	Vitis vinifera
persimmon1SL014870t0006	1133.43	734.005	1532.85	2.08833	1.06235	1.45936e-06	2.8457e-05	733	735	739	1095	1770	1744	0	62.68	Potri.004G190600.1	Populus_trichocarpa	AT5G21990.1		Tetratricopeptide repeat (TPR)-like superfamily protein	0	63.64	ref|823145989	PREDICTED: outer envelope protein 61-like	Gossypium raimondii
persimmon1SL012033t0004	959.508	621.434	1297.58	2.08804	1.06215	0.000333156	0.00270207	648	656	563	691	1626	1582	8e-178	60.67	Eucgr.F04144.1	Eucalyptus_grandis	AT1G22710.1	ATSUC2,SUC2,SUT1	sucrose-proton symporter 2	0	69.17	gb|AJO70161.1	sucrose transporter 3	Camellia sinensis
persimmon1SL004943t0001	210.849	136.679	285.019	2.08532	1.06027	4.77411e-05	0.00055066	153	129	129	171	369	316	0	90.92	cassava4.1_002271m	Manihot_esculenta	AT1G64260.1		MuDR family transposase	0	91.36	ref|225452988	PREDICTED: uncharacterized protein LOC100258751	Vitis vinifera
persimmon1SL013556t0008	1010.64	655.138	1366.14	2.08527	1.06023	1.64895e-06	3.1602e-05	684	668	617	1020	1501	1588	6e-48	79	GSVIVT01022234001	Vitis_vinifera	AT5G09960.1			3e-49	78	ref|XP_011100089.1	PREDICTED: uncharacterized protein LOC105178322	Sesamum indicum
persimmon1SL007250t0003	910.294	590.266	1230.32	2.08435	1.0596	1.65127e-06	3.16272e-05	730	551	495	917	1393	1388	1e-157	77.66	evm.model.supercontig_48.41	Carica_papaya	AT5G27490.1		Integral membrane Yip1 family protein	2e-161	78.37	ref|XP_010278010.1	PREDICTED: protein YIPF1 homolog	Nelumbo nucifera
persimmon1SL021414t0002	569.082	369.02	769.143	2.08428	1.05955	9.26593e-06	0.000141688	381	392	334	479	896	934	2e-179	72.03	GSVIVT01011940001	Vitis_vinifera	AT1G13310.1		Endosomal targeting BRO1-like domain-containing protein	0	72.15	ref|225423907	PREDICTED: uncharacterized protein LOC100252587	Vitis vinifera
persimmon1SL011170t0003	607.428	394.215	820.642	2.08171	1.05777	2.14788e-06	3.96565e-05	393	416	375	540	934	991	4e-108	83.16	GSVIVT01015214001	Vitis_vinifera	AT4G29670.1	ACHT2	atypical CYS HIS rich thioredoxin 2	2e-111	83.16	ref|225444940	PREDICTED: thioredoxin-like 2, chloroplastic	Vitis vinifera
persimmon1SL005163t0003	1261.18	818.504	1703.86	2.08167	1.05774	4.97056e-06	8.29523e-05	934	770	756	1100	1920	2102	0	89.54	GSVIVT01003678001	Vitis_vinifera	AT1G61620.1		phosphoinositide binding	0	89.51	emb|CBI40874.3	unnamed protein product	Vitis vinifera
persimmon1SL000832t0017	23159.7	15032.1	31287.4	2.08138	1.05754	1.21552e-06	2.44497e-05	17754	14998	13043	33154	31242	31094	0	86.21	MDP0000185769	Malus_domestica	AT4G39090.1	RD19,RD19A	Papain family cysteine protease	0	88.05	gb|ABQ10201.1	cysteine protease Cp3	Actinidia deliciosa
persimmon1SL008710t0004	1226.58	796.235	1656.92	2.08094	1.05723	0.000456805	0.00350228	817	801	774	875	1965	2141	1e-158	64.61	Solyc12g006940.1.1	Solanum_lycopersicum	AT4G32600.1		RING/U-box superfamily protein	0	70.39	emb|CDP20805.1	unnamed protein product	Coffea canephora
persimmon1SL012974t0002	1998.19	1297.21	2699.17	2.08076	1.05711	0.000642528	0.00463655	1122	1400	1382	1391	3344	3382	0	70.6	evm.model.supercontig_20.203	Carica_papaya	AT2G17200.1	DSK2	ubiquitin family protein	0	73.71	ref|703157379	hypothetical protein L484_006581	Morus notabilis
persimmon1SL002937t0001	2676.23	1737.81	3614.65	2.08	1.05658	0.000436316	0.00338086	1548	1785	1889	1911	4429	4528	0	71.27	Ciclev10001181m	Citrus_clementina	AT1G27760.3	ATSAT32,SAT32	interferon-related developmental regulator family protein / IFRD protein family	0	71.88	ref|XP_006472292.1	PREDICTED: interferon-related developmental regulator 1-like	Citrus sinensis
persimmon1SL001889t0001	1701.56	1105.35	2297.77	2.07877	1.05573	1.58582e-06	3.05608e-05	1065	1167	1088	2075	2359	2476	0	78.11	Eucgr.K00904.1	Eucalyptus_grandis	AT2G20900.2	ATDGK5,DGK5	diacylglycerol kinase 5	0	80.98	ref|XP_009588216.1	PREDICTED: diacylglycerol kinase 5-like	Nicotiana tomentosiformis
persimmon1SL007525t0002	316.288	205.504	427.071	2.07816	1.05531	3.71935e-06	6.42317e-05	248	198	170	411	395	477	5e-94	85.16	Potri.004G175400.1	Populus_trichocarpa	AT4G38580.1	ATFP6,FP6,HIPP26	farnesylated protein 6	1e-96	88.31	ref|747090568	PREDICTED: heavy metal-associated isoprenylated plant protein 26-like isoform X1	Sesamum indicum
persimmon1SL013265t0002	1787.87	1162.4	2413.34	2.07618	1.05393	4.30242e-06	7.30896e-05	1195	1221	1084	1546	2798	2911	7e-166	96.22	Gorai.010G173100.1	Gossypium_raimondii	AT3G14290.1	PAE2	20S proteasome alpha subunit E2	1e-170	84.86	ref|XP_012456843.1	PREDICTED: proteasome subunit alpha type-5 isoform X1	Gossypium raimondii
persimmon1SL016981t0001	420.558	273.513	567.603	2.07524	1.05327	2.8952e-06	5.16838e-05	338	239	244	542	567	597	3e-56	67.43	cassava4.1_026788m	Manihot_esculenta	AT2G44940.1		Integrase-type DNA-binding superfamily protein	3e-64	62.43	ref|XP_011089857.1	PREDICTED: ethylene-responsive transcription factor ERF034	Sesamum indicum
persimmon1SL001782t0017	2435.05	1583.97	3286.13	2.07461	1.05284	1.50307e-06	2.92002e-05	2116	1377	1291	2706	3667	3518	0	72.36	Potri.005G082800.2	Populus_trichocarpa	AT4G39640.1	GGT1	gamma-glutamyl transpeptidase 1	0	72.16	ref|XP_009603063.1	PREDICTED: gamma-glutamyltranspeptidase 1-like	Nicotiana tomentosiformis
persimmon1SL024795t0001	153.5	99.8664	207.134	2.07411	1.05249	0.000788474	0.00547205	122	91	87	111	230	281	1e-101	57.39	Cucsa.109430.5	Cucumis_sativus	AT2G21520.1		Sec14p-like phosphatidylinositol transfer family protein	1e-110	70.56	ref|XP_010263588.1	PREDICTED: phosphatidylinositol/phosphatidylcholine transfer protein SFH8-like isoform X5	Nelumbo nucifera
persimmon1SL001893t0007	955.351	621.588	1289.11	2.0739	1.05235	3.58733e-06	6.2296e-05	674	644	555	830	1493	1550	6e-116	94.24	Aquca_008_00078.1	Aquilegia_coerulea	AT1G15820.1	CP24,LHCB6	light harvesting complex photosystem II subunit 6	8e-136	94.03	ref|703127408	Chlorophyll a-b binding protein CP24 10A	Morus notabilis
persimmon1SL023003t0003	1040.52	677.015	1404.03	2.07386	1.05232	3.07278e-05	0.000381449	695	705	633	848	1627	1744	0	72.71	cassava4.1_008197m	Manihot_esculenta	AT4G14950.1		SNARE associated Golgi protein family	0	74	ref|XP_006489364.1	PREDICTED: LOW QUALITY PROTEIN: vacuole membrane protein 1-like	Citrus sinensis
persimmon1SL001944t0003	2803.77	1824.62	3782.92	2.07326	1.0519	1.46531e-06	2.85552e-05	2241	1784	1471	2771	4450	4143	0	64.17	Gorai.013G138100.2	Gossypium_raimondii	AT4G09160.1		SEC14 cytosolic factor family protein / phosphoglyceride transfer family protein	0	68.07	ref|823261674	PREDICTED: patellin-3-like	Gossypium raimondii
persimmon1SL025461t0002	429.92	279.818	580.021	2.07285	1.05162	9.09994e-05	0.000935678	206	324	310	344	706	694	0	84.2	cassava4.1_010426m	Manihot_esculenta	AT1G02170.1	AMC1,ATMC1,ATMCPB1,LOL3,MCP1B	metacaspase 1	0	87.16	ref|802700515	PREDICTED: metacaspase-1	Jatropha curcas
persimmon1SL005378t0006	780.391	507.975	1052.81	2.07256	1.05141	4.47556e-05	0.00052142	522	511	491	626	1214	1321	2e-68	60.32	ppa010709m	Prunus_persica	AT5G17070.1			3e-102	63.45	ref|225454823	PREDICTED: serine/threonine-protein phosphatase 4 regulatory subunit 2	Vitis vinifera
persimmon1SL005565t0004	1055.37	687.043	1423.71	2.07222	1.05118	1.89656e-06	3.57556e-05	719	706	641	1061	1620	1605	2e-64	87.72	Thecc1EG000228t1	Theobroma_cacao	AT2G18040.1	PIN1AT	peptidylprolyl cis/trans isomerase, NIMA-interacting 1	2e-73	68.54	ref|590702875	Peptidylprolyl cis/trans isomerase	Theobroma cacao
persimmon1SL009268t0002	303.025	197.294	408.757	2.07182	1.0509	0.000374544	0.00297749	185	186	222	218	494	515	0	78.04	GSVIVT01025587001	Vitis_vinifera	AT3G09560.3	ATPAH1,PAH1	Lipin family protein	0	78	emb|CBI32655.3	unnamed protein product	Vitis vinifera
persimmon1SL016799t0001	1272.92	828.857	1716.99	2.07151	1.05068	1.82512e-06	3.45964e-05	1112	751	633	1381	1883	1906	3e-109	86.78	Potri.017G071700.1	Populus_trichocarpa	AT5G14680.1		Adenine nucleotide alpha hydrolases-like superfamily protein	1e-111	85.47	ref|224141283	universal stress family protein	Populus trichocarpa
persimmon1SL009597t0002	365.976	238.386	493.566	2.07045	1.04994	3.17177e-06	5.57611e-05	325	201	190	598	455	431
persimmon1SL018233t0002	359.022	233.942	484.101	2.06933	1.04916	3.36298e-06	5.88578e-05	301	218	185	336	569	552	6e-12	96.97	GRMZM2G074479_T04	Zea_mays	AT2G02760.1	ATUBC2,UBC2	ubiquiting-conjugating enzyme 2
persimmon1SL007635t0005	414.738	270.298	559.178	2.06875	1.04876	2.95053e-06	5.24915e-05	335	272	204	437	640	602	8e-37	60.98	ppa013408m	Prunus_persica	AT1G52720.1
persimmon1SL005168t0002	214.084	139.557	288.611	2.06805	1.04827	9.98114e-05	0.00100902	116	160	144	173	315	378	0	78.98	evm.model.supercontig_99.58	Carica_papaya	AT5G13160.1	PBS1	Protein kinase superfamily protein	0	79.47	ref|703077792	Serine/threonine-protein kinase PBS1	Morus notabilis
persimmon1SL018186t0001	2753.11	1795.43	3710.79	2.0668	1.0474	1.78665e-06	3.39909e-05	2051	1739	1632	2616	4182	4375	0	87.84	Solyc08g076990.2.1	Solanum_lycopersicum	AT4G17830.1		Peptidase M20/M25/M40 family protein	0	88.1	ref|747048458	PREDICTED: acetylornithine deacetylase	Sesamum indicum
persimmon1SL005382t0001	170.436	111.174	229.697	2.06611	1.04692	8.62897e-06	0.000133395	104	99	130	168	253	269
persimmon1SL024300t0001	296.39	193.36	399.42	2.06568	1.04661	3.90718e-06	6.71416e-05	239	191	152	425	414	362	6e-26	69.7	Ciclev10024129m	Citrus_clementina	AT5G36930.2		Disease resistance protein (TIR-NBS-LRR class) family	2e-26	68.12	gb|AAL07542.1	resistance gene analog NBS7	Helianthus annuus
persimmon1SL021899t0003	536.596	350.312	722.88	2.06353	1.04512	0.000540115	0.00402549	325	362	365	376	918	878	0	82.95	GSVIVT01022146001	Vitis_vinifera	AT4G37040.1	MAP1D	methionine aminopeptidase 1D	0	80.79	gb|KDO79262.1	hypothetical protein CISIN_1g018617mg	Citrus sinensis
persimmon1SL013124t0001	253.736	165.656	341.817	2.06342	1.04504	5.13312e-06	8.55282e-05	196	164	136	285	368	373	0	75.22	Potri.008G040500.1	Populus_trichocarpa	AT2G39220.1	PLA IIB,PLP6	PATATIN-like protein 6	0	79.35	ref|225449066	PREDICTED: patatin-like protein 6	Vitis vinifera
persimmon1SL018578t0001	558.529	364.758	752.3	2.06246	1.04437	2.58355e-06	4.69515e-05	361	391	344	758	808	696	0	85.22	ppa008187m	Prunus_persica	AT5G24520.3	ATTTG1,TTG,TTG1,URM23	Transducin/WD40 repeat-like superfamily protein	0	100	gb|AEC11089.1	WD40 transcription factor	Diospyros kaki
persimmon1SL003619t0001	546.674	357.11	736.238	2.06165	1.0438	3.03413e-06	5.37341e-05	496	301	276	688	736	793	5e-45	57.14	Medtr3g092220.1	Medicago_truncatula	AT2G46690.1		SAUR-like auxin-responsive protein family
persimmon1SL004614t0001	595.672	389.426	801.918	2.05923	1.04211	0.000777811	0.00541247	447	356	368	413	962	1035	0	70.26	cassava4.1_004662m	Manihot_esculenta	AT5G50970.1		transducin family protein / WD-40 repeat family protein	0	66.15	ref|XP_006346631.1	PREDICTED: uncharacterized protein LOC102592668 isoform X2	Solanum tuberosum
persimmon1SL014294t0001	183.255	119.845	246.665	2.05819	1.04138	7.62628e-06	0.00012017	160	98	102	251	260	229	3e-72	53.64	29983.m003201	Ricinus_communis	AT4G03510.1	ATRMA1,RMA1	RING membrane-anchor 1	5e-84	57.8	ref|225446337	PREDICTED: E3 ubiquitin-protein ligase RMA1H1	Vitis vinifera
persimmon1SL011179t0001	458.519	299.911	617.126	2.05769	1.04103	3.52427e-06	6.13372e-05	246	322	333	595	620	642	4e-46	64.04	cassava4.1_028999m	Manihot_esculenta	AT5G17680.1		disease resistance protein (TIR-NBS-LRR class), putative	3e-44	60.87	gb|KDP25807.1	hypothetical protein JCGZ_22529	Jatropha curcas
persimmon1SL013140t0001	1128.33	738.293	1518.37	2.0566	1.04026	2.45933e-06	4.47982e-05	864	697	660	1310	1583	1671	8e-85	77.4	Phvul.002G252000.1	Phaseolus_vulgaris	AT4G20380.2	LSD1	LSD1 zinc finger family protein	7e-94	80.35	ref|XP_010258673.1	PREDICTED: protein LSD1	Nelumbo nucifera
persimmon1SL001697t0009	10565.4	6914.16	14216.7	2.05618	1.03996	0.000559091	0.00413733	7573	6585	6688	7434	17639	17673	0	73.66	GSVIVT01020069001	Vitis_vinifera	AT1G69830.1	AMY3,ATAMY3	alpha-amylase-like 3	0	79.15	gb|AFO84072.1	alpha-amylase	Actinidia chinensis
persimmon1SL002147t0002	2714.16	1777.58	3650.75	2.05377	1.03828	2.12429e-06	3.92906e-05	2009	1728	1611	2545	4208	4215	0	85.47	Aquca_009_00451.8	Aquilegia_coerulea	AT2G42520.1		P-loop containing nucleoside triphosphate hydrolases superfamily protein	0	82.15	ref|225435708	PREDICTED: DEAD-box ATP-dependent RNA helicase 37	Vitis vinifera
persimmon1SL010586t0006	708.325	464.199	952.451	2.05182	1.0369	8.27586e-05	0.000864595	464	449	480	562	1083	1217	3e-78	47.74	ppa009880m	Prunus_persica	AT4G30993.2		Calcineurin-like metallo-phosphoesterase superfamily protein	6e-90	51.38	ref|XP_011084007.1	PREDICTED: uncharacterized protein LOC105166369 isoform X1	Sesamum indicum
persimmon1SL000003t0010	23099.6	15151.5	31047.7	2.04915	1.03503	2.07744e-06	3.86721e-05	19697	14153	12878	24025	34796	35534	0	91.53	GSVIVT01032479001	Vitis_vinifera	AT5G14780.1	FDH	formate dehydrogenase	0	89.63	emb|CDP02122.1	unnamed protein product	Coffea canephora
persimmon1SL022975t0001	666.942	437.502	896.382	2.04886	1.03482	3.05744e-06	5.39635e-05	498	423	394	808	978	908	7e-105	66.14	Gorai.N001000.1	Gossypium_raimondii	AT3G07565.1		Protein of unknown function (DUF3755)	1e-124	75.6	ref|XP_009605855.1	PREDICTED: uncharacterized protein LOC104100349	Nicotiana tomentosiformis
persimmon1SL004523t0003	1355.19	889.475	1820.9	2.04716	1.03363	9.22819e-05	0.000945386	817	954	902	1057	2172	2241	0	84.83	cassava4.1_007615m	Manihot_esculenta	AT5G35410.1	ATSOS2,CIPK24,SNRK3.11,SOS2	Protein kinase superfamily protein	0	83.03	ref|255567051	CBL-interacting serine/threonine-protein kinase, putative	Ricinus communis
persimmon1SL023513t0003	459.986	301.943	618.029	2.04684	1.0334	0.00103324	0.00679082	337	286	284	310	809	737	0	80.26	GSVIVT01012453001	Vitis_vinifera	AT5G06120.3		ARM repeat superfamily protein	0	80.24	ref|719986887	PREDICTED: exportin-7 isoform X1	Nelumbo nucifera
persimmon1SL005091t0001	294.338	193.216	395.459	2.04672	1.03331	6.44596e-06	0.000104315	165	213	203	312	395	481	2e-74	77.24	cassava4.1_018604m	Manihot_esculenta	AT1G53035.1			2e-77	76.39	ref|566154008	hypothetical protein POPTR_0001s41060g	Populus trichocarpa
persimmon1SL021520t0001	857.675	563.087	1152.26	2.04633	1.03304	6.79957e-06	0.000108995	889	441	365	882	1311	1269	4e-124	98	Gorai.004G173000.1	Gossypium_raimondii	AT5G13490.1	AAC2	ADP/ATP carrier 2	1e-129	94.97	ref|695069382	PREDICTED: ADP,ATP carrier protein 1, mitochondrial-like	Musa acuminata subsp. malaccensis
persimmon1SL003112t0001	2432.11	1596.79	3267.42	2.04624	1.03297	8.70869e-05	0.000902873	1985	1452	1378	1956	3810	4054	0	80.07	GSVIVT01008648001	Vitis_vinifera	AT5G61910.4		DCD (Development and Cell Death) domain protein	0	80.76	ref|225456493	PREDICTED: protein BONZAI 1 isoform X1	Vitis vinifera
persimmon1SL027613t0001	226.666	148.862	304.47	2.04533	1.03233	7.43612e-06	0.000117581	184	153	111	223	338	352	1e-16	64.81	GSVIVT01003320001	Vitis_vinifera	AT5G47550.1		Cystatin/monellin superfamily protein	2e-18	70.37	sp|75224035	CYT1_ACTDE RecName: Full=Cysteine proteinase inhibitor 1; Short=KCPI1; AltName: Full=Phytocystatin; AltName: Allergen=Act d 4; Flags: Precursor	none
persimmon1SL015004t0003	619.466	406.833	832.098	2.0453	1.03231	3.92094e-06	6.73411e-05	350	440	437	1023	660	818	2e-81	86.09	Glyma.08G068700.1.p	Glycine_max_Wm82.a2.v1	AT1G07400.1		HSP20-like chaperones superfamily protein	2e-34	46.37	gb|KCW52615.1	hypothetical protein EUGRSUZ_J01986	Eucalyptus grandis
persimmon1SL001175t0014	616.634	405.156	828.112	2.04394	1.03135	6.73002e-05	0.000731501	387	455	375	494	946	1047	0	90.65	29804.m001531	Ricinus_communis	AT5G08415.1		Radical SAM superfamily protein	0	90.65	ref|255554575	lipoic acid synthetase, putative	Ricinus communis
persimmon1SL005675t0007	625.2	410.842	839.559	2.04351	1.03105	8.32777e-06	0.000129341	501	390	345	541	1006	973	8e-117	82.95	GSVIVT01001834001	Vitis_vinifera	AT5G59440.3	ATTMPK.1,ATTMPK.2,ZEU1	P-loop containing nucleoside triphosphate hydrolases superfamily protein	8e-130	82.95	ref|225452175	PREDICTED: thymidylate kinase	Vitis vinifera
persimmon1SL005665t0001	492.84	323.909	661.77	2.04308	1.03074	4.15787e-06	7.08266e-05	356	311	304	513	730	744	0	74.46	Thecc1EG038307t1	Theobroma_cacao	AT5G25510.1		Protein phosphatase 2A regulatory B subunit family protein	0	74.51	ref|590579297	Phosphatase 2A regulatory B subunit family protein	Theobroma cacao
persimmon1SL009092t0001	3949.6	2596.02	5303.18	2.04281	1.03056	3.81461e-05	0.000455104	2706	2661	2454	3204	6373	6376	0	87.9	Eucgr.I02369.1	Eucalyptus_grandis	AT3G51130.1			0	86.67	ref|XP_009802487.1	PREDICTED: UPF0183 protein At3g51130 isoform X1	Nicotiana sylvestris
persimmon1SL006566t0001	661.55	434.873	888.227	2.0425	1.03033	3.87065e-06	6.66237e-05	541	399	369	709	908	1055	1e-140	67.33	Potri.004G147600.1	Populus_trichocarpa	AT4G31940.1	CYP82C4	cytochrome P450, family 82, subfamily C, polypeptide 4	3e-150	67.22	ref|566166707	hypothetical protein POPTR_0004s15470g	Populus trichocarpa
persimmon1SL001964t0004	1588.72	1044.51	2132.94	2.04205	1.03002	0.000259893	0.00221536	919	1098	1124	1179	2649	2580	0	79.5	Migut.C01350.1.p	Mimulus_guttatus_v2.0	AT1G10290.1	ADL6,DRP2A	dynamin-like protein 6	0	82.52	emb|CDP00856.1	unnamed protein product	Coffea canephora
persimmon1SL024509t0001	1178.9	775.429	1582.36	2.04063	1.02901	8.80572e-05	0.00091112	762	792	776	917	1966	1869	0	82.35	Solyc03g007040.2.1	Solanum_lycopersicum	AT5G51710.2	ATKEA5,KEA5	K+ efflux antiporter 5	0	85.69	ref|XP_009596158.1	PREDICTED: K(+) efflux antiporter 5	Nicotiana tomentosiformis
persimmon1SL021621t0002	193.12	127.092	259.149	2.03906	1.0279	9.41396e-06	0.000143612	128	133	121	215	293	270	0	85.47	Potri.017G053400.1	Populus_trichocarpa	AT1G80570.2		RNI-like superfamily protein	0	85.44	ref|224140797	F-box family protein	Populus trichocarpa
persimmon1SL022892t0002	2175.84	1432.13	2919.55	2.03861	1.02758	2.60218e-06	4.72352e-05	1781	1312	1225	3205	2877	2708	0	83.77	cassava4.1_011041m	Manihot_esculenta	AT3G63010.1	ATGID1B,GID1B	alpha/beta-Hydrolases superfamily protein	0	84.55	gb|AFA35961.1	gid1-like gibberellin receptor	Nicotiana attenuata
persimmon1SL001794t0002	353.702	232.826	474.578	2.03834	1.02739	9.48249e-05	0.000966429	204	262	233	278	571	577	7e-131	74.19	Potri.001G147300.1	Populus_trichocarpa	AT2G38740.1		Haloacid dehalogenase-like hydrolase (HAD) superfamily protein	4e-135	74.49	ref|XP_008373614.1	PREDICTED: haloacid dehalogenase-like hydrolase domain-containing protein Sgpp	Malus domestica
persimmon1SL001334t0004	11908.8	7842.7	15974.8	2.03691	1.02638	4.67663e-06	7.85926e-05	10129	7243	6501	10839	19241	18129	0	66.09	orange1.1g011664m	Citrus_sinensis	AT2G46620.1		P-loop containing nucleoside triphosphate hydrolases superfamily protein	0	68.99	ref|XP_010267472.1	PREDICTED: mitochondrial chaperone BCS1-like	Nelumbo nucifera
persimmon1SL022865t0002	1386.52	913.295	1859.75	2.03631	1.02596	2.90743e-06	5.18723e-05	985	897	858	1261	2264	2060	0	89.26	Thecc1EG036827t4	Theobroma_cacao	AT4G31480.1		Coatomer, beta subunit	0	89.25	ref|590571482	Coatomer, beta subunit isoform 1	Theobroma cacao
persimmon1SL009630t0012	4163.85	2743.18	5584.52	2.03578	1.02558	2.75092e-06	4.95896e-05	3176	2694	2405	3862	6368	6586	0	98.16	orange1.1g013391m	Citrus_sinensis	AT5G23860.1	TUB8	tubulin beta 8	0	98.16	ref|567913117	hypothetical protein CICLE_v10015255mg	Citrus clementina
persimmon1SL002812t0007	4798.89	3161.55	6436.22	2.03578	1.02558	7.24677e-05	0.00077655	3254	3271	2994	3812	7888	7674	0	90.16	Potri.010G062900.1	Populus_trichocarpa	AT3G23920.1	BAM1,BMY7,TR-BAMY	beta-amylase 1	0	90.13	ref|XP_011091372.1	PREDICTED: beta-amylase 1, chloroplastic	Sesamum indicum
persimmon1SL001943t0001	166.829	109.968	223.69	2.03413	1.02441	1.1638e-05	0.000171595	136	104	92	191	258	222	9e-23	84.62	GSVIVT01024010001	Vitis_vinifera	AT4G35100.2	PIP2;7,PIP3,PIP3A,SIMIP	plasma membrane intrinsic protein 3
persimmon1SL001034t0030	3994.36	2633.29	5355.44	2.03375	1.02414	2.71353e-06	4.90004e-05	2215	2769	2930	4566	5940	5597	3e-44	50.45	GSVIVT01004865001	Vitis_vinifera	AT5G17680.1		disease resistance protein (TIR-NBS-LRR class), putative	8e-51	49.3	emb|CBI40960.3	unnamed protein product	Vitis vinifera
persimmon1SL003881t0001	546.297	360.151	732.443	2.03371	1.02411	4.33229e-06	7.35173e-05	388	375	319	859	676	668	2e-154	83.71	PGSC0003DMP400016192	Solanum_tuberosum	AT1G51660.1	ATMEK4,ATMKK4,MKK4	mitogen-activated protein kinase kinase 4	0	75.64	gb|AAS21305.1	mitogen-activated protein kinase kinase 5	Petroselinum crispum
persimmon1SL012573t0001	169.34	111.643	227.037	2.03361	1.02404	1.49938e-05	0.000211753	117	101	120	151	237	293	1e-36	38.28	GSVIVT01015394001	Vitis_vinifera	AT3G46530.1	RPP13	NB-ARC domain-containing disease resistance protein
persimmon1SL007262t0008	3475.48	2291.84	4659.11	2.03291	1.02354	2.8465e-06	5.0989e-05	2580	2267	2046	3292	5371	5355	0	90.66	Migut.N01542.1.p	Mimulus_guttatus_v2.0	AT5G42080.1	ADL1,ADL1A,AG68,DL1,DRP1A,RSW9	dynamin-like protein	0	93.1	gb|ABE01395.1	phragmoplastin	Camellia sinensis
persimmon1SL012984t0007	1088.67	718.161	1459.17	2.03182	1.02277	0.000644535	0.00464749	541	739	878	788	1817	1781	0	80.3	evm.model.supercontig_1.246	Carica_papaya	AT1G68710.1		ATPase E1-E2 type family protein / haloacid dehalogenase-like hydrolase family protein	0	81.36	emb|CDP00537.1	unnamed protein product	Coffea canephora
persimmon1SL019493t0001	508.514	335.524	681.505	2.03117	1.02231	6.17031e-05	0.000683215	415	300	293	413	825	809	0	81.14	Thecc1EG006699t3	Theobroma_cacao	AT4G34860.1		Plant neutral invertase family protein	0	81.53	ref|719969374	PREDICTED: alkaline/neutral invertase CINV2 isoform X1	Nelumbo nucifera
persimmon1SL006699t0001	176.38	116.415	236.345	2.03019	1.02162	1.31953e-05	0.000191395	133	113	103	159	265	285	0	64.44	Potri.005G173300.1	Populus_trichocarpa	AT1G77720.1	PPK1	putative protein kinase 1	0	66.58	ref|XP_010664249.1	PREDICTED: serine/threonine-protein kinase mph1 isoform X1	Vitis vinifera
persimmon1SL004747t0002	1063.53	702.016	1425.03	2.02992	1.02142	1.44488e-05	0.000205759	669	722	717	894	1630	1757	0	81.49	Cucsa.334270.1	Cucumis_sativus	AT3G13235.3		ubiquitin family protein	0	82.15	ref|XP_010252984.1	PREDICTED: DNA damage-inducible protein 1	Nelumbo nucifera
persimmon1SL003048t0003	391.647	258.543	524.752	2.02965	1.02123	5.75907e-06	9.42992e-05	301	245	229	409	582	584	0	90.95	PGSC0003DMP400011586	Solanum_tuberosum	AT1G26830.1	ATCUL3,ATCUL3A,CUL3,CUL3A	cullin 3	0	91.08	ref|567892301	hypothetical protein CICLE_v10030804mg	Citrus clementina
persimmon1SL017601t0002	1104.71	729.3	1480.11	2.0295	1.02113	3.68732e-06	6.38197e-05	712	800	682	1476	1453	1531	2e-59	88.24	ppa016153m	Prunus_persica	AT5G13080.1	ATWRKY75,WRKY75	WRKY DNA-binding protein 75	2e-62	51.33	ref|514808930	PREDICTED: probable WRKY transcription factor 75	Setaria italica
persimmon1SL012956t0002	478.901	316.243	641.559	2.02869	1.02055	4.62233e-05	0.000535129	308	327	314	397	700	830	2e-61	57.54	Potri.010G168300.1	Populus_trichocarpa	AT1G26800.1		RING/U-box superfamily protein	2e-62	56.32	ref|224112257	zinc finger family protein	Populus trichocarpa
persimmon1SL003719t0003	442.269	292.095	592.443	2.02826	1.02024	0.001294	0.00812861	262	307	311	293	763	724	6e-111	41.72	GSVIVT01035585001	Vitis_vinifera	AT2G24350.1		RNA binding (RRM/RBD/RNP motifs) family protein	3e-140	43.77	ref|XP_010648464.1	PREDICTED: uncharacterized protein LOC100854295 isoform X1	Vitis vinifera
persimmon1SL004025t0001	164.443	108.62	220.265	2.02785	1.01995	0.000154541	0.0014463	75	140	112	134	279	249	7e-139	84.38	mrna23992.1-v1.0-hybrid	Fragaria_vesca	AT4G37470.1		alpha/beta-Hydrolases superfamily protein	1e-138	84.3	ref|XP_004287973.1	PREDICTED: probable esterase KAI2	Fragaria vesca subsp. vesca
persimmon1SL021531t0002	156.893	103.636	210.151	2.02779	1.0199	1.63605e-05	0.00022664	141	88	81	238	180	213
persimmon1SL013873t0001	162.232	107.17	217.294	2.02756	1.01975	0.000250821	0.00214858	138	85	100	312	168	176	1e-29	51.88	Potri.018G114200.1	Populus_trichocarpa	AT5G62865.1			5e-32	52.8	ref|XP_011018213.1	PREDICTED: uncharacterized protein LOC105121319	Populus euphratica
persimmon1SL001564t0001	803.69	531.091	1076.29	2.02656	1.01903	0.00044333	0.00342164	408	611	575	591	1309	1333	6e-114	63.4	evm.model.supercontig_94.8	Carica_papaya	AT5G61210.1	ATSNAP33,ATSNAP33B,SNAP33,SNP33	soluble N-ethylmaleimide-sensitive factor adaptor protein 33	3e-130	63.61	ref|XP_011087328.1	PREDICTED: SNAP25 homologous protein SNAP33	Sesamum indicum
persimmon1SL027628t0001	503.804	332.961	674.646	2.0262	1.01878	5.17494e-06	8.60416e-05	401	352	246	638	681	710	0	87.81	ppa007664m	Prunus_persica	AT2G37790.1		NAD(P)-linked oxidoreductase superfamily protein	0	87.78	ref|596128474	hypothetical protein PRUPE_ppa007664mg	Prunus persica
persimmon1SL003525t0002	309.488	204.565	414.411	2.02582	1.0185	0.000595581	0.00435632	377	112	125	326	494	424	5e-130	84.28	Eucgr.C04266.1	Eucalyptus_grandis	AT5G20250.4	DIN10	Raffinose synthase family protein	6e-139	83.91	ref|702307123	PREDICTED: probable galactinol--sucrose galactosyltransferase 6	Eucalyptus grandis
persimmon1SL025174t0002	166.286	109.941	222.631	2.02501	1.01793	1.67739e-05	0.000231589	117	113	100	195	209	266	4e-11	85.71	PGSC0003DMP400052365	Solanum_tuberosum
persimmon1SL001004t0008	3126.75	2068.4	4185.1	2.02335	1.01674	0.000562902	0.00415962	1965	2153	2100	2212	5153	5212	0	84.33	cassava4.1_001607m	Manihot_esculenta	AT1G79920.1		Heat shock protein 70 (Hsp 70) family protein	0	84.11	ref|XP_011080863.1	PREDICTED: heat shock 70 kDa protein 14-like	Sesamum indicum
persimmon1SL014736t0001	657.975	435.503	880.448	2.02168	1.01555	4.80706e-06	8.03524e-05	341	458	508	676	1015	958	1e-14	43.14	MDP0000128560	Malus_domestica	AT5G17680.1		disease resistance protein (TIR-NBS-LRR class), putative	1e-24	50.96	ref|567898768	hypothetical protein CICLE_v10019116mg	Citrus clementina
persimmon1SL021254t0001	630.807	417.786	843.828	2.01976	1.01419	5.17421e-06	8.60416e-05	558	377	323	659	922	955
persimmon1SL003305t0004	848.867	562.545	1135.19	2.01795	1.01289	5.99519e-05	0.000666421	784	469	445	726	1362	1321	0	67.41	PGSC0003DMP400029319	Solanum_tuberosum	AT2G45550.1	CYP76C4	cytochrome P450, family 76, subfamily C, polypeptide 4	0	68.69	emb|CDP11720.1	unnamed protein product	Coffea canephora
persimmon1SL005458t0004	790.654	523.993	1057.32	2.01781	1.01279	7.63124e-06	0.00012017	538	562	472	681	1223	1276	6e-99	84	cassava4.1_017365m	Manihot_esculenta	AT1G24050.1		RNA-processing, Lsm domain	7e-101	81.01	ref|802787946	PREDICTED: protein LSM12 homolog A-like	Jatropha curcas
persimmon1SL024338t0001	255.645	169.467	341.824	2.01706	1.01225	1.01006e-05	0.000152525	209	173	128	241	377	408	2e-16	64.81	GSVIVT01003320001	Vitis_vinifera	AT5G47550.1		Cystatin/monellin superfamily protein
persimmon1SL021673t0001	742.317	492.14	992.494	2.01669	1.01199	0.00030858	0.00253831	470	532	475	547	1210	1225	0	75.5	Solyc09g098070.2.1	Solanum_lycopersicum	AT1G14780.1		MAC/Perforin domain-containing protein	0	76.49	ref|XP_009599201.1	PREDICTED: MACPF domain-containing protein At4g24290-like	Nicotiana tomentosiformis
persimmon1SL000080t0001	244.618	162.212	327.024	2.01603	1.01151	0.000777063	0.00541097	215	129	146	182	409	394
persimmon1SL016004t0002	413.436	274.319	552.554	2.01428	1.01026	1.96593e-05	0.000264702	291	252	283	344	655	660	4e-48	82.83	LOC_Os03g49770.2	Oryza_sativa	AT4G08180.1	ORP1C	OSBP(oxysterol binding protein)-related protein 1C	5e-51	83	gb|KDO80779.1	hypothetical protein CISIN_1g0036641mg, partial	Citrus sinensis
persimmon1SL001204t0003	633.236	420.234	846.237	2.01373	1.00987	0.000714726	0.0050545	495	399	369	450	1035	1059	1e-147	84.17	Potri.007G026500.2	Populus_trichocarpa	AT3G50660.1	CLM,CYP90B1,DWF4,PSC1,SAV1,SNP2	Cytochrome P450 superfamily protein	9e-151	81.06	emb|CBI17531.3	unnamed protein product	Vitis vinifera
persimmon1SL013290t0002	877.216	582.193	1172.24	2.01349	1.0097	5.13063e-06	8.55282e-05	527	618	603	975	1242	1305	0	71.54	GSVIVT01011702001	Vitis_vinifera	AT1G70740.1		Protein kinase superfamily protein	0	71.54	ref|359472840	PREDICTED: cysteine-rich receptor-like protein kinase 10	Vitis vinifera
persimmon1SL012786t0002	1347.35	894.477	1800.22	2.01259	1.00905	4.61193e-06	7.76304e-05	804	880	1001	1222	2087	2104	0	70.22	Solyc01g008560.2.1	Solanum_lycopersicum	AT3G21070.2	ATNADK-1,NADK1	NAD kinase 1	0	71.92	ref|XP_009618540.1	PREDICTED: NAD(H) kinase 1	Nicotiana tomentosiformis
persimmon1SL007424t0004	506.009	335.997	676.021	2.01198	1.00862	6.83602e-06	0.000109467	372	356	283	465	739	829	0	77.5	Thecc1EG034554t1	Theobroma_cacao	AT1G09900.1		Pentatricopeptide repeat (PPR-like) superfamily protein	0	77.54	ref|590596314	Pentatricopeptide repeat (PPR-like) superfamily protein	Theobroma cacao
persimmon1SL001153t0012	3130.67	2079.01	4182.34	2.0117	1.00841	4.11708e-06	7.02848e-05	1852	2252	2154	3701	4350	4530	0	76.18	Thecc1EG015612t1	Theobroma_cacao	AT1G32900.1		UDP-Glycosyltransferase superfamily protein	0	77.97	ref|719964271	PREDICTED: granule-bound starch synthase 1, chloroplastic/amyloplastic	Nelumbo nucifera
persimmon1SL001207t0002	3608.7	2396.51	4820.89	2.01163	1.00837	9.26967e-06	0.000141688	4214	1626	1480	5433	4517	4632	3e-143	58.31	mrna17771.1-v1.0-hybrid	Fragaria_vesca	AT4G35160.1		O-methyltransferase family protein	2e-153	58.68	ref|XP_002278211.1	PREDICTED: trans-resveratrol di-O-methyltransferase	Vitis vinifera
persimmon1SL004612t0004	1220.46	810.809	1630.11	2.01048	1.00754	0.000653916	0.00470212	732	869	832	871	1910	2117	6e-105	58.68	Thecc1EG015119t1	Theobroma_cacao	AT5G62020.1	AT-HSFB2A,HSFB2A	heat shock transcription factor B2A	9e-135	58.29	ref|747059621	PREDICTED: heat stress transcription factor B-2a-like	Sesamum indicum
persimmon1SL016092t0001	1336.64	888.008	1785.27	2.01042	1.0075	4.54572e-06	7.66397e-05	1110	850	707	1739	1820	1821	0	98.14	orange1.1g013391m	Citrus_sinensis	AT5G23860.1	TUB8	tubulin beta 8	0	97.92	ref|567913117	hypothetical protein CICLE_v10015255mg	Citrus clementina
persimmon1SL010444t0008	1406.64	934.546	1878.74	2.01032	1.00743	4.77259e-06	7.98714e-05	921	1029	858	1369	2067	2211	8e-106	66.19	GSVIVT01017253001	Vitis_vinifera	AT3G15690.2		Single hybrid motif superfamily protein	8e-107	66.06	ref|225442857	PREDICTED: biotin carboxyl carrier protein of acetyl-CoA carboxylase 2, chloroplastic isoform X1	Vitis vinifera
persimmon1SL005870t0001	2285.67	1518.93	3052.41	2.00958	1.00689	4.58591e-06	7.72341e-05	1908	1467	1200	2720	3003	3458	6e-74	76.81	evm.model.supercontig_179.30	Carica_papaya	AT5G38660.2	APE1	acclimation of photosynthesis to environment	3e-74	75.91	ref|802634283	PREDICTED: cyclin-B1-2	Jatropha curcas
persimmon1SL010948t0001	184.625	122.719	246.531	2.00891	1.00642	1.63121e-05	0.000226213	144	115	110	334	193	214	0	72.51	Thecc1EG031132t3	Theobroma_cacao	AT5G48150.1	PAT1	GRAS family transcription factor	0	74.32	ref|XP_002282942.1	PREDICTED: chitin-inducible gibberellin-responsive protein 1-like	Vitis vinifera
persimmon1SL016470t0003	663.041	440.781	885.301	2.00848	1.00611	6.25573e-06	0.000101527	542	405	378	741	912	1004	2e-116	51.69	Solyc08g067970.2.1	Solanum_lycopersicum	AT5G11460.1		Protein of unknown function (DUF581)	6e-129	55.93	ref|225430122	PREDICTED: uncharacterized protein LOC100247517	Vitis vinifera
persimmon1SL003539t0005	1062.62	706.416	1418.82	2.00847	1.0061	4.77317e-06	7.98714e-05	842	683	599	1525	1419	1325	0	77.13	orange1.1g016788m	Citrus_sinensis	AT2G26830.1	emb1187	Protein kinase superfamily protein	0	78.49	ref|XP_009795061.1	PREDICTED: probable ethanolamine kinase	Nicotiana sylvestris
persimmon1SL012885t0003	4506.77	2996.33	6017.21	2.0082	1.0059	0.00038458	0.00304334	3076	3101	2867	3300	7314	7486	0	88.22	GSVIVT01016888001	Vitis_vinifera	AT1G51710.1	ATUBP6,UBP6	ubiquitin-specific protease 6	0	88.2	ref|225442341	PREDICTED: ubiquitin carboxyl-terminal hydrolase 6	Vitis vinifera
persimmon1SL021953t0002	595.348	395.859	794.837	2.00788	1.00567	6.01759e-06	9.79166e-05	316	461	412	650	900	840	5e-56	85.85	orange1.1g046487m	Citrus_sinensis	AT1G75580.1		SAUR-like auxin-responsive protein family	8e-60	86.79	ref|225427810	PREDICTED: auxin-induced protein 15A	Vitis vinifera
persimmon1SL010393t0002	388.111	258.083	518.139	2.00765	1.00551	1.71941e-05	0.00023658	244	278	253	327	588	642	2e-104	59.93	Thecc1EG037010t1	Theobroma_cacao	AT2G26660.1	ATSPX2,SPX2	SPX domain gene 2	1e-110	62.9	ref|XP_002285094.1	PREDICTED: SPX domain-containing protein 1	Vitis vinifera
persimmon1SL009745t0001	2178.47	1449.54	2907.41	2.00574	1.00413	4.74743e-06	7.95831e-05	1701	1370	1286	1932	3320	3485	0	80.25	GSVIVT01013155001	Vitis_vinifera	AT4G17890.1	AGD8	ARF-GAP domain 8	0	81.45	ref|703129177	putative ADP-ribosylation factor GTPase-activating protein AGD9	Morus notabilis
persimmon1SL023230t0002	516.268	343.835	688.702	2.003	1.00217	7.41638e-06	0.000117378	311	358	363	552	749	769	0	59.61	Potri.015G071800.1	Populus_trichocarpa	AT5G62570.2		Calmodulin binding protein-like	0	59.81	ref|XP_008239717.1	PREDICTED: uncharacterized protein LOC103338302	Prunus mume
persimmon1SL013390t0002	283.139	188.61	377.667	2.00237	1.00171	1.13923e-05	0.000168698	233	173	160	323	395	418	1e-142	64.53	Potri.009G090500.1	Populus_trichocarpa	AT4G33890.1			2e-155	65.35	emb|CAN72960.1	hypothetical protein VITISV_008500	Vitis vinifera
persimmon1SL003220t0005	1564.54	1042.39	2086.69	2.00183	1.00132	5.20358e-06	8.64718e-05	1318	958	874	1936	2126	2215	5e-133	91.82	orange1.1g027768m	Citrus_sinensis	AT1G04760.1	ATVAMP726,VAMP726	vesicle-associated membrane protein 726	2e-148	90.41	ref|703149870	Putative vesicle-associated membrane protein 726	Morus notabilis
persimmon1SL024519t0001	262.32	174.859	349.78	2.00035	1.00026	1.33457e-05	0.000193219	189	189	146	246	369	435	1e-123	82.85	Cucsa.332460.1	Cucumis_sativus	AT4G05530.1	IBR1,SDRA	indole-3-butyric acid response 1	1e-146	82.77	ref|XP_008458979.1	PREDICTED: tropinone reductase-like 3	Cucumis melo
persimmon1SL003808t0005	256.703	342.291	171.116	0.499913	-1.00025	0.00112681	0.00728024	322	369	340	338	91	85	5e-152	95.85	orange1.1g027964m	Citrus_sinensis	AT4G22140.2	EBS	PHD finger family protein / bromo-adjacent homology (BAH) domain-containing protein	8e-157	96.3	ref|802658543	PREDICTED: BAH and coiled-coil domain-containing protein 1-like	Jatropha curcas
persimmon1SL007948t0001	190.868	254.522	127.214	0.499813	-1.00054	1.64387e-05	0.000227565	196	261	307	136	116	131	0	90.08	GSVIVT01024699001	Vitis_vinifera	AT1G07110.1	ATF2KP,F2KP,FKFBP	fructose-2,6-bisphosphatase	0	90.08	ref|225434528	PREDICTED: 6-phosphofructo-2-kinase/fructose-2,6-bisphosphatase	Vitis vinifera
persimmon1SL022936t0001	971.508	1295.66	647.354	0.499633	-1.00106	0.000140011	0.00133064	1091	1474	1330	1148	390	404	2e-136	61.63	Thecc1EG002748t1	Theobroma_cacao	AT3G07310.1		Protein of unknown function (DUF760)	9e-140	61.52	ref|590713477	F21O3.2 protein	Theobroma cacao
persimmon1SL005467t0001	266.853	356.341	177.365	0.497741	-1.00653	1.12798e-05	0.00016718	296	391	382	221	160	151	0	89.61	Potri.001G161400.2	Populus_trichocarpa	AT1G17260.1	AHA10	autoinhibited H(+)-ATPase isoform 10	0	90.07	ref|743877979	PREDICTED: ATPase 10, plasma membrane-type-like	Populus euphratica
persimmon1SL002077t0005	362.091	483.922	240.26	0.496485	-1.01018	8.14799e-06	0.000127154	418	492	546	287	228	208
persimmon1SL006640t0001	156.602	209.306	103.897	0.496389	-1.01046	2.07114e-05	0.000276193	196	239	194	163	78	72	3e-65	57.37	29676.m001639	Ricinus_communis	AT5G66900.1		Disease resistance protein (CC-NBS-LRR class) family	3e-82	57.37	ref|255562651	Disease resistance protein ADR1, putative	Ricinus communis
persimmon1SL011797t0008	299.087	399.794	198.38	0.496206	-1.01099	8.95748e-06	0.000137589	309	432	462	256	169	172	0	68.51	GSVIVT01009652001	Vitis_vinifera	AT1G19340.1		Methyltransferase MT-A70 family protein	0	68.4	ref|XP_002281794.2	PREDICTED: methyltransferase-like protein 2	Vitis vinifera
persimmon1SL024990t0001	197.04	263.414	130.666	0.496049	-1.01145	1.33962e-05	0.00019386	189	283	319	166	108	118	1e-128	58.31	GSVIVT01038553001	Vitis_vinifera	AT4G00990.1		Transcription factor jumonji (jmjC) domain-containing protein	3e-135	46.73	emb|CAN75139.1	hypothetical protein VITISV_040756	Vitis vinifera
persimmon1SL001163t0003	538.23	720.876	355.585	0.493268	-1.01956	5.2142e-06	8.66023e-05	627	792	747	503	291	275	0	83.53	GSVIVT01022426001	Vitis_vinifera	AT2G30390.1	ATFC-II,FC-II,FC2	ferrochelatase 2	0	84.31	ref|XP_002271927.2	PREDICTED: ferrochelatase-2, chloroplastic	Vitis vinifera
persimmon1SL006444t0001	175.53	235.172	115.887	0.492775	-1.021	1.40846e-05	0.00020186	216	250	240	165	95	89	0	77.59	Potri.017G154600.2	Populus_trichocarpa	AT1G73340.1		Cytochrome P450 superfamily protein	0	76.16	ref|566211143	cytochrome P450 family protein	Populus trichocarpa
persimmon1SL003252t0005	850.586	1139.82	561.352	0.492492	-1.02183	4.18578e-05	0.000492246	1001	1242	1181	998	358	334	0	84.66	Potri.003G104000.1	Populus_trichocarpa	AT5G45380.1	ATDUR3,DUR3	solute:sodium symporters;urea transmembrane transporters	0	81.27	ref|XP_010278802.1	PREDICTED: urea-proton symporter DUR3-like	Nelumbo nucifera
persimmon1SL011777t0006	184.842	247.728	121.955	0.492295	-1.02241	1.07485e-05	0.000160217	201	244	298	148	95	123
persimmon1SL005570t0003	482.858	647.186	318.53	0.492176	-1.02275	9.53421e-06	0.000145163	410	754	781	305	297	355	2e-179	71.43	Thecc1EG020171t1	Theobroma_cacao	AT3G23700.1		Nucleic acid-binding proteins superfamily	0	71.36	ref|590655984	Nucleic acid-binding proteins superfamily isoform 1	Theobroma cacao
persimmon1SL015376t0001	857.624	1149.59	565.659	0.492053	-1.02311	0.000196093	0.00176185	687	1397	1370	772	473	455	0	94.72	evm.model.supercontig_557.2	Carica_papaya	AT5G10170.1	ATMIPS3,MIPS3	myo-inositol-1-phosphate synthase 3	0	94.31	ref|806776526	inositol-3-phosphate synthase	Jatropha curcas
persimmon1SL005116t0015	3031.26	4063.32	1999.21	0.492015	-1.02323	2.94057e-06	5.24039e-05	2919	4549	4772	2671	1686	1657	0	67.54	Potri.017G039200.2	Populus_trichocarpa	AT4G33090.1	APM1,ATAPM1	aminopeptidase M1	0	67.3	ref|566211840	hypothetical protein POPTR_0017s06650g	Populus trichocarpa
persimmon1SL004454t0006	2696.51	3615.96	1777.05	0.491446	-1.0249	5.75029e-06	9.42047e-05	3543	3890	3504	3104	1090	1183	1e-124	78.31	Ciclev10009186m	Citrus_clementina	AT1G67940.1	ATNAP3,AtSTAR1,NAP3	non-intrinsic ABC protein 3	5e-75	65.02	ref|XP_011034724.1	PREDICTED: fasciclin-like arabinogalactan protein 14	Populus euphratica
persimmon1SL001132t0006	2229.94	2990.76	1469.11	0.491217	-1.02557	3.00723e-06	5.33797e-05	2640	3431	2975	2418	1024	990	1e-116	55.11	mrna18987.1-v1.0-hybrid	Fragaria_vesca	AT5G24090.1	ATCHIA,CHIA	chitinase A	1e-130	59.3	gb|294906380	class III chitinase	Rhododendron irroratum
persimmon1SL006340t0002	879.012	1178.95	579.075	0.491179	-1.02568	3.67426e-06	6.36641e-05	1101	1181	1261	567	607	564	0	86.47	Ciclev10004245m	Citrus_clementina	AT5G43810.1	AGO10,PNH,ZLL	Stabilizer of iron transporter SufD / Polynucleotidyl transferase	0	86.45	ref|567853854	hypothetical protein CICLE_v10004245mg	Citrus clementina
persimmon1SL002659t0001	1336.89	1796.23	877.552	0.488553	-1.03341	2.6756e-06	4.84273e-05	2147	1702	1555	1026	796	815	0	76.01	GSVIVT01033692001	Vitis_vinifera	AT3G53180.1		glutamate-ammonia ligases;catalytics;glutamate-ammonia ligases	0	80.66	gb|AFN42875.1	glutamine synthetase	Camellia sinensis
persimmon1SL019811t0002	737.142	990.555	483.728	0.48834	-1.03404	0.000404826	0.00317861	1209	955	835	906	279	276
persimmon1SL007858t0001	184.224	247.594	120.854	0.488112	-1.03472	9.06883e-06	0.000139026	221	257	264	159	93	112
persimmon1SL022745t0001	149.332	200.811	97.8529	0.487288	-1.03715	1.15038e-05	0.000169916	146	223	233	97	91	106	3e-138	50.52	cassava4.1_034344m	Manihot_esculenta	AT2G23360.1		Plant protein of unknown function (DUF869)	4e-151	54.22	ref|XP_010652794.1	PREDICTED: filament-like plant protein 7 isoform X2	Vitis vinifera
persimmon1SL007335t0009	330.799	444.938	216.659	0.486943	-1.03818	4.64574e-06	7.81155e-05	412	447	477	292	173	185	3e-92	57.25	GSVIVT01019501001	Vitis_vinifera	AT2G46380.1		Protein of unknown function (DUF3133)	2e-92	57.25	emb|CBI34458.3	unnamed protein product	Vitis vinifera
persimmon1SL005120t0004	536.96	722.281	351.639	0.486844	-1.03847	3.29538e-06	5.77717e-05	732	691	747	324	362	370	0	76.84	GSVIVT01032464001	Vitis_vinifera	AT3G01510.1	LSF1	like SEX4 1	0	76.8	ref|225452450	PREDICTED: phosphoglucan phosphatase LSF1, chloroplastic isoform X1	Vitis vinifera
persimmon1SL017620t0001	750.302	1009.66	490.942	0.486244	-1.04025	0.00039977	0.00314444	1241	967	848	919	284	279
persimmon1SL014422t0005	291.818	393.246	190.391	0.484152	-1.04647	0.000121884	0.00118466	382	409	389	359	106	106	0	91.72	GSVIVT01038525001	Vitis_vinifera	AT3G20000.1	TOM40	translocase of the outer mitochondrial membrane 40	0	89.74	ref|XP_009766087.1	PREDICTED: mitochondrial import receptor subunit TOM40-1-like	Nicotiana sylvestris
persimmon1SL026111t0001	172.159	232.167	112.152	0.483066	-1.04971	0.000316506	0.00258853	295	176	225	194	73	70	2e-62	74.44	GSVIVT01014113001	Vitis_vinifera	AT3G14840.2		Leucine-rich repeat transmembrane protein kinase	8e-62	74.44	ref|XP_002283596.2	PREDICTED: probable leucine-rich repeat receptor-like serine/threonine-protein kinase At3g14840	Vitis vinifera
persimmon1SL003190t0002	450.958	608.566	293.35	0.482035	-1.05279	0.000895619	0.00605434	713	583	533	580	160	141	1e-140	53.49	orange1.1g042753m	Citrus_sinensis	AT1G73880.1	UGT89B1	UDP-glucosyl transferase 89B1	3e-149	55.61	ref|XP_002268089.1	PREDICTED: UDP-glycosyltransferase 89B1-like	Vitis vinifera
persimmon1SL013304t0004	1190.58	1606.73	774.419	0.481984	-1.05294	3.69792e-06	6.39676e-05	1417	1777	1638	1321	481	527	2e-158	89.41	GSVIVT01033851001	Vitis_vinifera	AT5G03880.1		Thioredoxin family protein	8e-177	79.14	ref|225440874	PREDICTED: uncharacterized protein LOC100261348	Vitis vinifera
persimmon1SL011233t0002	384.582	519.09	250.075	0.481756	-1.05363	3.31399e-06	5.80654e-05	469	579	514	417	179	156	1e-131	80.75	ppa009929m	Prunus_persica	AT1G32120.1			8e-149	80.48	ref|645265345	PREDICTED: transmembrane protein 45A	Prunus mume
persimmon1SL014886t0002	1873.93	2530.02	1217.83	0.481351	-1.05484	1.62588e-06	3.12365e-05	3251	2406	2011	1754	973	941	6e-89	80.34	Eucgr.D00854.1	Eucalyptus_grandis	AT4G05180.1	PSBQ,PSBQ-2,PSII-Q	photosystem II subunit Q-2	2e-119	82.83	emb|CDO99700.1	unnamed protein product	Coffea canephora
persimmon1SL002198t0003	276.475	373.336	179.614	0.481106	-1.05557	3.7718e-06	6.50657e-05	370	378	375	233	144	162	1e-149	77.61	cassava4.1_013992m	Manihot_esculenta	AT1G77290.2		Glutathione S-transferase family protein	2e-157	79.4	ref|802637636	PREDICTED: glutathione S-transferase TCHQD	Jatropha curcas
persimmon1SL004567t0003	308.179	416.167	200.191	0.481036	-1.05578	3.4369e-06	5.99167e-05	296	486	469	234	178	189	4e-142	72.88	Thecc1EG004530t3	Theobroma_cacao	AT2G47940.1	DEGP2	DEGP protease 2	8e-148	72.88	ref|590718270	DEGP protease 2 isoform 3	Theobroma cacao
persimmon1SL004799t0001	632.444	854.126	410.762	0.480915	-1.05615	2.12413e-06	3.92906e-05	709	961	903	561	333	342	0	88.79	GSVIVT01028992001	Vitis_vinifera	AT1G04620.1		coenzyme F420 hydrogenase family / dehydrogenase, beta subunit family	0	86.28	ref|802633763	PREDICTED: 7-hydroxymethyl chlorophyll a reductase, chloroplastic	Jatropha curcas
persimmon1SL002114t0003	268.346	362.564	174.128	0.480267	-1.05809	3.98529e-06	6.82587e-05	300	410	379	213	158	152	0	74.9	Thecc1EG002919t1	Theobroma_cacao	AT5G48730.1		Pentatricopeptide repeat (PPR) superfamily protein	0	74.9	ref|590713884	Pentatricopeptide repeat-containing protein, putative	Theobroma cacao
persimmon1SL010178t0005	410.691	554.953	266.428	0.480091	-1.05862	2.4401e-06	4.45777e-05	449	617	600	339	211	249	0	76.15	30068.m002671	Ricinus_communis	AT1G32080.1		membrane protein, putative	0	75.62	ref|255555937	conserved hypothetical protein	Ricinus communis
persimmon1SL021219t0008	684.351	924.858	443.844	0.479905	-1.05918	1.95028e-06	3.66136e-05	780	1015	983	651	344	338	0	84.24	Solyc08g083250.2.1	Solanum_lycopersicum	AT5G50400.1	ATPAP27,PAP27	purple acid phosphatase 27	0	82.68	ref|698449654	PREDICTED: probable inactive purple acid phosphatase 27	Nicotiana sylvestris
persimmon1SL000973t0010	2342.16	3165.34	1518.97	0.479875	-1.05927	1.40021e-06	2.73892e-05	2503	3505	3519	2047	1294	1226	2e-20	68.85	Solyc04g015020.2.1	Solanum_lycopersicum	AT4G16380.1		Heavy metal transport/detoxification superfamily protein	3e-19	38.89	ref|XP_006352451.1	PREDICTED: uncharacterized protein LOC102600600	Solanum tuberosum
persimmon1SL004926t0003	895.932	1211.1	580.767	0.479538	-1.06028	4.13991e-06	7.06261e-05	1153	1319	1170	1012	372	360	0	73.43	Potri.008G129800.1	Populus_trichocarpa	AT1G15000.1	scpl50	serine carboxypeptidase-like 50	0	74.06	ref|XP_011023394.1	PREDICTED: serine carboxypeptidase-like 50 isoform X3	Populus euphratica
persimmon1SL022211t0003	441.23	596.584	285.876	0.479188	-1.06134	1.88735e-05	0.000255057	495	537	760	455	211	193	4e-30	34.42	GSVIVT01032411001	Vitis_vinifera	AT5G24090.1	ATCHIA,CHIA	chitinase A	9e-42	35.89	ref|XP_010660860.1	PREDICTED: golgin subfamily B member 1 isoform X1	Vitis vinifera
persimmon1SL021935t0002	365.242	493.844	236.641	0.47918	-1.06136	2.59331e-06	4.71016e-05	404	560	522	327	179	206	3e-79	58.97	GSVIVT01038680001	Vitis_vinifera	AT5G24630.5	BIN4	double-stranded DNA binding	1e-96	59.79	ref|359490779	PREDICTED: DNA-binding protein BIN4 isoform X4	Vitis vinifera
persimmon1SL002332t0003	803.945	1087.25	520.645	0.478866	-1.06231	1.62536e-06	3.12365e-05	794	1268	1203	547	498	521	6e-112	81.47	cassava4.1_013172m	Manihot_esculenta	AT1G28140.1			7e-136	74.6	ref|XP_008390210.1	PREDICTED: uncharacterized protein LOC103452492	Malus domestica
persimmon1SL021484t0001	496.434	671.436	321.432	0.478724	-1.06274	4.20626e-05	0.000494283	404	825	788	390	272	302	1e-88	80.1	PGSC0003DMP400048125	Solanum_tuberosum	AT3G54210.1		Ribosomal protein L17 family protein	7e-110	79.23	ref|XP_009631246.1	PREDICTED: 50S ribosomal protein L17, chloroplastic	Nicotiana tomentosiformis
persimmon1SL006618t0006	224.884	304.247	145.521	0.478298	-1.06402	4.15072e-06	7.07433e-05	264	340	309	241	93	102	0	64.26	GSVIVT01009862001	Vitis_vinifera	AT5G39590.1		TLD-domain containing nucleolar protein	0	64.58	ref|802607498	PREDICTED: uncharacterized protein LOC105635371 isoform X1	Jatropha curcas
persimmon1SL015159t0001	373.537	505.544	241.53	0.477762	-1.06564	2.21586e-06	4.08392e-05	416	570	533	276	204	246	7e-146	92.68	cassava4.1_009397m	Manihot_esculenta	AT1G61580.1	ARP2,RPL3B	R-protein L3 B	4e-168	92.28	ref|702469185	PREDICTED: 60S ribosomal protein L3	Eucalyptus grandis
persimmon1SL009560t0011	3583.27	4849.67	2316.87	0.477737	-1.06571	0.00121723	0.00774754	6054	4382	4192	4585	1302	1085	0	74.53	cassava4.1_002509m	Manihot_esculenta	AT1G30360.1	ERD4	Early-responsive to dehydration stress protein (ERD4)	0	74.42	ref|XP_009377481.1	PREDICTED: CSC1-like protein ERD4	Pyrus x bretschneideri
persimmon1SL003833t0001	244.131	330.455	157.807	0.477545	-1.06629	3.953e-06	6.78544e-05	267	343	386	198	153	126
persimmon1SL007211t0002	421.132	570.152	272.111	0.47726	-1.06715	2.04407e-06	3.81226e-05	437	677	605	245	276	300	5e-27	68.75	evm.model.supercontig_112.49	Carica_papaya	AT3G47070.1
persimmon1SL024127t0001	277.464	375.69	179.237	0.477087	-1.06768	3.04981e-06	5.39202e-05	298	438	392	282	123	133	3e-110	88.07	cassava4.1_016943m	Manihot_esculenta	AT1G10200.1	WLIM1	GATA type zinc finger transcription factor family protein	4e-110	85.39	ref|255540771	Pollen-specific protein SF3, putative	Ricinus communis
persimmon1SL003262t0005	832.302	1127.35	537.254	0.476564	-1.06926	0.000280489	0.00235103	1305	1091	994	1031	270	312	0	67.28	Thecc1EG041761t1	Theobroma_cacao	AT1G07430.1	HAI2	highly ABA-induced PP2C gene 2	0	67.9	ref|590588895	Highly ABA-induced PP2C gene 2 isoform 1	Theobroma cacao
persimmon1SL013664t0001	167.1	226.341	107.859	0.476533	-1.06935	0.000200894	0.00179621	230	235	215	210	61	53	2e-106	63.81	PGSC0003DMP400055703	Solanum_tuberosum	AT2G41990.1			6e-149	67.8	ref|XP_009770741.1	PREDICTED: uncharacterized protein LOC104221374 isoform X1	Nicotiana sylvestris
persimmon1SL015077t0001	2019.45	2739.65	1299.24	0.474237	-1.07632	6.79733e-06	0.000108995	2994	2930	2356	2279	807	831	3e-102	79.82	Eucgr.F01067.2	Eucalyptus_grandis	AT4G03280.1	PETC,PGR1	photosynthetic electron transfer C	4e-126	78.7	ref|225461287	PREDICTED: cytochrome b6-f complex iron-sulfur subunit 1, chloroplastic	Vitis vinifera
persimmon1SL007579t0006	341.796	463.773	219.819	0.47398	-1.0771	0.00128652	0.00810016	545	425	425	453	108	101	9e-16	77.55	GSVIVT01021193001	Vitis_vinifera	AT1G29070.1		Ribosomal protein L34
persimmon1SL012052t0014	1492.26	2025.3	959.223	0.47362	-1.0782	6.65105e-05	0.000724891	1576	2322	2187	1696	601	584	0	82.72	Potri.002G096900.1	Populus_trichocarpa	AT4G08920.1	ATCRY1,BLU1,CRY1,HY4,OOP2	cryptochrome 1	0	82.55	ref|224084664	cryptochrome 1 family protein	Populus trichocarpa
persimmon1SL010398t0001	1773.31	2406.74	1139.87	0.473617	-1.07821	2.18108e-05	0.000288027	1639	2734	2869	1719	821	890	0	74.04	GSVIVT01030779001	Vitis_vinifera	AT1G66330.1		senescence-associated family protein	0	74.22	ref|731417448	PREDICTED: uncharacterized protein LOC100251878	Vitis vinifera
persimmon1SL016052t0002	209.89	284.986	134.794	0.472983	-1.08014	3.56562e-06	6.19534e-05	239	321	295	202	108	94	3e-68	57.14	Lus10019005	Linum_usitatissimum	AT1G54500.1		Rubredoxin-like superfamily protein
persimmon1SL021888t0004	325.639	442.181	209.097	0.472876	-1.08046	3.83761e-05	0.000457673	443	466	420	390	112	125	0	80.18	Potri.005G224000.3	Populus_trichocarpa	AT2G31190.2	RUS2,WXR1	Protein of unknown function, DUF647	0	80.18	ref|224082810	hypothetical protein POPTR_0005s24540g	Populus trichocarpa
persimmon1SL009453t0004	2093.09	2842.76	1343.42	0.472575	-1.08139	8.1e-07	1.72826e-05	3002	2935	2674	1699	1115	1229	2e-54	73.91	GSVIVT01022222001	Vitis_vinifera	AT2G21970.1	2017-09-02	stress enhanced protein 2	8e-66	73.72	ref|225438569	PREDICTED: stress enhanced protein 2, chloroplastic	Vitis vinifera
persimmon1SL011166t0005	5105.21	6934.28	3276.15	0.472457	-1.08174	7.93565e-07	1.69667e-05	7043	7287	6627	4834	2600	2435	0	71.52	Eucgr.G01342.1	Eucalyptus_grandis	AT4G15480.1	UGT84A1	UDP-Glycosyltransferase superfamily protein	0	72.15	ref|225428908	PREDICTED: limonoid UDP-glucosyltransferase	Vitis vinifera
persimmon1SL004924t0002	202.089	274.55	129.628	0.472148	-1.08269	2.60764e-05	0.0003331	283	294	249	237	79	72	1e-20	38.86	Potri.004G087300.1	Populus_trichocarpa	AT1G23890.2		NHL domain-containing protein	3e-26	38.83	ref|XP_011001580.1	PREDICTED: uncharacterized protein LOC105108815 isoform X2	Populus euphratica
persimmon1SL014900t0001	1006.64	1368.09	645.194	0.471603	-1.08436	0.000170456	0.00157079	1473	1431	1213	1254	340	349	1e-30	84.76	Potri.006G087700.1	Populus_trichocarpa	AT5G02160.1
persimmon1SL015238t0001	577.116	784.524	369.709	0.471253	-1.08543	1.04885e-06	2.1712e-05	690	836	832	469	282	358	0	62.96	Potri.016G074300.1	Populus_trichocarpa	AT3G11590.1			0	65.29	ref|XP_010654126.1	PREDICTED: uncharacterized protein At5g41620	Vitis vinifera
persimmon1SL020661t0001	1781.12	2422.53	1139.71	0.470463	-1.08785	7.49983e-07	1.6112e-05	2292	2345	2716	1521	974	942
persimmon1SL010323t0002	759.083	1032.53	485.64	0.470342	-1.08822	1.00597e-06	2.09074e-05	1023	1089	987	744	367	346	2e-107	53.56	Potri.016G052500.1	Populus_trichocarpa	AT4G15550.1	IAGLU	indole-3-acetate beta-D-glucosyltransferase	9e-116	53.42	ref|224137978	hypothetical protein POPTR_0016s05290g	Populus trichocarpa
persimmon1SL021978t0001	224.891	305.911	143.872	0.470308	-1.08832	2.81547e-06	5.05491e-05	305	296	319	224	116	92	0	61.23	GSVIVT01018815001	Vitis_vinifera	AT5G66310.1		ATP binding microtubule motor family protein	0	60.47	ref|731386877	PREDICTED: kinesin-like protein NACK1	Vitis vinifera
persimmon1SL005430t0001	356.925	485.608	228.242	0.470013	-1.08923	1.60451e-06	3.08828e-05	478	462	518	363	170	152	0	76.19	GSVIVT01013488001	Vitis_vinifera	AT3G55850.1	LAF3,LAF3 ISF1,LAF3 ISF2	Amidohydrolase family	0	76.74	ref|731435537	PREDICTED: uncharacterized protein LOC100244583 isoform X2	Vitis vinifera
persimmon1SL014550t0003	931.763	1267.72	595.805	0.469981	-1.08933	8.61049e-07	1.82102e-05	1057	1362	1392	587	604	597	0	62.03	ppa001132m	Prunus_persica	AT1G71210.1		Pentatricopeptide repeat (PPR) superfamily protein	0	61.11	ref|595801167	hypothetical protein PRUPE_ppa001132mg	Prunus persica
persimmon1SL001532t0001	651.284	886.236	416.333	0.469776	-1.08995	5.10684e-05	0.000584082	921	896	848	790	226	233	0	69.55	Ciclev10011183m	Citrus_clementina	AT3G01100.1	ATHYP1,HYP1	hypothetical protein 1	0	71.25	ref|XP_010661092.1	PREDICTED: CSC1-like protein HYP1 isoform X1	Vitis vinifera
persimmon1SL009181t0002	458.511	624.096	292.927	0.469362	-1.09123	5.98914e-05	0.000665985	600	682	594	554	154	171	1e-93	79.06	Migut.N02023.1.p	Mimulus_guttatus_v2.0	AT1G13380.1		Protein of unknown function (DUF1218)	1e-111	80	ref|XP_004238928.1	PREDICTED: uncharacterized protein LOC101254384	Solanum lycopersicum
persimmon1SL010940t0003	344.893	469.689	220.096	0.468599	-1.09357	1.48138e-06	2.88146e-05	398	512	501	259	207	194	0	74.41	GSVIVT01031426001	Vitis_vinifera	AT5G22830.1	ATMGT10,GMN10,MGT10,MRS2-11	magnesium (Mg) transporter 10	0	76.55	ref|802621881	PREDICTED: magnesium transporter MRS2-11, chloroplastic	Jatropha curcas
persimmon1SL010792t0001	184.084	250.87	117.299	0.467569	-1.09675	0.00138139	0.00856904	226	278	249	249	49	54	0	80.08	PGSC0003DMP400029217	Solanum_tuberosum	AT4G22130.1	SRF8	STRUBBELIG-receptor family 8	0	80.08	ref|XP_006348158.1	PREDICTED: protein STRUBBELIG-RECEPTOR FAMILY 8-like	Solanum tuberosum
persimmon1SL001959t0003	942.058	1283.93	600.187	0.467461	-1.09708	5.32706e-06	8.82424e-05	803	1533	1523	665	579	557	0	76.93	orange1.1g005887m	Citrus_sinensis	AT5G20990.1	B73,CHL6,CNX,CNX1,SIR4	molybdopterin biosynthesis CNX1 protein / molybdenum cofactor biosynthesis enzyme CNX1 (CNX1)	0	77.05	ref|567908739	hypothetical protein CICLE_v10014503mg	Citrus clementina
persimmon1SL010981t0001	159.155	216.928	101.382	0.467355	-1.09741	3.71533e-06	6.41977e-05	163	244	245	111	102	92	1e-38	70.19	cassava4.1_022931m	Manihot_esculenta	AT1G51080.1			7e-50	47.8	gb|KNA13934.1	hypothetical protein SOVF_112070	Spinacia oleracea
persimmon1SL005494t0001	225.404	307.307	143.5	0.46696	-1.09863	1.9232e-06	3.61487e-05	247	318	357	221	95	114	8e-105	57.25	Solyc11g051150.1.1	Solanum_lycopersicum	AT4G23160.1	CRK8	cysteine-rich RLK (RECEPTOR-like protein kinase) 8
persimmon1SL009454t0005	782.966	1067.74	498.194	0.466588	-1.09978	7.38021e-07	1.59128e-05	935	1159	1113	674	414	411	0	71.33	orange1.1g000629m	Citrus_sinensis	AT5G20960.2	AAO1,AO1,AOalpha,AT-AO1,ATAO,AtAO1	aldehyde oxidase 1	0	73.88	ref|XP_002273629.1	PREDICTED: abscisic-aldehyde oxidase-like	Vitis vinifera
persimmon1SL000794t0009	2613.1	3564.23	1661.97	0.466291	-1.1007	5.37566e-07	1.21061e-05	2697	3856	4157	2204	1435	1354	2e-13	35.77	ppa1027175m	Prunus_persica	AT4G27220.1		NB-ARC domain-containing disease resistance protein	4e-14	43.81	ref|XP_010660253.1	PREDICTED: disease resistance protein At4g27190-like	Vitis vinifera
persimmon1SL001534t0006	10114.4	13800.9	6427.86	0.465757	-1.10235	4.72948e-07	1.07987e-05	11399	14550	15723	8144	5902	5337	0	84.54	Ciclev10030477m	Citrus_clementina	AT1G05570.1	ATGSL06,ATGSL6,CALS1,GSL06,GSL6	callose synthase 1	0	85.3	ref|698495132	PREDICTED: callose synthase 2-like	Nicotiana sylvestris
persimmon1SL001119t0001	1929.28	2632.49	1226.07	0.465744	-1.10239	5.27767e-07	1.19198e-05	3046	2574	2347	1795	933	968	0	79.11	ppa006902m	Prunus_persica	AT5G02800.1		Protein kinase superfamily protein	0	79.11	ref|595824926	hypothetical protein PRUPE_ppa006902mg	Prunus persica
persimmon1SL006250t0002	300.634	410.284	190.983	0.465489	-1.10318	1.3365e-06	2.63779e-05	397	436	400	249	160	164	0	70.98	PGSC0003DMP400032204	Solanum_tuberosum	AT3G45890.1	RUS1	Protein of unknown function, DUF647	0	71.69	ref|XP_006361229.1	PREDICTED: UPF0420 protein C16orf58 homolog	Solanum tuberosum
persimmon1SL005520t0003	285.856	390.277	181.435	0.464888	-1.10505	1.47553e-06	2.87186e-05	436	379	357	312	127	106	0	66.76	Thecc1EG042445t1	Theobroma_cacao	AT5G05460.1		Glycosyl hydrolase family 85	0	69.4	ref|731412048	PREDICTED: cytosolic endo-beta-N-acetylglucosaminidase isoform X2	Vitis vinifera
persimmon1SL023766t0001	172.644	235.759	109.528	0.464575	-1.10602	0.00146241	0.00897544	227	243	239	239	43	49
persimmon1SL004533t0001	604.454	825.728	383.18	0.464051	-1.10764	6.77127e-07	1.48136e-05	734	906	843	601	256	293	1e-49	55.08	Solyc08g067970.2.1	Solanum_lycopersicum	AT5G11460.1		Protein of unknown function (DUF581)	4e-47	46.38	ref|698579053	PREDICTED: uncharacterized protein LOC104226586	Nicotiana sylvestris
persimmon1SL000797t0001	152.126	207.936	96.3156	0.463199	-1.11029	2.89403e-06	5.16838e-05	179	202	243	127	80	82	1e-18	31.63	evm.TU.contig_28428.3	Carica_papaya	AT4G26090.1	RPS2	NB-ARC domain-containing disease resistance protein	1e-17	29.08	ref|XP_010043146.1	PREDICTED: uncharacterized protein LOC104432366	Eucalyptus grandis
persimmon1SL021061t0003	673.533	920.969	426.097	0.462661	-1.11197	9.86565e-05	0.000999289	758	1004	1007	806	251	225	0	61.47	30170.m013598	Ricinus_communis	AT3G12203.1	scpl17	serine carboxypeptidase-like 17	0	63.47	ref|720068115	PREDICTED: serine carboxypeptidase-like 1 isoform X1	Nelumbo nucifera
persimmon1SL009348t0010	2446.29	3345.01	1547.57	0.462649	-1.11201	4.07108e-07	9.51638e-06	3082	3307	3665	2229	1221	1199	1e-148	66.08	Cucsa.343130.1	Cucumis_sativus	AT1G27940.1	PGP13	P-glycoprotein 13	1e-180	69.9	ref|XP_002279471.2	PREDICTED: ABC transporter B family member 13-like	Vitis vinifera
persimmon1SL021075t0001	1527.12	2088.28	965.961	0.462563	-1.11228	4.57354e-07	1.05195e-05	2358	2028	1932	1363	791	756	0	80.53	ppa006902m	Prunus_persica	AT5G02800.1		Protein kinase superfamily protein	0	80.53	ref|595824926	hypothetical protein PRUPE_ppa006902mg	Prunus persica
persimmon1SL004246t0002	472.66	646.406	298.913	0.462423	-1.11271	7.64615e-07	1.64151e-05	505	782	654	381	265	251	5e-156	67.42	Thecc1EG006986t1	Theobroma_cacao	AT3G19000.1		2-oxoglutarate (2OG) and Fe(II)-dependent oxygenase superfamily protein	8e-176	70.72	emb|CDO97129.1	unnamed protein product	Coffea canephora
persimmon1SL025362t0001	262.791	359.403	166.18	0.462377	-1.11286	1.26146e-06	2.51953e-05	415	355	310	184	153	161	2e-12	76.92	MDP0000136335	Malus_domestica	AT1G22100.1		Inositol-pentakisphosphate 2-kinase family protein
persimmon1SL021882t0001	397.862	544.173	251.552	0.462265	-1.11321	0.000212797	0.00188047	539	600	504	508	120	135	0	91.29	cassava4.1_013267m	Manihot_esculenta	AT3G54820.1	PIP2;5,PIP2D	plasma membrane intrinsic protein 2;5	0	90.88	gb|AFH36337.1	aquaporin PIP2;2	Quercus petraea
persimmon1SL025353t0001	162.954	222.907	103	0.462077	-1.11379	5.9987e-06	9.766e-05	186	257	225	178	63	67	7e-86	63.35	Gorai.013G067700.1	Gossypium_raimondii	AT5G23370.1		GRAM domain-containing protein / ABA-responsive protein-related	3e-95	65.07	ref|823263076	PREDICTED: putative GEM-like protein 8	Gossypium raimondii
persimmon1SL009951t0005	732.157	1002.33	461.985	0.460911	-1.11744	0.00132634	0.00829471	921	1087	1002	1001	181	205	0	81.99	Migut.M01990.1.p	Mimulus_guttatus_v2.0	AT1G31120.1	KUP10	K+ uptake permease 10	0	81.97	ref|848857565	PREDICTED: potassium transporter 10	Erythranthe guttata
persimmon1SL002821t0004	667.179	913.474	420.885	0.460752	-1.11794	5.53315e-07	1.24071e-05	943	955	846	686	298	280	0	90	Thecc1EG040401t1	Theobroma_cacao	AT2G05990.1	ENR1,MOD1	NAD(P)-binding Rossmann-fold superfamily protein	0	89.38	ref|XP_011015301.1	PREDICTED: enoyl-	none
persimmon1SL015932t0001	220.383	301.754	139.013	0.460682	-1.11816	0.000416304	0.00325077	180	396	331	215	107	95	0	57.05	Potri.018G028800.1	Populus_trichocarpa	AT5G06740.1		Concanavalin A-like lectin protein kinase family protein	0	57.7	ref|XP_002282629.2	PREDICTED: probable L-type lectin-domain containing receptor kinase S.7	Vitis vinifera
persimmon1SL006303t0002	1485.29	2033.78	936.8	0.460621	-1.11835	3.59358e-07	8.53557e-06	2304	1999	1838	652	1033	1130	2e-175	78.29	Phvul.008G119500.1	Phaseolus_vulgaris	AT5G02230.1		Haloacid dehalogenase-like hydrolase (HAD) superfamily protein	1e-176	78.22	ref|593428045	hypothetical protein PHAVU_008G119500g	Phaseolus vulgaris
persimmon1SL017417t0001	205.822	282.044	129.599	0.4595	-1.12186	1.39251e-06	2.7324e-05	247	301	299	203	88	98	2e-58	69.29	ppa026691m	Prunus_persica	AT5G21430.1		Chaperone DnaJ-domain superfamily protein	3e-73	53.64	ref|567922014	hypothetical protein CICLE_v10009451mg	Citrus clementina
persimmon1SL003374t0004	577.542	792.276	362.808	0.457931	-1.1268	1.01694e-06	2.11213e-05	568	819	991	512	293	285	8e-85	37.89	30169.m006536	Ricinus_communis	AT5G53220.1			2e-112	37.1	ref|590673642	Uncharacterized protein isoform 1	Theobroma cacao
persimmon1SL011298t0002	437.622	600.47	274.774	0.457598	-1.12785	5.65115e-07	1.26264e-05	432	627	747	380	214	232	0	75.22	GSVIVT01013865001	Vitis_vinifera	AT5G61460.1	ATRAD18,MIM,SMC6B	P-loop containing nucleoside triphosphate hydrolases superfamily protein	0	74.83	ref|XP_002278113.1	PREDICTED: structural maintenance of chromosomes protein 6B-like	Vitis vinifera
persimmon1SL021074t0001	1496.75	2054.49	939.019	0.457058	-1.12955	3.04651e-07	7.40495e-06	2333	1992	1891	1341	755	734	0	80.53	ppa006902m	Prunus_persica	AT5G02800.1		Protein kinase superfamily protein	0	80.53	ref|595824926	hypothetical protein PRUPE_ppa006902mg	Prunus persica
persimmon1SL012312t0001	844.497	1159.35	529.639	0.456839	-1.13024	3.27436e-05	0.000401058	1076	1252	1160	1012	273	305	0	94.09	Cucsa.067090.1	Cucumis_sativus	AT1G09840.1	ATSK41,SK41	shaggy-like protein kinase 41	0	94.3	ref|449460309	PREDICTED: shaggy-related protein kinase kappa	Cucumis sativus
persimmon1SL005553t0011	1467.99	2015.37	920.614	0.456797	-1.13038	2.84884e-07	6.9624e-06	1840	2198	2022	1428	636	701	5e-174	56.49	ppa025943m	Prunus_persica	AT3G21780.1	UGT71B6	UDP-glucosyl transferase 71B6	0	55.6	gb|AKA44592.1	UGTPg19	Panax ginseng
persimmon1SL010749t0001	168.153	230.879	105.427	0.456633	-1.13089	1.62807e-06	3.12594e-05	206	260	227	143	84	90	0	68.32	Thecc1EG044211t1	Theobroma_cacao	AT4G02510.1	ATTOC159,PPI2,TOC159,TOC160,TOC86	translocon at the outer envelope membrane of chloroplasts 159	0	68.22	ref|590567110	Translocon at the outer envelope membrane of chloroplasts 159	Theobroma cacao
persimmon1SL001698t0017	10039.2	13797.7	6280.71	0.4552	-1.13543	2.05725e-07	5.27094e-06	13713	14064	14050	10882	3947	4169	0	88.49	29912.m005447	Ricinus_communis	AT5G25880.1	ATNADP-ME3,NADP-ME3	NADP-malic enzyme 3	0	88.49	ref|255546341	malic enzyme, putative	Ricinus communis
persimmon1SL003832t0001	223.036	306.585	139.488	0.454973	-1.13615	9.94911e-07	2.06912e-05	209	323	390	136	151	133
persimmon1SL010132t0001	1944.14	2672.45	1215.83	0.454948	-1.13623	0.000695555	0.00493568	3025	2605	2425	2580	505	573	0	60.5	cassava4.1_032035m	Manihot_esculenta	AT1G16390.1	3-Oct,ATOCT3	organic cation/carnitine transporter 3	0	58.9	ref|823263250	PREDICTED: organic cation/carnitine transporter 3-like	Gossypium raimondii
persimmon1SL010584t0003	303.989	417.895	190.083	0.454858	-1.13651	0.000383565	0.00303685	348	445	461	388	91	93	3e-107	44.11	Thecc1EG001716t2	Theobroma_cacao	AT2G30990.1		Protein of unknown function (DUF688)	3e-129	45.02	ref|731409012	PREDICTED: uncharacterized protein LOC100245463	Vitis vinifera
persimmon1SL013907t0001	404.533	556.368	252.699	0.454193	-1.13862	4.56494e-07	1.05074e-05	541	574	555	410	167	181	0	84.37	Solyc04g077870.2.1	Solanum_lycopersicum	AT1G27770.1	ACA1,PEA1	autoinhibited Ca2+-ATPase 1	0	84.35	ref|XP_010320298.1	PREDICTED: calcium-transporting ATPase 1, chloroplastic	Solanum lycopersicum
persimmon1SL004414t0007	400.231	550.678	249.784	0.453593	-1.14053	4.65172e-07	1.06679e-05	400	653	602	251	259	240	0	62.9	Gorai.005G229200.1	Gossypium_raimondii	AT3G18890.1		NAD(P)-binding Rossmann-fold superfamily protein	0	62.9	ref|823160529	PREDICTED: protein TIC 62, chloroplastic	Gossypium raimondii
persimmon1SL021723t0001	401.386	552.297	250.475	0.453516	-1.14078	4.11997e-07	9.59629e-06	483	623	552	363	174	215	1e-45	49.76	Migut.F02055.2.p	Mimulus_guttatus_v2.0	AT3G04310.1			1e-59	50	ref|848868061	PREDICTED: uncharacterized protein LOC105955489	Erythranthe guttata
persimmon1SL015611t0001	159.862	219.99	99.7349	0.453361	-1.14127	9.11706e-05	0.000936514	211	229	220	198	53	48	5e-174	92.97	orange1.1g023354m	Citrus_sinensis	AT2G34470.2	PSKF109,UREG	urease accessory protein G	4e-174	93.31	ref|567914713	hypothetical protein CICLE_v10016173mg	Citrus clementina
persimmon1SL004271t0003	1699.4	2338.85	1059.95	0.453193	-1.1418	7.03799e-05	0.000758337	1575	2791	2668	1769	654	763	0	79.22	GSVIVT01031738001	Vitis_vinifera	AT3G19270.1	CYP707A4	cytochrome P450, family 707, subfamily A, polypeptide 4	0	75.15	ref|XP_002282233.1	PREDICTED: abscisic acid 8'-hydroxylase 4	Vitis vinifera
persimmon1SL015717t0001	295.754	407.072	184.435	0.453077	-1.14217	5.22247e-07	1.18122e-05	310	451	462	248	137	169	0	85.46	PGSC0003DMP400051412	Solanum_tuberosum	AT1G68060.1	ATMAP70-1,MAP70-1	microtubule-associated proteins 70-1	0	87.72	emb|CDP16283.1	unnamed protein product	Coffea canephora
persimmon1SL006733t0001	584.279	804.249	364.308	0.45298	-1.14248	3.39287e-07	8.11434e-06	603	861	958	401	369	325
persimmon1SL001345t0007	2222.84	3060.59	1385.09	0.452556	-1.14383	1.9523e-07	5.03223e-06	2346	3742	3111	1545	1300	1315	0	88.26	Glyma.17G100700.1.p	Glycine_max_Wm82.a2.v1	AT1G74470.1		Pyridine nucleotide-disulphide oxidoreductase family protein
persimmon1SL010722t0005	407.245	560.784	253.705	0.45241	-1.1443	0.0011099	0.00720228	447	668	568	533	107	122	0	65.38	GSVIVT01020229001	Vitis_vinifera	AT1G60190.1		ARM repeat superfamily protein	0	65.32	ref|359473439	PREDICTED: U-box domain-containing protein 19	Vitis vinifera
persimmon1SL021916t0004	452.234	622.807	281.662	0.452246	-1.14482	3.45734e-07	8.23074e-06	582	631	659	396	211	239	0	78.16	Eucgr.F01715.1	Eucalyptus_grandis	AT5G42250.1		Zinc-binding alcohol dehydrogenase family protein	0	77.17	ref|802606410	PREDICTED: alcohol dehydrogenase-like 7	Jatropha curcas
persimmon1SL001080t0002	1225.31	1687.66	762.968	0.452086	-1.14533	2.15643e-07	5.48461e-06	1423	1907	1743	991	643	657	0	74.56	Eucgr.I01728.2	Eucalyptus_grandis	AT5G14450.1		GDSL-like Lipase/Acylhydrolase superfamily protein	0	74.56	ref|802539595	PREDICTED: GDSL esterase/lipase At5g14450	Jatropha curcas
persimmon1SL027090t0001	371.111	511.394	230.828	0.451369	-1.14762	0.000662278	0.00474369	515	527	502	500	104	92
persimmon1SL001402t0003	2493.04	3438.27	1547.8	0.450168	-1.15147	1.59479e-07	4.21743e-06	3529	3414	3434	2172	1245	1250	0	67.51	Solyc01g094000.2.1	Solanum_lycopersicum	AT2G45620.1		Nucleotidyltransferase family protein	0	69.02	ref|XP_009626263.1	PREDICTED: uncharacterized protein LOC104116995	Nicotiana tomentosiformis
persimmon1SL014861t0002	501.273	691.432	311.113	0.449954	-1.15215	5.81185e-06	9.50139e-05	763	671	648	583	186	173	1e-159	82.51	Eucgr.F00478.1	Eucalyptus_grandis	AT3G03990.1		alpha/beta-Hydrolases superfamily protein	2e-160	82.26	ref|702362426	PREDICTED: probable strigolactone esterase DAD2	Eucalyptus grandis
persimmon1SL007097t0002	157.322	217.035	97.6086	0.449737	-1.15285	1.15196e-06	2.34427e-05	164	238	249	121	83	89	8e-73	62.14	GSVIVT01015124001	Vitis_vinifera	AT3G53260.1	ATPAL2,PAL2	phenylalanine ammonia-lyase 2	6e-11	54.43	emb|CBI36696.3	unnamed protein product	Vitis vinifera
persimmon1SL013508t0001	2574.88	3553.91	1595.85	0.44904	-1.15508	1.45694e-07	3.91583e-06	2876	4167	3673	2491	1138	1177	7e-179	80.45	Migut.B00391.1.p	Mimulus_guttatus_v2.0	AT3G19450.1	ATCAD4,CAD,CAD-C,CAD4	GroES-like zinc-binding alcohol dehydrogenase family protein	0	77.59	gb|ABF48495.1	putative cinnamyl alcohol dehydrogenase	Linum usitatissimum
persimmon1SL015988t0003	212.058	293.17	130.947	0.44666	-1.16275	5.98637e-07	1.32429e-05	270	302	310	227	85	81	6e-40	68.14	Ciclev10016858m	Citrus_clementina	AT2G34860.1	EDA3	DnaJ/Hsp40 cysteine-rich domain superfamily protein
persimmon1SL002974t0012	681.816	943.33	420.303	0.445552	-1.16633	1.71591e-07	4.48837e-06	760	986	1085	501	388	374	0	66.79	Migut.M00980.1.p	Mimulus_guttatus_v2.0	AT5G45650.1		subtilase family protein	0	70.95	ref|848897926	PREDICTED: subtilisin-like protease SBT1.7	Erythranthe guttata
persimmon1SL005796t0005	191.974	265.751	118.197	0.444764	-1.16889	9.50776e-07	1.99058e-05	280	269	248	214	64	77	0	72.59	GSVIVT01029950001	Vitis_vinifera	AT3G03770.2		Leucine-rich repeat protein kinase family protein	0	72.49	ref|225439195	PREDICTED: probable inactive leucine-rich repeat receptor-like protein kinase At3g03770	Vitis vinifera
persimmon1SL001824t0001	266.064	368.708	163.42	0.443222	-1.1739	1.59131e-05	0.000221565	323	403	382	310	91	89	0	93.07	cassava4.1_003581m	Manihot_esculenta	AT5G10200.1		ARM-repeat/Tetratricopeptide repeat (TPR)-like protein	0	93.07	ref|802537127	PREDICTED: uncharacterized protein LOC105649774 isoform X1	Jatropha curcas
persimmon1SL007883t0001	160.744	222.762	98.7259	0.44319	-1.174	0.000134427	0.00128695	139	216	316	84	116	98
persimmon1SL010095t0002	467.582	648.062	287.102	0.443017	-1.17457	1.75785e-07	4.58272e-06	706	650	598	483	177	202	4e-162	74.27	ppa006926m	Prunus_persica	AT4G26080.1	ABI1,AtABI1	Protein phosphatase 2C family protein	0	69.34	ref|XP_006475563.1	PREDICTED: protein phosphatase 2C 56-like	Citrus sinensis
persimmon1SL010686t0001	580.014	803.96	356.069	0.442893	-1.17497	0.000106807	0.00106271	845	849	720	721	178	170	0	81.53	Migut.E00629.2.p	Mimulus_guttatus_v2.0	AT1G64660.1	ATMGL,MGL	methionine gamma-lyase	0	82.77	ref|XP_011070383.1	PREDICTED: methionine gamma-lyase	Sesamum indicum
persimmon1SL007173t0001	201.536	279.422	123.65	0.44252	-1.17619	1.67162e-06	3.19777e-05	284	241	315	220	68	83	5e-142	61.74	cassava4.1_007778m	Manihot_esculenta	AT4G34000.2	ABF3,DPBF5	abscisic acid responsive elements-binding factor 3	2e-170	64.5	ref|XP_010647747.1	PREDICTED: ABSCISIC ACID-INSENSITIVE 5-like protein 5 isoform X2	Vitis vinifera
persimmon1SL006178t0001	1045.23	1449.58	640.887	0.442119	-1.17749	1.07135e-07	2.99537e-06	1108	1801	1449	882	517	528	3e-139	85.36	Eucgr.F02744.5	Eucalyptus_grandis	AT1G77120.1	ADH,ADH1,ATADH,ATADH1	alcohol dehydrogenase 1	0	96.98	gb|AGA15793.1	alcohol dehydrogenase 1	Diospyros kaki
persimmon1SL001988t0040	2385.17	3309.71	1460.63	0.441317	-1.18011	8.05899e-08	2.31746e-06	3493	3028	3450	2353	1027	1008	0	79.08	evm.model.supercontig_5.62	Carica_papaya	AT5G03650.1	SBE2.2	starch branching enzyme 2.2	0	80.41	ref|595817930	hypothetical protein PRUPE_ppa001312mg	Prunus persica
persimmon1SL013543t0003	198.117	274.976	121.258	0.440978	-1.18122	4.21981e-07	9.79235e-06	295	281	250	118	120	126
persimmon1SL001232t0001	196.168	272.32	120.015	0.440711	-1.18209	0.000224505	0.00196241	338	245	237	237	66	57	2e-43	86.84	Eucgr.F01357.1	Eucalyptus_grandis	AT3G14840.2		Leucine-rich repeat transmembrane protein kinase	4e-42	86.84	gb|KCW67599.1	hypothetical protein EUGRSUZ_F013571, partial	Eucalyptus grandis
persimmon1SL009726t0001	677.995	941.412	414.578	0.440379	-1.18318	7.05528e-07	1.53362e-05	1027	947	859	747	250	247	1e-38	54.17	PGSC0003DMP400006498	Solanum_tuberosum	AT2G17972.1			3e-13	38.97	emb|CAN80815.1	hypothetical protein VITISV_020466	Vitis vinifera
persimmon1SL003867t0003	653.557	907.777	399.337	0.439906	-1.18473	1.10689e-07	3.08096e-06	773	1045	906	645	263	290	0	83.81	Thecc1EG020797t1	Theobroma_cacao	AT5G43600.1	ATAAH-2,UAH	ureidoglycolate amidohydrolase	0	82.42	ref|596161135	hypothetical protein PRUPE_ppa005238mg	Prunus persica
persimmon1SL000949t0001	634.326	881.08	387.571	0.439882	-1.18481	9.38103e-05	0.000957963	883	926	837	795	210	159	6e-174	65.71	Aquca_027_00332.1	Aquilegia_coerulea	AT3G46510.1	ATPUB13,PUB13	plant U-box 13	0	66.59	ref|802553823	PREDICTED: U-box domain-containing protein 13-like	Jatropha curcas
persimmon1SL000962t0008	1234.63	1715	754.263	0.439803	-1.18507	8.13498e-08	2.33287e-06	1342	1922	1889	1012	612	641	0	68.86	GSVIVT01000155001	Vitis_vinifera	AT4G37480.1		Chaperone DnaJ-domain superfamily protein	0	67.86	ref|XP_002279390.1	PREDICTED: uncharacterized protein LOC100261169 isoform X1	Vitis vinifera
persimmon1SL007405t0001	238.446	331.252	145.64	0.439664	-1.18553	2.80485e-07	6.87155e-06	323	339	332	217	103	118	2e-111	72.56	ppa011276m	Prunus_persica	AT3G55120.1	A11,CFI,TT5	Chalcone-flavanone isomerase family protein	2e-128	78.92	sp|122233481	CFI_CAMSI RecName: Full=Chalcone--flavonone isomerase; Short=Chalcone isomerase	none
persimmon1SL022581t0001	234.603	326.086	143.119	0.4389	-1.18804	2.76979e-07	6.81718e-06	215	366	399	124	152	153	2e-90	80.75	Thecc1EG000345t1	Theobroma_cacao	AT4G36520.1		Chaperone DnaJ-domain superfamily protein	0	50.91	ref|XP_010649122.1	PREDICTED: auxilin-like protein 1 isoform X3	Vitis vinifera
persimmon1SL009511t0005	3316.11	4612.53	2019.68	0.437869	-1.19143	6.47241e-06	0.000104609	3878	5262	4774	3729	1200	1165	5e-84	65.64	Thecc1EG013821t1	Theobroma_cacao	AT3G01470.1	ATHB-1,ATHB1,HAT5,HB-1,HD-ZIP-1	homeobox 1	1e-113	70.8	ref|743850355	PREDICTED: homeobox-leucine zipper protein HAT5-like	Populus euphratica
persimmon1SL000412t0001	146.971	204.556	89.3866	0.43698	-1.19436	0.000547896	0.00407204	197	244	174	191	38	41
persimmon1SL011072t0001	160.138	222.882	97.3942	0.436976	-1.19437	0.00030377	0.00250667	180	259	233	199	43	49	1e-67	75.54	Thecc1EG029919t1	Theobroma_cacao	AT1G61065.1		Protein of unknown function (DUF1218)	4e-70	72.97	ref|720080562	PREDICTED: uncharacterized protein LOC104586458	Nelumbo nucifera
persimmon1SL006008t0003	253.441	352.995	153.886	0.435945	-1.19778	1.93376e-07	4.99136e-06	292	407	361	249	95	117	1e-92	55.38	GSVIVT01020208001	Vitis_vinifera	AT1G23890.2		NHL domain-containing protein	2e-104	57.92	emb|CBI32121.3	unnamed protein product	Vitis vinifera
persimmon1SL001026t0004	11390.5	15872.3	6908.8	0.435275	-1.2	5.64782e-05	0.000636179	17383	15924	15147	14465	3259	3344	0	83.92	Thecc1EG000989t1	Theobroma_cacao	AT4G24530.1		O-fucosyltransferase family protein	0	83	ref|590706686	O-fucosyltransferase family protein isoform 1	Theobroma cacao
persimmon1SL024305t0001	445.172	620.437	269.908	0.435029	-1.20082	0.00077871	0.00541511	726	551	586	595	104	114	8e-42	69.39	MDP0000197160	Malus_domestica	AT4G14580.1	CIPK4,SnRK3.3	CBL-interacting protein kinase 4
persimmon1SL022140t0002	487.218	679.041	295.395	0.435018	-1.20085	1.02367e-07	2.88008e-06	573	678	789	463	234	190	0	53.54	30147.m014052	Ricinus_communis	AT1G18910.1		zinc ion binding;zinc ion binding	0	61.22	ref|XP_002266572.2	PREDICTED: uncharacterized protein LOC100267228 isoform X1	Vitis vinifera
persimmon1SL013516t0002	762.354	1062.91	461.803	0.434472	-1.20266	0.000224875	0.00196455	1158	1018	1018	988	189	212	7e-65	73.05	evm.model.supercontig_58.10	Carica_papaya	AT3G23000.1	ATSR2,ATSRPK1,CIPK7,PKS7,SnRK3.10	CBL-interacting protein kinase 7	2e-72	73.29	ref|823163965	PREDICTED: CBL-interacting serine/threonine-protein kinase 7-like	Gossypium raimondii
persimmon1SL021323t0001	788.113	1098.91	477.318	0.434356	-1.20305	6.78655e-08	1.99625e-06	1188	1051	1069	815	323	297	8e-52	28.29	orange1.1g000375m	Citrus_sinensis	AT4G26090.1	RPS2	NB-ARC domain-containing disease resistance protein	9e-56	28.86	ref|XP_006472219.1	PREDICTED: uncharacterized protein LOC102626862 isoform X2	Citrus sinensis
persimmon1SL001230t0001	207.683	289.685	125.682	0.433858	-1.20471	2.10827e-07	5.38401e-06	273	268	330	201	75	101	1e-46	85.23	GSVIVT01014112001	Vitis_vinifera	AT3G14840.2		Leucine-rich repeat transmembrane protein kinase	3e-56	83.49	emb|CDP06041.1	unnamed protein product	Coffea canephora
persimmon1SL007005t0007	267.936	373.891	161.98	0.433229	-1.2068	6.90219e-05	0.000746535	224	461	438	248	105	133	9e-137	62.12	PGSC0003DMP400035006	Solanum_tuberosum	AT4G31940.1	CYP82C4	cytochrome P450, family 82, subfamily C, polypeptide 4	3e-148	61.75	ref|XP_006352674.1	PREDICTED: cytochrome P450 82C4-like	Solanum tuberosum
persimmon1SL016115t0001	1325.07	1850.46	799.688	0.432156	-1.21038	4.41347e-08	1.3632e-06	1882	1944	1751	1093	656	656	1e-73	87.59	cassava4.1_018592m	Manihot_esculenta	AT1G52230.1	PSAH-2,PSAH2,PSI-H	photosystem I subunit H2	2e-84	88.89	emb|CDO98024.1	unnamed protein product	Coffea canephora
persimmon1SL021158t0003	1803.42	2518.9	1087.93	0.431908	-1.21121	7.15685e-07	1.55138e-05	2425	2630	2522	2026	621	620	0	88.26	cassava4.1_003705m	Manihot_esculenta	AT5G49720.1	ATGH9A1,DEC,GH9A1,IRX2,KOR,KOR1,RSW2,TSD1	glycosyl hydrolase 9A1	0	88.1	ref|XP_012453227.1	PREDICTED: endoglucanase 25-like	Gossypium raimondii
persimmon1SL014120t0002	179.672	250.959	108.384	0.43188	-1.2113	9.90875e-06	0.000150062	226	246	282	208	58	59	3e-101	53.33	Solyc02g087050.2.1	Solanum_lycopersicum	AT5G40240.1		nodulin MtN21 /EamA-like transporter family protein	5e-128	53.33	ref|XP_004232283.1	PREDICTED: WAT1-related protein At5g40240-like	Solanum lycopersicum
persimmon1SL010043t0001	319.373	446.134	192.612	0.431735	-1.21178	1.16855e-07	3.23244e-06	413	470	456	285	155	140	0	66.88	Thecc1EG000576t2	Theobroma_cacao	AT4G37080.2		Protein of unknown function, DUF547	0	67.21	ref|XP_002268917.3	PREDICTED: uncharacterized protein LOC100256691	Vitis vinifera
persimmon1SL008109t0010	820.476	1146.24	494.714	0.431598	-1.21224	4.71295e-08	1.44429e-06	804	1297	1343	613	414	461	0	61.1	GSVIVT01038182001	Vitis_vinifera	AT3G59780.1		Rhodanese/Cell cycle control phosphatase superfamily protein	0	61.04	ref|359478275	PREDICTED: uncharacterized protein LOC100249037	Vitis vinifera
persimmon1SL002647t0003	1649.55	2305.14	993.947	0.431186	-1.21362	3.94331e-08	1.23631e-06	1801	2594	2531	1430	810	746	0	67.82	cassava4.1_034137m	Manihot_esculenta	AT4G01870.1		tolB protein-related	0	68.19	ref|XP_011079490.1	PREDICTED: uncharacterized protein LOC105162997	Sesamum indicum
persimmon1SL002148t0001	167.947	234.707	101.187	0.431122	-1.21383	2.70388e-07	6.67598e-06	190	261	254	162	64	78	4e-80	68.84	Thecc1EG004871t2	Theobroma_cacao	AT4G01935.1			7e-92	65.02	ref|XP_011082409.1	PREDICTED: uncharacterized protein LOC105165185	Sesamum indicum
persimmon1SL003172t0005	723.509	1011.6	435.414	0.43042	-1.21618	5.09322e-08	1.55018e-06	1054	1042	949	347	493	466	7e-175	73.02	Thecc1EG000466t1	Theobroma_cacao	AT4G36850.1		PQ-loop repeat family protein / transmembrane family protein	0	72.51	ref|802640964	PREDICTED: probable vacuolar amino acid transporter YPQ1 isoform X1	Jatropha curcas
persimmon1SL009751t0001	529.56	740.942	318.177	0.429422	-1.21953	7.12153e-06	0.000113343	449	819	962	332	317	308
persimmon1SL003626t0001	168.15	235.4	100.901	0.428636	-1.22217	2.80507e-07	6.87155e-06	208	266	232	160	83	59	0	79.81	ppa001926m	Prunus_persica	AT3G09650.1	CRM3,HCF152	Tetratricopeptide repeat (TPR)-like superfamily protein	0	83.65	ref|XP_002273172.1	PREDICTED: pentatricopeptide repeat-containing protein At3g09650, chloroplastic	Vitis vinifera
persimmon1SL003829t0001	154.905	217.018	92.7917	0.427576	-1.22575	2.80388e-07	6.87155e-06	146	244	261	90	101	88
persimmon1SL013447t0001	179.491	251.477	107.505	0.427493	-1.22603	1.82486e-07	4.74951e-06	251	242	263	187	61	75	0	76.97	GSVIVT01030240001	Vitis_vinifera	AT3G08840.2		D-alanine--D-alanine ligase family	0	76.97	ref|225439600	PREDICTED: uncharacterized protein LOC100265424 isoform X1	Vitis vinifera
persimmon1SL001237t0001	283.035	396.603	169.466	0.427295	-1.2267	8.41973e-08	2.39476e-06	342	396	456	252	119	138	2e-44	81.52	GSVIVT01014113001	Vitis_vinifera	AT3G14840.2		Leucine-rich repeat transmembrane protein kinase	3e-45	81.72	emb|CAN66180.1	hypothetical protein VITISV_025180	Vitis vinifera
persimmon1SL000017t0007	6872.66	9633.64	4111.67	0.426804	-1.22836	4.05642e-06	6.9401e-05	10886	9893	8628	8026	2256	2199	0	92.28	cassava4.1_011785m	Manihot_esculenta	AT4G14880.2	ATCYS-3A,CYTACS1,OASA1,OLD3	O-acetylserine (thiol) lyase (OAS-TL) isoform A1	0	88.92	ref|720000489	PREDICTED: cysteine synthase	Nelumbo nucifera
[truncated: 342 more rows]
