# Supplementary material for: A Transcriptome Approach Toward Understanding Fruit Softening in Persimmon
Source: Front Plant Sci. 2017 Sep 12;8:1556. doi: 10.3389/fpls.2017.01556 (PMC5601038; doi:10.3389/fpls.2017.01556)
Supplement: Supplementary file 6 [file DataSheet5.XLSX]

## Sheet: KEGG_up
Table S6. KEGG pathway enrichment analysis for the DEGs of FH and ST.
KEGG number	KEGG term	TAIR count	%	TAIR list	Gene count	Gene list	p-value	FDR
ath01062	Biosynthesis of terpenoids and steroids	21	2.28758	AT4G11820, AT4G26270, AT3G50660, AT1G58440, AT4G25700, AT1G60810, AT3G54250, AT5G49460, AT5G27450, AT3G10230, AT5G17230, AT3G16950, AT5G61580, AT5G47770, AT1G05160, AT3G14440, AT5G52920, AT4G14210, AT3G04870, AT1G78960, AT4G36810	23	persimmon1SL004973t0001, persimmon1SL010915t0001, persimmon1SL001204t0003, persimmon1SL000024t0001, persimmon1SL000978t0008, persimmon1SL015112t0001, persimmon1SL012160t0005, persimmon1SL003097t0002, persimmon1SL000737t0001, persimmon1SL021394t0004, persimmon1SL007029t0001, persimmon1SL008338t0017, persimmon1SL002070t0001, persimmon1SL015111t0003, persimmon1SL016024t0001, persimmon1SL006931t0008,…	0.00239979	2.54012
ath03050	Proteasome	10	1.08932	AT3G60820, AT1G79210, AT5G66140, AT3G27430, AT5G23540, AT1G21720, AT4G31300, AT2G27020, AT3G14290, AT1G56450	12	persimmon1SL018165t0001, persimmon1SL013241t0006, persimmon1SL010259t0001, persimmon1SL013057t0002, persimmon1SL025323t0001, persimmon1SL019264t0001, persimmon1SL021327t0002, persimmon1SL030743t0001, persimmon1SL015296t0004, persimmon1SL016993t0001, persimmon1SL013265t0002, persimmon1SL009558t0001	0.00301934	3.18633
ath00906	Carotenoid biosynthesis	6	0.653595	AT3G10230, AT5G17230, AT4G25700, AT3G14440, AT4G14210, AT3G04870	7	persimmon1SL007029t0001, persimmon1SL008338t0017, persimmon1SL000978t0008, persimmon1SL019135t0002, persimmon1SL018668t0001, persimmon1SL006262t0002, persimmon1SL000865t0011	0.00503321	5.26011
ath01070	Biosynthesis of plant hormones	27	2.94118	AT3G50660, AT1G58440, AT4G25700, AT5G27450, AT5G13110, AT5G47770, AT1G05160, AT4G14210, AT5G52920, AT3G04870, AT4G36810, AT4G11820, AT4G26270, AT1G60810, AT3G54250, AT1G55020, AT5G49460, AT3G10230, AT5G17230, AT5G61580, AT3G16950, AT1G09420, AT3G01120, AT3G14440, AT1G13700, AT3G53260, AT1G78960	30	persimmon1SL001204t0003, persimmon1SL000024t0001, persimmon1SL000978t0008, persimmon1SL021394t0004, persimmon1SL022275t0006, persimmon1SL016024t0001, persimmon1SL006931t0008, persimmon1SL006262t0002, persimmon1SL013052t0002, persimmon1SL000865t0011, persimmon1SL013306t0005, persimmon1SL004973t0001, persimmon1SL010915t0001, persimmon1SL015112t0001, persimmon1SL012160t0005, persimmon1SL003097t0002,…	0.00807994	8.32099
ath00072	Synthesis and degradation of ketone bodies	3	0.326797	AT4G11820, AT5G48230, AT2G26800	3	persimmon1SL004973t0001, persimmon1SL013303t0002, persimmon1SL024366t0001	0.00816336	8.40353
ath00450	Selenoamino acid metabolism	5	0.544662	AT2G14750, AT4G39640, AT3G01120, AT3G61440, AT2G43750	5	persimmon1SL001362t0015, persimmon1SL001782t0017, persimmon1SL002813t0005, persimmon1SL003292t0009, persimmon1SL002016t0006	0.0521522	43.649
ath00760	Nicotinate and nicotinamide metabolism	3	0.326797	AT5G50210, AT3G21070, AT5G14760	4	persimmon1SL009938t0006, persimmon1SL004219t0002, persimmon1SL012786t0002, persimmon1SL010525t0002	0.0639026	50.6955
ath00900	Terpenoid backbone biosynthesis	6	0.653595	AT4G11820, AT5G47770, AT3G54250, AT5G48230, AT5G27450, AT4G36810	6	persimmon1SL004973t0001, persimmon1SL016024t0001, persimmon1SL003097t0002, persimmon1SL013303t0002, persimmon1SL021394t0004, persimmon1SL013306t0005	0.0639434	50.7185
ath00920	Sulfur metabolism	4	0.43573	AT2G14750, AT3G01120, AT3G61440, AT2G43750	4	persimmon1SL001362t0015, persimmon1SL002813t0005, persimmon1SL003292t0009, persimmon1SL002016t0006	0.0869119	62.2303
ath01064	Biosynthesis of alkaloids derived from ornithine, lysine and nicotinic acid	14	1.52505	AT5G36160, AT4G26270, AT4G39640, AT1G60810, AT5G49460, AT3G57560, AT5G50210, AT3G16950, AT5G61580, AT4G17830, AT5G14760, AT5G52920, AT3G53260, AT2G42490	16	persimmon1SL000687t0009, persimmon1SL010915t0001, persimmon1SL001782t0017, persimmon1SL015112t0001, persimmon1SL012160t0005, persimmon1SL000737t0001, persimmon1SL013546t0002, persimmon1SL009938t0006, persimmon1SL002070t0001, persimmon1SL015111t0003, persimmon1SL018186t0001, persimmon1SL010525t0002, persimmon1SL013052t0002, persimmon1SL019093t0001, persimmon1SL013497t0001, persimmon1SL006831t0001	0.0997628	67.5493
ath00061	Fatty acid biosynthesis	4	0.43573	AT1G08510, AT2G05990, AT2G38040, AT1G62640	5	persimmon1SL004265t0003, persimmon1SL003111t0005, persimmon1SL003817t0001, persimmon1SL001778t0001, persimmon1SL001835t0002	0.120485	74.7117
ath00250	Alanine, aspartate and glutamate metabolism	5	0.544662	AT4G34740, AT4G39640, AT5G14760, AT4G39660, AT5G37600	5	persimmon1SL006851t0002, persimmon1SL001782t0017, persimmon1SL010525t0002, persimmon1SL004777t0001, persimmon1SL001273t0008	0.171798	86.7153
ath01066	Biosynthesis of alkaloids derived from terpenoid and polyketide	12	1.30719	AT4G11820, AT4G26270, AT5G61580, AT3G16950, AT1G58440, AT5G47770, AT1G60810, AT3G54250, AT5G52920, AT5G49460, AT5G27450, AT4G36810	13	persimmon1SL004973t0001, persimmon1SL010915t0001, persimmon1SL015111t0003, persimmon1SL002070t0001, persimmon1SL000024t0001, persimmon1SL016024t0001, persimmon1SL015112t0001, persimmon1SL012160t0005, persimmon1SL003097t0002, persimmon1SL013052t0002, persimmon1SL000737t0001, persimmon1SL021394t0004, persimmon1SL013306t0005	0.199388	90.7577
ath00260	Glycine, serine and threonine metabolism	5	0.544662	AT1G74920, AT1G08630, AT3G16950, AT2G42490, AT4G39660	5	persimmon1SL002919t0004, persimmon1SL014240t0002, persimmon1SL002070t0001, persimmon1SL006831t0001, persimmon1SL004777t0001	0.204707	91.3944
ath00270	Cysteine and methionine metabolism	6	0.653595	AT5G36160, AT3G01120, AT3G61440, AT3G22740, AT4G14710, AT2G43750	7	persimmon1SL000687t0009, persimmon1SL002813t0005, persimmon1SL003292t0009, persimmon1SL001206t0001, persimmon1SL012404t0001, persimmon1SL014926t0002, persimmon1SL002016t0006	0.253119	95.6077
ath00052	Galactose metabolism	4	0.43573	AT4G26270, AT5G61580, AT1G62660, AT3G13790	5	persimmon1SL010915t0001, persimmon1SL015111t0003, persimmon1SL005018t0006, persimmon1SL031244t0001, persimmon1SL022907t0001	0.25595	95.7828
ath00620	Pyruvate metabolism	6	0.653595	AT3G16950, AT4G37870, AT5G52920, AT5G48230, AT4G15530, AT2G38040	6	persimmon1SL002070t0001, persimmon1SL011171t0004, persimmon1SL013052t0002, persimmon1SL013303t0002, persimmon1SL022653t0001, persimmon1SL003817t0001	0.263432	96.2153
ath00280	Valine, leucine and isoleucine degradation	4	0.43573	AT4G11820, AT3G16950, AT5G48230, AT2G26800	4	persimmon1SL004973t0001, persimmon1SL002070t0001, persimmon1SL013303t0002, persimmon1SL024366t0001	0.285474	97.2664
ath00030	Pentose phosphate pathway	5	0.544662	AT4G26270, AT5G61580, AT5G13110, AT1G09420, AT1G13700	5	persimmon1SL010915t0001, persimmon1SL015111t0003, persimmon1SL022275t0006, persimmon1SL003840t0004, persimmon1SL019283t0001	0.287297	97.3402
ath00380	Tryptophan metabolism	4	0.43573	AT5G54960, AT5G48230, AT1G24100, AT1G04610	7	persimmon1SL024438t0001, persimmon1SL013303t0002, persimmon1SL028282t0001, persimmon1SL018920t0001, persimmon1SL001043t0011, persimmon1SL026414t0003, persimmon1SL011622t0004	0.30035	97.8179
ath00500	Starch and sucrose metabolism	7	0.762527	AT1G62660, AT4G39210, AT5G15490, AT3G29360, AT5G49190, AT3G13790, AT4G24040	10	persimmon1SL005018t0006, persimmon1SL005664t0001, persimmon1SL009893t0001, persimmon1SL011756t0001, persimmon1SL009272t0004, persimmon1SL001996t0003, persimmon1SL011101t0002, persimmon1SL031244t0001, persimmon1SL022907t0001, persimmon1SL009903t0006	0.327072	98.562
ath00650	Butanoate metabolism	3	0.326797	AT4G11820, AT5G48230, AT2G26800	3	persimmon1SL004973t0001, persimmon1SL013303t0002, persimmon1SL024366t0001	0.329269	98.6114
ath00520	Amino sugar and nucleotide sugar metabolism	6	0.653595	AT5G24090, AT3G12500, AT3G51160, AT4G39210, AT5G15490, AT3G29360	8	persimmon1SL020061t0002, persimmon1SL018182t0002, persimmon1SL022097t0003, persimmon1SL005664t0001, persimmon1SL009893t0001, persimmon1SL011756t0001, persimmon1SL009272t0004, persimmon1SL001996t0003	0.348641	98.9855
ath00460	Cyanoamino acid metabolism	3	0.326797	AT4G39640, AT3G61440, AT1G73050	3	persimmon1SL001782t0017, persimmon1SL003292t0009, persimmon1SL022116t0001	0.349153	98.994
	24	173			196

## Sheet: KEGG_dw
Table S6. KEGG pathway enrichment analysis for the DEGs of FH and ST.
KEGG number	KEGG term	TAIR count	%	TAIR list	Gene count	Gene list	p-value	FDR
ath00195	Photosynthesis	17	4.12621	AT1G52230, AT4G12800, AT1G30380, AT2G20260, AT4G02770, AT1G06680, AT1G44575, AT1G60950, AT1G55670, AT5G66570, AT4G03280, AT4G05180, AT5G66190, AT5G64040, AT1G67740, AT1G76100, AT1G31330	18	persimmon1SL016115t0001, persimmon1SL004132t0005, persimmon1SL012008t0001, persimmon1SL010358t0002, persimmon1SL022901t0001, persimmon1SL003093t0001, persimmon1SL021690t0003, persimmon1SL003062t0001, persimmon1SL023056t0001, persimmon1SL001077t0001, persimmon1SL017665t0001, persimmon1SL015077t0001, persimmon1SL014886t0002, persimmon1SL006336t0002, persimmon1SL029572t0001, persimmon1SL017030t0002,…	1.09072e-09	1.08917e-06
ath00196	Photosynthesis	7	1.69903	AT4G10340, AT2G34430, AT1G61520, AT2G05070, AT3G54890, AT3G08940, AT5G54270	8	persimmon1SL022997t0001, persimmon1SL011061t0001, persimmon1SL025668t0001, persimmon1SL010543t0001, persimmon1SL013055t0002, persimmon1SL027226t0001, persimmon1SL024320t0001, persimmon1SL016198t0001	2.70983e-05	0.0270566
ath00710	Carbon fixation in photosynthetic organisms	7	1.69903	AT1G67090, AT1G32060, AT5G25880, AT3G54050, AT1G12900, AT4G38970, AT1G42970	7	persimmon1SL019810t0001, persimmon1SL004815t0001, persimmon1SL001698t0017, persimmon1SL011639t0001, persimmon1SL004468t0002, persimmon1SL005882t0001, persimmon1SL004784t0001	0.0428383	35.4163
ath00906	Carotenoid biosynthesis	3	0.728155	AT3G53130, AT1G08550, AT3G19270	4	persimmon1SL017243t0001, persimmon1SL024866t0002, persimmon1SL009329t0001, persimmon1SL004271t0003	0.17518	85.3857
ath00010	Glycolysis / Gluconeogenesis	5	1.21359	AT3G54050, AT1G77120, AT4G38970, AT3G47800, AT5G42250	5	persimmon1SL011639t0001, persimmon1SL006178t0001, persimmon1SL005882t0001, persimmon1SL003922t0003, persimmon1SL021916t0004	0.346537	98.5717
	5	39			42
